# Supplementary material for: An in-silico method leads to recognition of hub genes and crucial pathways in survival of patients with breast cancer
Source: Sci Rep. 2020 Oct 30;10:18770. doi: 10.1038/s41598-020-76024-2 (PMC7603345; doi:10.1038/s41598-020-76024-2)
Supplement: Supplementary file 2 — Supplementary Information 2. [file 41598_2020_76024_MOESM2_ESM.xlsx]

## Sheet: UpDegs
Table S1. Upregualted	genes	with	logFC > 2	and FDR < 0.01
PROBEID	SYMBOL	logFC	AveExpr	t	P.Value	adj.P.Val	Tumor1	Tumor2	Tumor3	Tumor4	Tumor5	Tumor6	Tumor7	Tumor8	Tumor9	Tumor10	Tumor11	Tumor12	Tumor13	Tumor14	Tumor15	Tumor16	Tumor17	Tumor18	Tumor19	Tumor20	Tumor21	Tumor22	Tumor23	Tumor24	Tumor25	Tumor26	Tumor27	Tumor28	Tumor29	Tumor30	Tumor31	Tumor32	Tumor33	Tumor34	Tumor35	Tumor36	Tumor37	Tumor38	Tumor39	Tumor40	Tumor41	Tumor42	Tumor43
215646_s_at	VCAN	4.95225	9.45892	17.0386	3.82e-45	3.14e-43	8.33481	8.67736	9.0813	8.81241	9.47651	9.26706	8.35796	10.2436	9.0813	9.36655	8.94584	8.65475	7.94738	8.25421	9.41556	8.50562	8.98237	8.58607	9.05746	9.19283	8.986	8.56455	9.8923	9.75556	8.89198	9.7228	8.68586	9.47651	8.54828	8.68233	7.21074	8.86546	7.72998	9.26706	8.76302	8.74545	9.28548	9.35706	8.99501	8.35796	7.96942	8.81241	8.92038
217428_s_at	COL10A1	4.84358	8.55276	11.698	5.33e-26	6.71e-25	11.9282	12.0561	11.8884	11.5455	11.8191	11.4673	11.4649	11.6259	11.8884	11.2297	11.6301	11.6298	11.4391	11.7844	11.0631	11.9918	11.0679	11.1022	11.4719	11.8374	11.9145	11.6136	12.1122	11.4555	11.9494	11.7131	12.1602	11.8191	11.7252	11.6805	11.271	12.3957	11.0597	11.4673	11.406	11.2641	11.9648	11.2184	12.1265	11.4649	10.5774	11.5455	10.6404
37892_at	COL11A1	4.7258	9.87268	11.6751	6.39e-26	7.99e-25	10.4439	9.7413	10.214	9.87563	10.7398	9.78822	9.50822	10.0519	10.214	10.7423	10.5797	10.7471	10.7064	9.87493	9.9527	11.3502	11.3506	10.7112	11.2659	10.7934	11.0557	11.0361	10.9259	10.9115	10.5455	10.383	9.7951	10.7398	9.96389	11.1133	10.6808	10.7294	10.4765	9.78822	10.8334	11.1353	10.1775	10.74	11.5704	9.50822	10.9836	9.87563	11.2237
1557910_at	HSP90AB1	4.61978	10.7349	21.2997	1.71e-60	6.06e-58	8.5292	7.8822	9.02217	7.98862	9.00264	9.05261	8.88307	8.18156	9.02217	9.44158	9.13592	8.7483	8.91983	8.42518	8.56632	9.04786	7.72022	8.9646	8.65551	7.85689	9.00115	8.95544	9.01857	8.85065	8.26668	9.25481	7.64378	9.00264	8.49257	8.59793	8.45816	9.17364	8.76357	9.05261	8.38535	8.55278	8.37743	8.26059	8.79412	8.88307	9.22438	7.98862	9.06155
201291_s_at	TOP2A	4.59582	8.81286	12.9142	3.05e-30	5.72e-29	6.5664	5.26765	5.16113	2.63335	6.15887	3.11281	4.62334	5.86636	5.16113	5.35518	2.87846	4.84266	4.17545	5.72236	5.64358	5.08869	5.19457	5.43111	5.04794	4.74081	5.21504	5.45124	5.37735	6.5007	4.73472	3.8542	5.18757	6.15887	5.77856	5.13289	5.97645	5.18282	5.65443	3.11281	4.38207	6.12076	5.21496	5.11389	5.32524	4.62334	4.77301	2.63335	4.5306
217294_s_at	ENO1	4.57375	10.1564	17.9314	2.15e-48	2.37e-46	7.25208	7.12173	8.2995	8.08358	7.81742	7.02748	6.7796	7.70497	8.2995	7.95261	7.15441	7.56707	6.18862	7.71237	7.75282	8.0872	8.0654	7.15565	7.37634	8.3937	7.8812	7.93612	6.66739	7.47283	7.22592	7.96044	7.28427	7.81742	6.75434	6.93647	6.87382	8.04916	7.10302	7.02748	7.09261	8.0206	6.67216	6.63379	7.27626	6.7796	6.80346	8.08358	7.60853
AFFX-HSAC07/X00351_5_at	ACTB	4.52136	12.1773	23.9801	8.2e-70	9.72e-67	6.71936	6.87119	6.36355	7.46646	6.82066	5.56963	6.09184	7.63766	6.36355	5.90763	6.32912	6.80817	6.18627	5.81611	5.70601	6.42154	7.56073	6.76397	6.07717	6.68099	6.06384	6.30891	7.45139	6.00431	5.56908	6.55614	6.67959	6.82066	5.4584	5.82988	6.58167	6.42268	6.46077	5.56963	6.04451	5.39405	6.6897	5.89945	6.73566	6.09184	5.52026	7.46646	6.5014
201688_s_at	TPD52	4.48794	9.26911	20.5553	7.52e-58	2.15e-55	5.76239	5.41613	6.40815	5.2197	6.82729	5.0489	5.05534	4.61332	6.40815	5.99791	6.55581	5.64127	5.9845	5.56961	5.80049	6.31052	5.72003	5.36136	5.66076	7.0949	5.75854	6.3808	5.67789	5.30438	5.68129	4.69481	5.30699	6.82729	5.57422	4.66908	4.37387	5.19491	5.5646	5.0489	5.51198	5.5885	5.44057	5.62667	5.75568	5.05534	5.55426	5.2197	5.21674
209773_s_at	RRM2	4.48108	8.63662	13.6882	5.38e-33	1.3e-31	5.63923	5.19828	6.39157	6.48415	4.96937	5.75175	5.76785	4.65134	6.39157	5.66832	7.51525	6.02349	6.15336	6.04157	6.50632	5.99483	6.54545	5.94156	5.83198	6.89019	5.78266	6.43798	5.92137	6.66789	5.05944	5.82463	5.68134	4.96937	5.85332	5.79843	6.21747	7.56032	5.98673	5.75175	5.51073	6.66573	5.15339	4.98422	5.944	5.76785	6.17528	6.48415	5.76991
228834_at	TOB1	4.39254	8.79769	13.3997	5.77e-32	1.26e-30	6.45687	6.12956	6.65339	5.99186	6.46459	6.74487	6.54481	6.51189	6.65339	6.26374	5.5889	6.31059	6.32886	6.38073	6.47246	6.43723	6.74057	6.44988	6.39805	6.28813	6.19561	6.14687	6.07521	6.14638	6.97912	5.81595	6.22985	6.46459	6.49749	6.39799	6.31002	6.53539	6.29637	6.74487	6.41333	5.99697	6.50729	6.64998	6.26099	6.54481	6.6146	5.99186	6.08424
1564494_s_at	P4HB	4.39143	8.854	22.4866	1.16e-64	7.27e-62	6.02899	6.12048	5.88391	5.84011	6.10049	6.17545	6.36952	6.04075	5.88391	6.06224	5.76982	5.92645	6.20338	5.89453	5.85562	5.65383	6.15654	5.81812	6.00993	5.50847	5.79134	5.95168	5.94641	5.90513	6.09387	5.79056	6.19231	6.10049	6.40176	5.97439	5.76665	5.99447	6.09449	6.17545	6.18306	6.1097	6.32608	6.9844	6.33135	6.36952	5.92986	5.84011	5.98016
229128_s_at	ANP32E	4.26075	8.05164	11.7369	3.92e-26	5.01e-25	11.9094	12.498	12.0945	12.9871	12.2052	11.6773	11.5229	12.3363	12.0945	12.0047	12.1898	11.9944	11.0478	12.1308	11.8603	11.9506	12.6645	13.0109	12.4432	11.9564	11.7683	12.2646	11.7352	12.1326	11.6142	11.9113	12.4165	12.2052	11.7909	11.8978	11.809	12.3493	11.953	11.6773	12.1372	11.5946	12.5117	11.579	12.3211	11.5229	10.8386	12.9871	12.1898
204427_s_at	TMED2	4.21062	8.83476	17.9706	1.55e-48	1.74e-46	7.50819	7.36162	6.83198	6.69753	6.50572	7.0805	6.7313	6.69474	6.83198	6.3878	7.20916	6.88721	6.72769	7.18883	6.60133	6.84427	6.28501	6.75374	6.62882	6.80188	6.55067	6.9621	7.5322	6.78976	6.72893	7.49677	7.16212	6.50572	6.74213	6.70344	7.01462	6.85816	6.73101	7.0805	6.79701	6.97064	6.9594	7.04542	6.47834	6.7313	7.1242	6.69753	6.98049
228582_x_at	MALAT1	4.20558	8.19119	14.711	1.12e-36	3.96e-35	6.28422	6.16117	5.60556	5.80718	6.88416	5.18308	4.73095	5.05185	5.60556	5.50598	5.77726	5.87583	5.02504	6.18115	6.09794	5.18306	5.21349	6.7183	6.0918	5.76916	5.55403	6.24005	7.7308	6.35502	5.1546	5.94024	6.07568	6.88416	6.14933	6.17829	4.68878	5.72158	5.27213	5.18308	5.81118	5.72065	6.71541	5.84979	5.50663	4.73095	5.69614	5.80718	6.74505
1555778_a_at	POSTN	4.1368	10.9037	14.0438	2.85e-34	7.87e-33	8.78227	6.31194	7.29542	6.90779	8.73925	7.70285	9.31253	6.99033	7.29542	7.13307	8.18396	7.90139	8.39499	8.99221	8.3861	9.30519	5.81288	7.29458	7.82591	7.51954	7.76994	8.4039	8.50801	8.20977	7.43654	8.46575	7.0692	8.73925	6.9005	8.25526	7.90455	8.48771	6.05238	7.70285	8.20858	8.48298	6.84486	7.52627	8.19294	9.31253	8.63472	6.90779	6.54579
204533_at	CXCL10	4.12499	8.89666	9.71166	2.11e-19	1.48e-18	8.84332	11.2466	9.27803	10.3664	10.6755	8.94217	10.4978	10.6839	9.27803	9.94852	11.4045	10.1249	8.3504	10.4542	9.84207	9.05417	5.94512	9.34468	9.66325	11.0118	9.91402	9.58256	11.3468	10.8479	9.27698	11.2782	11.1093	10.6755	10.8133	10.4044	9.03747	11.3759	10.2593	8.94217	10.4164	9.07447	10.7662	11.6924	10.4806	10.4978	10.3045	10.3664	9.95808
208750_s_at	ARF1	4.08915	9.90773	23.1408	6.25e-67	5.3e-64	5.72228	4.35025	6.93208	4.55113	6.27188	6.53399	5.44196	5.6978	6.93208	5.87734	5.86398	4.98297	6.90532	5.58518	5.73798	5.22033	4.57664	7.57487	6.10689	6.06773	7.36429	7.2935	6.03027	6.35338	6.23326	5.62767	4.39687	6.27188	5.7721	6.51153	4.13286	5.96569	5.44748	6.53399	5.62219	5.25175	4.43932	7.0555	6.3055	5.44196	7.01273	4.55113	7.51284
1569003_at	VMP1	4.01371	8.51637	14.4768	7.86e-36	2.58e-34	6.20262	5.67129	6.10005	5.90886	6.23513	6.10959	6.25746	5.94437	6.10005	5.76923	5.8326	6.34381	6.20913	6.22367	6.20541	5.67848	5.50114	6.71547	5.55704	6.1391	5.72086	5.59186	6.21551	6.09921	6.05456	5.54384	6.18686	6.23513	6.064	5.84905	5.93746	6.2823	6.02857	6.10959	6.50764	5.87864	6.2563	6.67657	5.80416	6.25746	6.1421	5.90886	5.89245
202503_s_at	PCLAF	3.97385	9.29496	15.8151	1.09e-40	5.69e-39	9.17027	9.87193	9.4855	10.221	8.46379	9.03343	9.09363	8.93429	9.4855	9.17504	9.68642	9.49891	8.13751	9.39008	10.1774	9.02106	9.43674	9.57923	10.3318	9.59741	9.26265	9.68518	9.80673	9.98025	9.5662	9.91929	9.65003	8.46379	8.71924	9.8522	8.39699	9.72303	9.97959	9.03343	9.56977	10.8338	9.01691	10.1541	9.47771	9.09363	8.79016	10.221	9.40501
1554679_a_at	LAPTM4B	3.96765	8.84858	14.0424	2.89e-34	7.94e-33	6.35981	6.32304	5.97914	5.97621	5.91807	6.24007	5.85286	5.77078	5.97914	6.12461	6.10149	5.90801	5.90975	5.85521	6.03432	6.1007	6.19654	6.03928	6.23594	5.76455	5.89112	6.2994	5.57784	6.12676	6.3188	6.29179	6.69645	5.91807	5.99865	5.92157	6.11147	6.11325	6.13293	6.24007	6.09879	6.54272	6.41947	6.69713	6.45048	5.85286	5.86581	5.97621	6.14833
231879_at	COL12A1	3.95107	7.67945	12.1396	1.59e-27	2.29e-26	10.6761	10.2355	9.66954	9.37982	11.4215	10.1351	9.80466	12.0698	9.66954	10.1132	9.56316	11.0434	11.8002	10.6141	10.4637	9.53937	10.3318	9.77098	10.1743	10.1339	10.2407	10.0645	10.1249	9.77307	9.54348	9.90775	10.2518	11.4215	10.0601	9.78886	10.1577	9.91164	10.3449	10.1351	10.1394	10.1697	9.78866	9.48995	9.83624	9.80466	9.55358	9.37982	9.5844
223278_at	GJB2	3.80232	7.77392	11.1825	3.05e-24	3.29e-23	10.0428	9.16711	10.1175	10.2243	10.5102	9.79328	9.98344	9.78612	10.1175	9.94734	10.2467	9.6215	10.4431	9.56641	10.1427	9.49523	10.0603	10.2456	9.63159	9.62428	10.388	10.5137	9.98587	10.6195	9.47752	9.66334	9.06706	10.5102	10.3224	10.0412	9.87271	9.74085	10.378	9.79328	9.89743	10.4701	10.1026	10.058	10.1918	9.98344	10.7679	10.2243	10.4264
204351_at	S100P	3.78248	8.55434	7.39115	1.69e-12	6.5e-12	5.88125	7.97202	6.58232	6.21553	5.97773	6.30255	6.01651	6.17238	6.58232	6.35339	6.20106	5.45882	5.95441	6.11606	6.5982	6.99155	5.99266	6.13421	6.49091	6.45705	5.60847	5.85908	6.5402	6.50376	5.72257	5.95046	7.6522	5.97773	5.49858	5.81663	6.33232	7.20258	5.82966	6.30255	6.00337	5.09798	5.91009	5.52772	6.31298	6.01651	6.14789	6.21553	5.78574
AFFX-HUMISGF3A/M97935_MB_at	STAT1	3.75673	7.73657	13.3236	1.08e-31	2.3e-30	7.25161	6.33639	6.95345	7.27198	7.04131	7.01895	6.72082	7.39235	6.95345	6.00519	6.68048	6.58926	7.37912	7.59879	6.86471	6.91978	6.10123	6.4126	6.51611	6.8648	6.93814	6.39773	7.32561	6.375	6.43668	7.12099	6.594	7.04131	6.61185	6.88965	6.51759	6.59979	6.48518	7.01895	6.65196	6.5704	6.92618	6.34957	6.44225	6.72082	7.02527	7.27198	6.77087
229802_at	CCN4	3.74204	7.24811	12.489	9.57e-29	1.55e-27	12.9532	13.385	13.2312	13.1595	13.2698	13.5711	13.3922	12.797	13.2312	12.8311	13.2222	13.1291	13.4167	12.7478	13.2703	13.2987	13.0013	12.854	12.8909	13.0043	12.8471	12.7162	12.9566	13.2021	13.2742	13.1346	13.3843	13.2698	13.1617	12.941	13.4317	12.767	12.8496	13.5711	13.0324	13.0512	12.2392	13.039	12.6616	13.3922	13.729	13.1595	12.7523
210559_s_at	CDK1	3.72933	7.88294	12.6996	1.74e-29	3.03e-28	7.04193	6.56734	6.59014	6.15646	6.37026	6.76768	6.63545	6.06405	6.59014	6.42185	6.75376	6.21914	6.57353	6.33152	6.25099	6.68995	7.04049	6.4853	6.78928	6.51593	6.37204	6.74446	6.44123	6.92327	6.8652	6.62765	7.21638	6.37026	6.75416	6.78131	6.73724	6.82438	6.68775	6.76768	6.08527	6.84073	6.69699	6.12053	6.48958	6.63545	6.5837	6.15646	6.16886
1555229_a_at	C1S	3.72455	7.8443	10.95	1.85e-23	1.86e-22	7.53945	8.34115	8.17585	7.27532	7.53575	7.76516	6.91656	7.684	8.17585	6.83705	7.54747	7.09233	7.20929	7.15936	7.53072	7.28169	6.41968	7.65434	7.87924	5.89714	6.69152	7.05548	6.87779	7.45426	7.57539	7.90968	7.9439	7.53575	7.72102	7.33217	7.89048	6.65784	7.46097	7.76516	7.09659	7.49451	7.78583	6.97211	7.67829	6.91656	6.96819	7.27532	6.69712
207791_s_at	RAB1A	3.6966	9.37022	24.0512	4.69e-70	6.18e-67	8.00071	7.33475	7.71723	8.38502	7.019	7.79505	8.64884	7.78914	7.71723	8.20148	7.20961	7.94975	7.86501	7.19079	7.88567	5.82305	7.7736	7.92659	7.67937	7.83718	7.39751	7.20046	8.55402	8.0283	7.26878	7.36	7.32263	7.019	8.30167	7.74223	7.64121	7.77559	7.00855	7.79505	7.84518	7.85398	6.51509	7.74324	8.54112	8.64884	7.13238	8.38502	6.7188
201123_s_at	EIF5A	3.69529	8.37509	10.8485	4.06e-23	3.96e-22	9.26438	9.88048	9.69428	9.96301	9.65913	8.70445	10.4746	9.60868	9.69428	10.4802	9.03666	10.1349	9.67899	9.78356	8.93692	9.88361	9.53491	10.0254	9.84275	8.56429	9.42616	10.2292	9.19944	9.98585	9.45611	9.32282	9.45148	9.65913	9.77605	9.01044	9.34488	9.96409	9.47673	8.70445	9.40385	9.15078	8.71634	9.13699	9.2872	10.4746	9.07554	9.96301	9.32505
227140_at	INHBA	3.66692	9.7041	15.0886	4.79e-38	1.9e-36	8.61841	9.18785	9.64544	8.4702	9.77667	8.57384	9.1151	9.92941	9.64544	8.29745	9.6086	9.04716	8.18489	8.83448	10.0082	9.14555	8.22999	8.80235	9.57287	9.9079	9.69641	9.78969	9.46386	9.3263	8.71411	9.61171	9.01263	9.77667	9.69959	9.22261	9.30298	9.57223	8.90807	8.57384	9.06523	9.00526	9.91715	9.31634	8.99807	9.1151	8.11195	8.4702	9.28759
1555814_a_at	RHOA	3.64144	10.1897	19.4317	7.99e-54	1.5e-51	6.42176	7.43927	8.44218	7.29178	10.2085	8.09691	8.79916	8.91878	8.44218	6.35747	8.57021	7.19382	7.11351	6.31663	7.98834	6.92647	7.02255	7.54777	7.57947	7.50081	6.4927	6.71092	5.20261	5.05519	6.38007	5.59552	7.26457	10.2085	6.66815	6.92152	7.15343	6.8213	6.86426	8.09691	6.78971	6.5474	7.42832	7.22884	9.15207	8.79916	5.94936	7.29178	6.80497
218039_at	NUSAP1	3.63649	8.07341	13.8703	1.2e-33	3.09e-32	8.11022	8.30887	8.61715	8.80683	8.91254	8.93499	8.79484	8.82422	8.61715	8.46003	8.15465	8.47542	8.61728	8.96655	8.95279	8.18514	9.07364	8.69262	8.78725	8.35143	8.79444	8.26596	8.51611	8.46796	8.76348	8.32142	9.1139	8.91254	9.00308	8.95759	8.63922	8.70952	8.87809	8.93499	9.05711	8.49295	9.39875	8.93347	8.50724	8.79484	9.03718	8.80683	9.00411
200641_s_at	YWHAZ	3.62526	9.81008	15.0001	1e-37	3.93e-36	6.72419	6.62318	6.97959	6.59093	6.73937	6.06171	6.38692	5.89353	6.97959	6.55609	7.52682	7.41956	6.6175	6.64803	6.3469	6.82693	6.51255	7.24845	6.9499	8.58642	6.37885	6.0197	6.78445	5.59875	7.16453	6.65911	6.21168	6.73937	6.63121	5.87902	7.76178	7.66201	8.38643	6.06171	8.22001	6.33051	6.23417	7.17878	7.67691	6.38692	5.44784	6.59093	5.47001
226319_s_at	ALYREF	3.62334	8.00057	16.4284	6.39e-43	4.27e-41	8.02691	9.05523	8.75878	9.29145	8.54073	8.53576	8.7817	7.63774	8.75878	8.90291	9.24662	8.48447	9.08678	7.99929	9.55087	7.99087	9.29706	7.32553	7.27235	10.1112	7.83808	8.00255	7.65731	8.84371	8.24074	8.46752	8.5265	8.54073	8.05922	7.29577	7.31188	8.79507	8.69489	8.53576	8.3456	8.4583	7.68751	8.1379	8.79602	8.7817	8.27206	9.29145	8.45078
211074_at	FOLR1	3.59298	8.99033	13.611	1.02e-32	2.39e-31	6.50519	7.26673	5.95366	6.84625	5.65316	4.37361	4.42352	5.64988	5.95366	6.31842	6.79316	5.0152	3.76355	4.59938	4.66281	6.05558	6.51656	5.58886	6.95006	5.92271	5.49962	7.46805	6.72846	7.11531	4.81135	6.62892	7.02792	5.65316	4.41511	5.06698	6.21898	6.93708	7.54618	4.37361	5.08075	6.08506	5.32818	4.63431	6.96916	4.42352	4.40666	6.84625	5.99532
217356_s_at	PGK1	3.59222	10.3512	20.4243	2.21e-57	5.71e-55	8.99911	7.66963	9.45561	6.78164	8.59805	7.68927	9.01598	9.62158	9.45561	8.14331	8.1433	9.78057	7.00832	9.46959	8.07451	7.32114	6.28683	7.43694	7.27524	7.27963	7.53952	10.0958	8.39272	8.6679	7.33122	4.68188	7.23675	8.59805	6.65714	8.3277	9.46367	8.14866	9.97844	7.68927	5.58503	6.82052	6.52229	6.73683	9.06731	9.01598	7.59019	6.78164	6.15119
1555745_a_at	LYZ	3.58533	6.90284	7.0309	1.57e-11	5.55e-11	7.60407	7.64565	7.41263	7.13766	7.51461	7.28718	7.67654	6.83138	7.41263	8.04547	8.10273	7.52545	8.12992	8.06037	7.28388	7.56189	8.06881	7.67296	7.76267	7.45316	7.32558	7.79121	7.4919	7.58573	7.50771	7.80539	7.70029	7.51461	7.59126	7.42413	7.37827	7.54257	7.53288	7.28718	7.51184	7.30476	7.40901	7.80479	7.49604	7.67654	7.7998	7.13766	7.77281
225681_at	CTHRC1	3.57685	11.282	18.7057	3.34e-51	4.63e-49	7.29802	8.87207	7.77086	7.49148	7.0198	8.58366	8.07771	7.15859	7.77086	8.65682	8.44734	7.61042	8.06716	8.10826	8.49887	8.49892	6.96949	8.43072	7.221	7.82675	7.34725	8.61769	7.80737	7.74091	8.29838	8.43661	7.95951	7.0198	7.62747	7.65327	7.68692	8.17433	7.52131	8.58366	8.1577	8.81259	8.28836	7.85191	8.41403	8.07771	12.2553	7.49148	8.15037
209875_s_at	SPP1	3.57485	10.5752	10.8976	2.78e-23	2.74e-22	7.11384	9.30262	7.07414	7.90805	6.75828	7.92636	8.11049	6.84669	7.07414	7.43309	8.41183	8.07094	7.7825	7.46993	6.41657	7.21331	7.06449	6.93065	6.97782	7.97702	8.23625	7.51327	7.08359	7.54371	7.11314	7.39179	8.80016	6.75828	7.36061	7.32355	6.47382	7.11706	7.51506	7.92636	8.06914	7.57277	8.95827	7.78384	7.6583	8.11049	8.10571	7.90805	8.04241
211090_s_at	PRPF4B	3.57288	7.55122	18.2553	1.43e-49	1.78e-47	5.3937	8.23229	6.74891	7.93727	6.39544	6.16965	4.88423	5.89283	6.74891	7.47588	7.2003	6.55168	5.12272	4.77257	7.41673	7.77292	6.81784	7.61236	7.60386	7.82163	7.29621	7.91759	7.13879	6.286	8.52038	8.38631	7.52394	6.39544	6.76377	6.60532	5.01227	6.88544	6.89655	6.16965	6.72067	7.67628	6.90774	6.89172	7.88911	4.88423	6.0737	7.93727	7.13933
238320_at	NEAT1	3.56771	8.5004	9.32025	3.62e-18	2.26e-17	9.05041	9.86672	9.08927	8.84257	9.1844	8.45405	9.18714	9.72049	9.08927	9.86634	8.96545	8.74558	9.83285	9.17789	10.0203	9.51489	9.06357	8.5159	8.82766	9.59933	8.54595	9.35665	9.08409	8.79885	9.1955	8.04449	9.44088	9.1844	9.02306	9.46252	10.124	8.47812	8.77923	8.45405	7.89565	9.88376	9.23003	8.45327	9.36794	9.18714	9.35147	8.84257	8.90072
211122_s_at	CXCL11	3.56607	6.64598	7.38299	1.78e-12	6.83e-12	9.42976	8.97604	8.83093	8.60253	8.21436	8.81133	8.95241	8.36687	8.83093	8.57111	8.9155	8.70176	8.55994	8.8465	8.58204	8.98323	8.67255	8.75046	9.30299	8.92947	8.48913	8.91089	8.87657	8.85511	8.70256	8.91369	9.16135	8.21436	8.42071	8.35418	9.0605	9.24268	9.04376	8.81133	8.75881	8.75193	9.04589	8.63803	8.90083	8.95241	8.52756	8.60253	9.08973
202311_s_at	COL1A1	3.55785	8.90093	11.3672	7.21e-25	8.2e-24	5.25778	8.25578	9.13043	8.34385	7.67289	7.15273	6.12963	7.91095	9.13043	8.6896	8.34937	7.7857	6.0254	4.9623	8.56173	7.80558	8.2026	8.90005	8.89988	8.17176	8.37711	8.71034	8.17615	8.10596	8.56608	8.90952	7.483	7.67289	8.00836	8.52291	5.97642	8.41781	7.15272	7.15273	8.53061	8.21052	7.40565	8.4958	8.9443	6.12963	7.08858	8.34385	8.80087
1555226_s_at	C1orf43	3.55115	10.1684	21.7779	3.53e-62	1.47e-59	7.07674	7.50126	6.89251	5.78092	6.31561	6.16147	6.48752	6.59243	6.89251	8.65694	7.81215	6.72044	6.17187	6.35625	6.50964	6.94414	6.65656	7.36264	6.60994	6.33276	7.0622	8.5205	7.06865	6.31297	7.19758	6.65231	6.00704	6.31561	6.71939	6.32063	6.52947	6.8078	7.33457	6.16147	6.84797	8.55004	6.34016	7.10086	7.60676	6.48752	6.33552	5.78092	7.11202
210387_at	NCALD	3.53822	8.28426	9.59846	4.83e-19	3.27e-18	7.79603	8.07147	6.85033	7.25954	7.02406	7.02997	7.2916	7.27514	6.85033	7.7322	7.85746	7.13861	7.20464	7.71522	7.58412	6.87893	7.76144	7.23011	7.31459	7.56787	6.8719	7.3834	6.82684	7.49545	6.77617	7.43738	7.76228	7.02406	6.9911	7.11857	7.64171	7.2036	7.48828	7.02997	7.34519	7.1477	7.60665	7.42828	7.31844	7.2916	7.73596	7.25954	7.89957
203915_at	CXCL9	3.53516	8.87892	7.62263	3.88e-13	1.58e-12	6.66726	6.92152	6.70577	7.07083	7.5008	6.81625	7.39606	6.53432	6.70577	6.99472	6.84888	6.84676	7.15921	6.5643	7.81104	6.07467	6.30468	6.81788	6.39182	7.44579	6.69671	6.2382	6.33527	6.81477	6.36021	7.12172	6.68681	7.5008	7.80411	6.78659	6.16018	6.7377	6.30934	6.81625	6.95668	6.4287	6.94443	6.81009	6.84134	7.39606	6.8225	7.07083	6.7896
202988_s_at	RGS1	3.52556	7.05172	13.2032	2.89e-31	5.96e-30	5.98813	5.30393	5.91194	5.59947	5.80884	5.98611	6.39543	5.73022	5.91194	5.27429	5.4279	5.69636	5.69161	5.94943	5.73633	5.45113	5.83982	5.76402	5.51273	5.3278	5.84646	5.59906	5.94757	5.56671	5.54565	5.24772	5.81488	5.80884	5.88853	5.65085	5.61921	5.71582	6.21789	5.98611	5.64948	5.55416	5.95953	6.20553	5.19939	6.39543	6.2074	5.59947	6.2961
AFFX-HUMGAPDH/M33197_5_at	GAPDH	3.52534	12.7226	21.0748	1.07e-59	3.63e-57	5.67379	4.62099	9.13117	5.00974	7.88821	6.8364	6.7829	5.52794	9.13117	6.1147	7.45603	8.14781	9.21418	8.28838	5.41492	6.17243	8.31964	6.07567	5.11334	5.48062	8.68519	5.76516	5.11349	10.0246	5.35168	5.12826	5.05296	7.88821	7.3797	6.1231	4.94119	5.5464	7.46984	6.8364	7.97036	5.38688	5.07629	9.2184	6.90458	6.7829	7.77911	5.00974	6.53889
218782_s_at	ATAD2	3.52366	7.76056	13.3834	6.6e-32	1.44e-30	6.22057	6.57273	6.22771	6.03953	6.47512	6.76851	6.29171	5.92869	6.22771	6.40904	6.45937	6.01565	5.88557	6.0455	6.18271	6.44194	6.45166	6.47339	6.59127	6.4574	6.12073	6.64947	6.25243	6.3308	6.31568	6.30201	6.96209	6.47512	6.27856	6.14539	6.51699	6.31131	6.27396	6.76851	6.32237	6.30888	6.42591	7.03978	6.41503	6.29171	6.125	6.03953	6.45877
211450_s_at	MSH6	3.50209	7.50163	17.8824	3.24e-48	3.52e-46	6.7818	6.62502	4.6328	6.22706	6.90124	6.23473	5.33235	5.87718	4.6328	5.92267	4.90049	6.77446	7.42833	6.0027	5.73638	6.45719	6.25118	5.31323	6.59379	5.30366	6.56484	6.12226	6.63762	6.00745	6.37329	6.16853	6.27578	6.90124	4.93791	5.27205	6.36669	4.72565	5.099	6.23473	5.12174	5.68405	5.37931	5.37514	5.8637	5.33235	5.57114	6.22706	6.4654
224396_s_at	ASPN	3.49252	7.08273	8.00935	3.13e-14	1.4e-13	7.18438	8.51922	6.38547	6.72763	7.7959	5.61506	7.02448	6.72434	6.38547	6.80604	7.95675	6.69794	6.76542	7.30383	7.08882	6.61617	6.92185	7.36519	6.39767	6.53731	6.43086	6.82381	7.24048	6.74297	6.74334	7.11183	8.32917	7.7959	6.55426	6.32159	7.15705	8.18772	5.9514	5.61506	7.47547	6.24897	8.50801	7.4022	7.19474	7.02448	7.85593	6.72763	5.62789
218883_s_at	CENPU	3.48723	8.66661	15.3684	4.62e-39	2.01e-37	9.03265	8.80312	7.78932	8.34024	8.27413	8.05455	7.69054	7.68316	7.78932	8.56812	7.85532	9.52901	8.03059	8.29826	8.2485	8.1303	7.61187	8.74226	7.75944	9.18395	8.58194	7.57591	7.85841	8.49716	8.09456	8.09876	8.81099	8.27413	8.08855	7.84175	7.63297	8.26078	8.15004	8.05455	8.46607	7.48621	7.65512	7.85265	8.0993	7.69054	9.15177	8.34024	8.6307
201742_x_at	SRSF1	3.4838	8.867	18.7731	1.9e-51	2.67e-49	14.1269	14.2589	14.1911	14.1029	14.191	14.162	14.2592	14.0486	14.1911	14.3089	14.316	14.1838	14.2615	14.1202	14.2552	14.0701	14.3147	14.1783	13.9301	14.0098	14.2459	14.2905	14.1815	14.3224	14.2883	14.028	14.3195	14.191	13.9939	14.035	14.1887	14.3089	14.3075	14.162	14.2555	14.1594	14.4135	14.0419	14.0501	14.2592	14.1748	14.1029	14.3862
217777_s_at	HACD3	3.47289	8.17924	20.8804	5.24e-59	1.66e-56	5.25639	6.74051	6.55017	6.53869	6.40491	5.98635	6.25356	6.32979	6.55017	8.13184	6.64181	6.93688	5.83189	6.08706	7.19969	7.69498	7.49165	7.17184	6.8837	6.70023	7.20646	6.48856	6.82188	6.32646	6.91658	7.2647	6.59521	6.40491	7.64163	6.27119	6.72021	6.5609	6.908	5.98635	6.64883	7.97338	6.62918	6.41552	6.90601	6.25356	6.27833	6.53869	7.54135
218009_s_at	PRC1	3.46928	7.97516	12.5165	7.67e-29	1.25e-27	12.0645	11.5244	12.0931	11.9997	11.9689	11.4901	12.4102	11.6943	12.0931	12.3404	11.8339	12.2125	12.6609	11.0798	12.624	11.772	12.203	12.3994	11.6477	12.4708	11.2953	12.0173	11.646	12.2426	11.8242	11.4011	11.3329	11.9689	11.8944	11.461	11.6443	11.4152	12.0777	11.4901	11.8422	11.9818	11.5912	11.6938	12.1789	12.4102	12.5018	11.9997	12.2142
223229_at	UBE2T	3.45008	8.00591	13.0405	1.09e-30	2.12e-29	6.04878	5.8674	5.85644	5.85967	5.97419	5.90938	6.15281	5.9111	5.85644	6.10208	5.90997	5.98665	5.92758	5.93605	5.98447	5.95048	6.37974	5.7467	6.22637	5.54281	5.98101	6.06859	5.82466	6.07866	6.04706	5.92664	6.12631	5.97419	6.26133	6.27402	5.88939	5.8258	6.23664	5.90938	6.01292	6.04663	6.38301	6.10567	5.99724	6.15281	5.98991	5.85967	6.18987
209772_s_at	CD24	3.44531	10.6321	11.7849	2.68e-26	3.48e-25	9.17764	9.91028	10.2042	9.69749	9.89049	9.75956	10.9461	9.07573	10.2042	10.2225	10.0377	9.74299	10.1398	9.57864	9.01917	9.93872	9.92471	9.9504	9.24061	9.54328	9.33983	10.2262	9.19792	10.0868	9.98329	9.66883	9.76329	9.89049	10.4259	9.68559	10.8351	9.76857	10.1901	9.75956	9.38906	9.95159	10.0584	9.55814	9.51097	10.9461	9.89255	9.69749	10.0204
212353_at	SULF1	3.43085	9.53553	14.3501	2.25e-35	6.99e-34	6.05014	5.48694	6.65628	6.21731	5.37747	6.72875	5.56175	5.61712	6.65628	5.38941	5.5509	5.78074	6.41166	5.87668	5.71911	5.45451	5.43403	6.3187	6.46438	6.14867	6.89259	6.1244	5.29999	6.31946	5.78597	5.44018	5.63958	5.37747	5.94056	6.97149	4.84191	6.01485	5.62807	6.72875	6.07312	6.61138	5.50612	5.81223	5.95275	5.56175	6.06365	6.21731	6.32802
211762_s_at	KPNA2	3.42827	10.3147	16.8829	1.41e-44	1.09e-42	4.9352	7.66341	6.6426	7.79533	6.47654	5.7283	4.92667	5.94963	6.6426	7.62173	7.12872	6.17812	5.9431	5.40924	7.44663	6.95929	6.59408	7.22463	6.58342	7.57904	7.54292	7.38194	7.12917	6.45604	8.05316	7.10833	6.72173	6.47654	6.04778	6.45675	4.37116	6.62265	6.37846	5.7283	6.49222	7.13244	7.11681	7.66701	7.10472	4.92667	6.24103	7.79533	7.12015
200730_s_at	PTP4A1	3.42724	7.24681	14.9585	1.42e-37	5.48e-36	7.36603	5.19678	5.91635	4.23539	5.87745	5.47837	6.89377	5.98884	5.91635	6.08527	6.31156	7.36196	6.44208	6.49625	6.26953	5.96253	4.59035	7.12185	6.42018	6.87216	6.29029	5.51983	6.97141	6.32642	5.20623	6.84016	5.38732	5.87745	5.9285	6.67628	7.97525	6.25594	7.97446	5.47837	6.22839	6.709	6.03275	6.89427	6.07394	6.89377	5.69713	4.23539	6.20451
219787_s_at	ECT2	3.41724	8.05119	15.8839	6.15e-41	3.33e-39	7.50816	7.67401	7.6076	7.81379	6.70245	6.6312	6.98426	6.81496	7.6076	6.98107	6.70908	7.07988	6.61984	6.96616	7.23113	7.10373	7.12157	7.51099	7.00677	7.05452	7.11314	7.4797	6.30016	8.06543	7.08044	7.83778	7.95092	6.70245	7.05692	6.95242	7.36832	7.86614	6.67462	6.6312	7.12755	7.81567	7.83315	7.33571	7.03555	6.98426	7.4212	7.81379	7.76365
201971_s_at	ATP6V1A	3.41554	7.58772	16.3886	8.92e-43	5.85e-41	6.36179	8.60504	6.85748	7.49694	8.05162	7.34991	7.5033	7.10423	6.85748	6.79841	7.21133	7.28673	7.65221	6.68124	8.89073	6.86043	7.19291	6.75616	6.76337	6.84989	6.30992	6.78709	6.69854	7.41147	7.94457	7.61768	8.59729	8.05162	7.25592	7.59385	8.27878	6.9816	6.95773	7.34991	7.57338	7.92669	6.62003	7.39155	6.87605	7.5033	8.35169	7.49694	6.52982
205713_s_at	COMP	3.40625	7.48998	7.43398	1.29e-12	5.02e-12	7.25303	9.00306	8.1817	7.61553	7.33999	7.53473	7.78624	6.77941	8.1817	9.09193	7.63833	7.54299	8.95563	6.91726	7.5677	7.76191	8.38225	7.52257	7.67015	7.55091	6.49273	7.78893	5.59118	8.4901	8.72914	7.05547	8.82436	7.33999	7.36861	6.85479	7.96303	8.41124	6.45982	7.53473	7.43995	7.316	6.52261	5.94178	7.06957	7.78624	7.39233	7.61553	7.33471
235060_at	LOC100190986	3.39051	8.65633	14.1892	8.56e-35	2.5e-33	7.34726	5.74707	7.59461	6.47089	6.5537	6.23268	6.65266	7.36453	7.59461	7.09909	6.98081	7.22771	7.13365	7.3553	6.62081	7.354	5.33044	5.58992	7.04925	8.29742	6.60324	6.80771	6.60552	6.11272	6.49643	7.62789	5.54322	6.5537	6.47089	6.9913	6.24541	6.50646	7.29061	6.23268	6.21219	7.559	4.85131	5.59872	6.68535	6.65266	7.64226	6.47089	5.85248
208579_x_at	H2BFS	3.38146	8.86828	13.6494	7.41e-33	1.76e-31	6.31107	6.72214	6.55929	6.9969	6.09054	5.73062	5.14572	5.57971	6.55929	7.42735	7.04443	5.63975	5.5351	5.66675	5.98769	6.43924	6.30701	6.64872	6.59164	6.71726	6.30154	6.70566	6.36736	6.8698	5.89976	5.91848	7.16791	6.09054	6.41746	5.97865	5.37366	6.79207	6.65053	5.73062	5.94805	6.61196	6.24415	7.22936	6.78289	5.14572	5.54844	6.9969	6.82128
1555730_a_at	CFL1	3.37338	11.5119	27.7588	2.42e-82	9.57e-79	9.0242	3.94105	10.3387	5.98658	10.2547	8.29235	8.63056	8.00807	10.3387	8.84303	7.79471	8.01642	11.329	7.65225	7.89973	9.562	10.3181	10.1196	7.28095	9.51465	9.9543	8.99825	7.08859	9.93709	7.62222	7.41383	4.65122	10.2547	9.40607	8.49186	5.8878	8.99349	8.63357	8.29235	9.31341	7.86404	5.95421	10.1693	9.04133	8.63056	11.3724	5.98658	11.2147
204475_at	MMP1	3.37116	6.75521	5.94208	8.35e-09	2.3e-08	4.67805	6.38323	6.09079	7.99537	6.40687	5.13805	5.36574	8.27358	6.09079	6.8922	6.60418	5.56535	5.04905	5.1898	7.08958	6.19416	6.22908	6.69746	6.95006	6.42731	6.1336	5.91115	6.35213	6.16569	5.64693	5.84398	5.9144	6.40687	6.30453	6.2219	5.4215	6.07385	5.84781	5.13805	6.4455	6.53667	6.36758	7.3078	6.75932	5.36574	4.91986	7.99537	6.26002
222587_s_at	GALNT7	3.36596	7.902	12.135	1.65e-27	2.36e-26	7.95839	7.58213	8.19471	6.6641	7.35487	7.55844	7.42146	8.06655	8.19471	8.11491	7.65733	7.56181	7.54278	7.42727	6.98613	7.5451	6.48449	7.81122	7.02339	7.9214	7.20166	8.18096	8.3163	6.88297	6.67765	7.92408	6.67549	7.35487	7.36757	7.05065	7.42625	7.63466	7.50925	7.55844	7.21369	7.797	6.62239	6.97358	8.44047	7.42146	7.57717	6.6641	7.28675
203362_s_at	MAD2L1	3.34637	7.95922	12.0584	3.04e-27	4.29e-26	5.99743	8.5302	8.2311	9.13631	7.55758	7.56081	7.6447	7.26413	8.2311	8.4938	8.97853	7.32448	6.66741	7.225	7.52225	7.77359	7.83626	7.35255	7.44978	9.04933	10.9856	7.95588	7.49782	7.93392	8.15768	8.15496	7.53342	7.55758	8.08505	7.43615	7.74057	8.23828	8.5035	7.56081	8.09992	8.8401	6.97827	7.75635	8.2967	7.6447	6.66272	9.13631	7.0166
200729_s_at	ACTR2	3.34297	10.1684	23.3906	8.61e-68	8.17e-65	6.69674	7.06833	6.3923	6.24681	6.06112	6.20907	4.96037	5.51265	6.3923	6.43463	6.19279	7.39629	5.8509	6.53653	6.85325	6.34473	5.6943	6.28691	6.92818	6.88424	6.36723	5.99515	7.08656	8.22461	6.6467	6.5852	7.17434	6.06112	7.12101	5.74996	6.11451	6.98122	6.62335	6.20907	5.85513	6.58105	5.55176	6.3756	6.84676	4.96037	6.21516	6.24681	6.31451
222608_s_at	ANLN	3.34172	7.10777	9.41454	1.84e-18	1.18e-17	8.31864	6.599	6.85856	6.72785	6.16633	7.02241	6.0949	6.93571	6.85856	6.90759	7.2306	6.42446	6.16615	6.70092	6.09594	6.40485	6.32101	6.20061	8.29371	7.88538	7.26727	7.16506	6.07118	7.93692	6.54542	7.77402	6.66955	6.16633	6.20114	6.96259	6.60182	7.14135	6.88354	7.02241	6.90283	8.03349	6.94746	7.11543	7.93662	6.0949	6.71144	6.72785	7.15962
209218_at	SQLE	3.33955	9.01927	15.4517	2.3e-39	1.05e-37	5.80054	4.89158	6.76148	5.59027	5.79078	7.92666	6.02649	6.86078	6.76148	5.54445	4.95258	5.57404	6.72495	5.53435	5.97862	5.37522	5.69268	7.53938	6.28359	5.1985	5.44483	6.17723	4.90948	6.19646	6.14083	5.13346	5.69282	5.79078	6.93543	6.46078	5.20513	6.60411	5.40296	7.92666	6.44167	5.15493	5.73082	6.52208	6.67119	6.02649	6.57469	5.59027	6.61047
204170_s_at	CKS2	3.33726	9.4953	14.2152	6.9e-35	2.04e-33	5.66757	5.51511	6.48922	6.23308	5.9876	6.34014	6.26594	6.58052	6.48922	6.15897	6.67962	6.24525	5.96251	6.04003	6.16466	7.25043	4.59212	7.35722	6.03121	5.37462	6.66628	5.61446	6.83244	6.20921	5.98843	6.47559	5.24792	5.9876	6.56642	6.61985	7.39663	6.13912	6.06615	6.34014	6.14471	5.96566	5.37805	6.04925	6.41578	6.26594	5.942	6.23308	6.50487
219918_s_at	ASPM	3.33685	7.7193	9.28942	4.52e-18	2.81e-17	7.67679	7.18704	5.90779	6.01882	5.13493	4.75074	4.53767	4.9909	5.90779	7.40864	5.16945	8.28291	7.73007	6.50651	4.59763	7.00951	7.34822	8.31126	6.33147	6.61588	7.14463	6.15141	6.5402	8.31983	6.40376	5.69394	7.03234	5.13493	8.99656	5.36649	4.6364	6.35549	6.20523	4.75074	6.08838	6.1943	6.42005	5.77654	6.02546	4.53767	7.52735	6.01882	7.58883
202593_s_at	GDE1	3.3244	8.32042	22.1269	2.1e-63	9.6e-61	7.17374	7.63022	7.61209	7.68992	7.88052	7.78029	7.59275	7.74058	7.61209	7.56741	7.24597	7.48738	7.64671	7.75277	7.70415	7.48778	8.00728	7.59683	7.69176	7.06355	7.58107	7.58121	7.71653	7.40012	7.74096	7.29995	7.89978	7.88052	8.1197	8.04326	7.66672	7.70043	7.78294	7.78029	7.84092	7.53624	8.41035	7.72451	7.4894	7.59275	8.0224	7.68992	7.83244
219121_s_at	ESRP1	3.32072	8.97668	15.5556	9.63e-40	4.55e-38	11.4966	9.83351	8.12973	11.0714	9.71645	11.4681	8.60063	10.0472	8.12973	10.289	9.47766	10.6263	6.66638	9.29156	10.3064	11.7081	10.6056	8.98883	12.4135	12.6346	11.3832	9.71464	10.0017	9.70263	11.6893	9.45295	9.922	9.71645	8.34989	11.4837	9.17985	12.2398	10.1828	11.4681	11.5595	12.158	10.1664	9.92138	12.1312	8.60063	7.76449	11.0714	8.175
216266_s_at	ARFGEF1	3.32004	7.4461	19.5626	2.7e-54	5.38e-52	5.84305	6.51481	5.32469	5.94913	5.55103	5.1127	5.41233	5.79547	5.32469	7.04942	6.99033	5.11649	5.41833	5.25886	5.23086	5.72382	5.6134	5.66001	5.59879	5.74399	5.63593	6.43186	5.68651	5.6932	5.45944	6.3392	5.60361	5.55103	5.5033	4.73982	5.44948	5.68695	5.43472	5.1127	5.27475	6.12174	5.40821	4.97636	6.37697	5.41233	4.87409	5.94913	5.30948
201096_s_at	ARF4	3.30973	9.83042	26.1901	3.12e-77	6.72e-74	6.38518	5.85814	7.75085	6.12764	6.62607	6.75153	6.8259	6.31536	7.75085	6.46689	6.75026	7.56209	6.73539	6.39994	7.11292	6.25634	5.21554	6.64895	6.31804	7.59202	6.29673	5.99306	6.9869	6.43683	6.09357	6.44485	5.92017	6.62607	6.52404	6.63389	6.66215	7.08947	5.86406	6.75153	6.67373	6.28699	5.01867	5.16534	6.38379	6.8259	6.2208	6.12764	6.72492
207549_x_at	CD46	3.30284	8.69408	16.9108	1.12e-44	8.82e-43	7.40952	8.84057	6.96023	8.19842	8.22928	7.63873	7.98372	8.0007	6.96023	8.59237	7.90336	8.45293	7.53362	7.40102	8.81908	8.19034	8.58725	7.76859	7.88383	8.84272	7.75875	8.31297	6.85644	7.4682	7.83104	8.31931	8.06159	8.22928	7.64864	8.14174	7.52231	9.00038	6.94073	7.63873	8.63907	6.38821	7.14442	8.26013	8.42004	7.98372	7.9408	8.19842	8.23427
222699_s_at	PLEKHF2	3.2807	8.33243	14.2576	4.85e-35	1.47e-33	6.17175	6.10602	6.62411	7.06404	6.98973	6.85617	5.41429	7.23807	6.62411	6.28873	6.42376	5.91575	6.8819	6.13749	6.55379	6.39867	5.50136	6.71325	6.36689	5.90348	6.47925	6.12575	6.64309	6.38104	7.03053	5.34416	6.43088	6.98973	6.07941	7.12029	6.31736	5.88687	6.46322	6.85617	6.73021	6.20312	5.75871	6.34382	6.56478	5.41429	6.76943	7.06404	6.67196
1553678_a_at	ITGB1	3.28063	9.55934	16.7249	5.31e-44	3.86e-42	10.2786	10.6475	9.97197	10.2514	10.0055	9.81725	9.14867	11.3531	9.97197	8.75498	9.46085	9.40751	8.20156	10.1958	8.77957	8.79296	7.863	7.97328	9.58421	11.3246	9.53158	7.68557	9.90295	9.55322	8.79706	9.37117	10.5863	10.0055	9.75086	8.96455	9.46665	9.97001	9.119	9.81725	9.44594	8.71864	7.82304	7.67073	9.47987	9.14867	8.79828	10.2514	8.65027
1558080_s_at	DNAJC3	3.27012	8.21369	14.2043	7.55e-35	2.22e-33	6.45033	6.04231	6.53979	6.94099	5.93365	7.38611	6.14926	6.06218	6.53979	6.15063	6.36278	6.3664	5.93502	6.48018	7.10755	6.39937	5.71804	6.61606	7.07815	5.88001	7.14217	5.75664	6.51945	6.37491	6.16119	5.54629	6.43928	5.93365	6.58304	6.00743	7.44285	6.88234	6.69139	7.38611	6.90054	5.57875	7.15092	6.1364	5.85095	6.14926	6.67043	6.94099	6.47891
200008_s_at	GDI2	3.26519	9.77493	18.2135	2.03e-49	2.47e-47	8.16777	8.66504	8.75624	8.99521	8.35973	8.24257	8.82386	7.91363	8.75624	10.0872	9.03204	8.62711	8.72563	9.05633	8.66751	8.2678	8.44438	8.65049	8.70872	9.26034	9.28784	8.73565	9.14714	8.93718	8.0357	9.86449	8.29042	8.35973	8.72138	7.8643	8.28287	8.59517	7.98653	8.24257	8.2788	8.64218	9.44486	8.60334	8.75717	8.82386	8.36814	8.99521	7.81527
214290_s_at	HIST2H2AA3	3.2494	11.11	13.5311	1.96e-32	4.5e-31	6.08816	9.41174	8.03773	7.55799	7.17366	6.52214	6.55388	6.87721	8.03773	8.87379	8.73757	7.48352	6.17191	6.30192	7.61284	7.66919	7.99883	7.89682	7.79993	7.7643	8.4034	8.31508	7.39238	7.84761	7.9166	8.87929	8.25466	7.17366	7.70543	7.4153	7.02235	7.95065	7.49238	6.52214	9.10295	8.98999	8.10442	7.83628	8.03504	6.55388	7.42857	7.55799	7.86924
201337_s_at	VAMP3	3.24699	7.49866	16.0171	2.01e-41	1.15e-39	6.72401	7.63613	7.24485	6.84424	7.13171	8.07215	6.95658	6.65401	7.24485	6.72565	7.61941	6.65624	6.6829	6.8432	7.0048	7.05917	6.88419	7.15533	6.85149	6.46405	6.90735	6.8363	7.05721	7.04887	6.89497	6.43921	7.79462	7.13171	7.07118	7.21201	7.32799	7.23093	7.01734	8.07215	6.83306	6.65905	6.96325	6.97017	6.66345	6.95658	7.33657	6.84424	7.11342
212008_at	UBXN4	3.23608	8.56962	17.1662	1.31e-45	1.13e-43	5.8904	5.90129	6.24811	5.77713	6.07742	5.91675	6.12639	6.01519	6.24811	6.20523	6.09106	5.84116	6.08692	5.93553	6.13131	6.15008	6.53974	5.99587	6.12063	6.06735	5.93301	6.12987	6.29137	5.95963	6.11688	6.09626	6.07999	6.07742	6.17567	6.39432	6.22252	5.95185	6.07524	5.91675	6.36368	5.86242	6.47925	5.94934	5.79998	6.12639	5.94623	5.77713	6.16103
228851_s_at	ENSA	3.22491	7.53094	19.5413	3.22e-54	6.31e-52	6.75879	6.8383	7.19347	7.76941	7.2205	5.89566	7.87062	6.85372	7.19347	6.36248	6.31823	7.81723	7.82196	7.11879	7.17148	8.24197	6.48973	7.41726	6.48251	6.62633	7.5359	6.33165	7.35814	5.56598	6.52663	6.64597	6.63015	7.2205	7.48526	7.26258	7.10561	6.58464	6.73861	5.89566	7.23694	7.31599	7.07509	6.08018	6.94494	7.87062	6.53595	7.76941	6.53753
212671_s_at	HLA-DQA1	3.22395	10.0567	10.7193	1.09e-22	1.03e-21	11.6072	8.66033	12.1309	10.4599	12.4356	10.5383	11.8473	10.3275	12.1309	11.1503	13.0065	10.5358	11.0625	10.1818	12.5912	12.7095	10.6601	12.1727	11.1048	11.8953	11.841	12.2624	9.00036	11.2456	10.7223	11.1461	8.6216	12.4356	11.07	11.3279	8.79115	11.8038	10.5731	10.5383	10.9195	10.4103	12.0465	12.6898	11.8699	11.8473	11.794	10.4599	11.9776
225827_at	AGO2	3.21385	8.59437	16.1868	4.85e-42	2.97e-40	4.85009	7.62347	6.48403	6.15188	6.12806	5.50462	5.96993	6.00344	6.48403	5.91274	6.91921	5.33786	5.46606	4.84677	6.42626	6.72374	5.55491	5.85445	6.45582	6.49142	5.96861	6.08092	6.31135	6.00698	6.823	6.0267	7.37678	6.12806	6.02185	6.14974	5.11523	6.89112	5.63779	5.50462	5.83293	5.92278	6.01825	5.21197	6.98263	5.96993	5.3765	6.15188	6.22442
204444_at	KIF11	3.20737	6.44635	12.6518	2.57e-29	4.39e-28	7.02967	7.30187	7.14299	6.63876	6.4966	7.77046	6.6731	6.24957	7.14299	6.63171	6.72276	6.55617	6.70231	7.04951	6.90093	7.58674	5.23173	6.62469	6.86047	6.99939	6.94843	6.92249	6.51826	7.43572	7.35346	6.88653	6.97449	6.4966	7.14016	6.49639	6.84759	6.45648	6.21955	7.77046	6.86108	8.08543	7.72646	7.04208	6.8901	6.6731	8.29025	6.63876	7.46053
203007_x_at	LYPLA1	3.20707	9.76002	18.9998	2.88e-52	4.5e-50	4.5271	4.78743	7.45229	4.19662	10.3127	4.33982	4.29349	10.1673	7.45229	4.26748	4.40607	4.28097	4.09037	6.39302	4.88838	4.26874	4.39987	4.35541	5.73025	5.07073	3.89924	4.17001	4.35052	4.49317	5.85982	4.59987	4.14838	10.3127	4.44485	4.06061	4.17141	4.52531	4.14021	4.33982	4.29349	4.1197	4.10001	4.34624	4.51506	4.29349	4.15278	4.19662	4.29039
207828_s_at	CENPF	3.20673	8.65856	11.0607	7.86e-24	8.18e-23	11.3463	11.426	11.3955	11.4379	11.3336	11.1795	10.9232	10.5206	11.3955	11.9491	11.33	11.1981	11.4802	10.964	11.6691	12.3281	10.6955	10.8392	11.1951	11.2675	11.6704	11.9764	10.9059	10.8515	12.1938	11.6622	11.0173	11.3336	10.8549	10.9476	10.8352	11.0972	11.6813	11.1795	10.8431	11.3787	11.6939	11.2483	11.4989	10.9232	11.3834	11.4379	11.3534
201399_s_at	TRAM1	3.17483	9.59333	17.2666	5.64e-46	5.08e-44	6.70079	7.14846	7.08739	7.18888	6.98071	6.92458	6.8729	7.10031	7.08739	6.83646	6.65935	6.78408	6.6939	6.73874	6.88673	7.35154	7.83946	6.8246	7.81443	7.56504	7.26491	7.17762	6.89893	7.05635	7.40342	8.32979	7.5246	6.98071	6.74435	7.42224	6.81845	7.27155	6.86994	6.92458	7.54835	7.93445	7.40157	7.26633	7.28221	6.8729	6.47198	7.18888	6.96602
223381_at	NUF2	3.17294	6.82703	9.72406	1.92e-19	1.36e-18	10.0668	11.0466	9.81233	10.3777	10.0699	9.97907	9.8417	10.0928	9.81233	11.1611	10.6999	10.6143	9.82702	10.7778	10.5969	9.46496	10.6488	10.8586	9.91137	10.7776	9.68537	9.91096	9.59525	10.3748	10.1487	11.3991	10.9004	10.0699	10.2664	9.50684	9.98987	10.916	9.49485	9.97907	10.2558	10.1851	9.42062	10.0521	10.154	9.8417	10.5375	10.3777	10.0564
1555996_s_at	EIF4A2	3.17011	6.95868	12.2691	5.62e-28	8.42e-27	13.2092	10.7492	13.4222	13.2961	13.5605	13.3908	13.2464	13.5129	13.4222	13.4018	13.1599	13.3041	13.3505	13.16	12.9478	13.4808	13.0399	13.3564	13.3641	13.6834	13.422	13.4338	13.2746	13.7619	12.5949	13.3396	10.8703	13.5605	13.4153	13.2371	13.7099	13.4115	13.6804	13.3908	13.2876	13.4587	13.6404	13.3956	13.3904	13.2464	13.1374	13.2961	13.5082
208621_s_at	EZR	3.167	7.39083	12.3215	3.69e-28	5.64e-27	10.5896	11.1884	9.28655	11.0562	10.2126	11.4178	11.2648	11.178	9.28655	10.226	10.6705	10.9816	9.71504	10.631	10.3033	11.0693	9.90346	9.18861	11.0423	10.5879	9.86073	9.96457	10.6539	10.6217	11.6811	9.49411	11.7957	10.2126	9.65081	10.6543	11.0378	10.5906	11.3976	11.4178	10.7762	10.9597	10.34	10.5686	11.2956	11.2648	10.5644	11.0562	9.57111
210338_s_at	HSPA8	3.16599	12.2834	24.2497	9.89e-71	1.56e-67	6.41638	6.23567	6.00577	6.00469	6.62603	6.47479	5.81036	6.03044	6.00577	5.77782	5.93775	6.21397	6.09893	5.7125	6.0556	6.03903	6.29896	5.47222	6.02655	5.72937	6.27601	5.76504	5.83114	6.4701	6.3655	6.21583	6.82454	6.62603	5.85538	6.1698	6.15039	5.88821	5.95411	6.47479	6.21997	6.26422	6.99081	6.11217	6.01938	5.81036	6.29517	6.00469	6.28104
1553105_s_at	DSG2	3.16502	7.87121	14.0427	2.88e-34	7.93e-33	6.54341	7.34625	7.43045	7.7692	7.44798	7.39938	7.88434	7.89501	7.43045	8.13008	7.76476	8.04163	7.50885	7.5028	6.73407	8.03844	8.00966	8.65121	7.38914	7.03605	8.3492	7.41011	7.77943	9.04155	7.10176	6.90777	6.49278	7.44798	8.31802	7.05194	6.48188	8.0095	7.48904	7.39938	7.53331	7.38604	6.8689	7.20925	7.09467	7.88434	7.15229	7.7692	8.06899
224218_s_at	TRPS1	3.1638	8.67586	12.096	2.25e-27	3.2e-26	13.6066	14.2123	13.8159	13.9491	13.8457	13.355	13.8105	13.9103	13.8159	13.8078	13.7429	13.876	14.1249	13.9198	14.3675	13.9435	14.0381	13.5186	13.7294	13.9936	13.7782	13.8264	13.3904	13.7377	13.9322	13.4458	14.0871	13.8457	13.9212	14.0744	14.1864	13.7346	13.8427	13.355	13.5468	14.2577	14.0674	13.4022	13.6388	13.8105	14.0864	13.9491	13.6173
226930_at	FNDC1	3.16024	7.28646	11.4764	3.06e-25	3.6e-24	7.86755	8.52882	7.40802	7.634	8.10204	8.06971	7.3163	7.92466	7.40802	7.41281	7.15341	7.9659	7.79883	7.80729	7.37231	8.6176	6.89048	7.419	7.77553	7.41692	7.19359	7.41294	7.20189	8.40784	11.0615	8.0452	8.58736	8.10204	7.35433	7.27091	7.79392	7.44313	7.41756	8.06971	7.66219	7.71613	6.80799	7.50121	7.6631	7.3163	7.89437	7.634	7.09469
212009_s_at	STIP1	3.15741	7.77134	13.8955	9.73e-34	2.55e-32	6.31767	7.30932	6.67793	6.73167	6.87941	6.29227	6.39435	6.49884	6.67793	7.11321	8.20346	6.49622	6.44315	6.56787	6.60299	6.45104	6.52622	6.44769	6.6942	6.86817	6.59715	7.81793	6.63464	6.56476	6.56999	7.73982	6.74881	6.87941	6.75746	6.38624	6.27948	7.19958	6.42181	6.29227	6.50453	7.42953	6.76444	6.83801	7.15925	6.39435	6.31688	6.73167	6.96489
225687_at	FAM83D	3.15233	7.31412	9.25578	5.75e-18	3.54e-17	10.1836	8.11318	8.59483	8.58988	8.75296	7.83849	8.74488	8.007	8.59483	8.41735	8.1071	9.04824	8.94762	10.0017	8.05	8.26135	9.74724	8.92003	7.90223	8.51125	8.30319	7.94765	7.85074	9.42808	7.43242	8.89542	8.24151	8.75296	8.80718	8.82957	8.84022	7.84508	9.64708	7.83849	7.77769	7.63119	8.42961	8.18861	8.17166	8.74488	8.75493	8.58988	8.28102
201946_s_at	CCT2	3.15198	9.46667	16.7638	3.83e-44	2.81e-42	6.27224	8.46029	6.19439	5.13566	6.20656	5.11858	4.38881	5.0272	6.19439	6.46562	7.13536	4.5778	4.80081	5.4588	6.46419	5.94873	4.77186	5.71698	6.26074	4.98494	5.09785	5.61385	6.16182	5.84936	5.62172	6.84334	8.21705	6.20656	4.3313	5.70675	5.55315	5.30558	6.0118	5.11858	4.44079	4.89696	5.6394	5.68463	5.73508	4.38881	4.43419	5.13566	4.95345
201617_x_at	CALD1	3.14491	8.32513	13.5275	2.02e-32	4.63e-31	7.17872	7.32623	7.66307	7.38308	5.82863	7.81992	6.89807	5.37027	7.66307	6.42663	7.13161	5.85337	5.96348	7.40437	6.76013	6.64618	6.08955	6.43865	6.87955	5.56489	7.10864	7.35013	6.66529	7.26585	6.76035	7.27366	7.63965	5.82863	7.42507	6.49376	7.35893	8.00394	7.00831	7.81992	6.87822	7.22675	7.40259	7.39111	6.58585	6.89807	7.07243	7.38308	7.3418
214710_s_at	CCNB1	3.11542	7.94373	12.4857	9.83e-29	1.59e-27	12.6243	13.0404	13.0208	13.1855	12.9948	12.7368	12.9114	12.5654	13.0208	13.1079	12.7057	13.0021	12.8499	12.617	12.6131	13.0025	12.6845	12.9873	12.882	13.4242	12.7161	13.038	12.7534	12.6751	13.435	13.1049	12.9366	12.9948	12.6822	12.879	12.4471	12.6281	12.5058	12.7368	12.8735	12.8947	12.7339	12.6753	12.9645	12.9114	12.9815	13.1855	12.9344
204006_s_at	FCGR3B	3.10974	7.42706	10.0985	1.2e-20	9.37e-20	7.74877	5.59015	6.12139	7.69485	6.8182	7.47783	6.16444	6.6247	6.12139	5.83655	6.96436	8.44786	6.83916	6.33376	6.87393	8.70675	6.21413	7.28361	8.30085	5.695	7.74606	6.98627	6.64254	7.31006	7.843	7.96582	5.39799	6.8182	6.62218	7.14202	5.61145	8.45658	5.68208	7.47783	8.01314	9.7369	7.3885	7.51698	8.41423	6.16444	6.51089	7.69485	6.9708
1565717_s_at	FUS	3.10955	8.53347	14.3035	3.31e-35	1.01e-33	5.38049	5.56065	6.65694	6.01535	6.57116	6.64014	6.22666	8.21708	6.65694	6.09244	5.99845	6.07333	5.96351	5.76794	7.07994	6.577	4.75894	6.31442	6.16096	6.14919	6.31446	5.6714	7.02427	5.96379	5.76877	6.25328	4.89392	6.57116	6.26295	6.01548	4.89041	5.41911	5.11278	6.64014	6.15256	5.64511	6.65433	6.47492	6.40196	6.22666	5.68461	6.01535	6.53997
202779_s_at	UBE2S	3.10663	8.68526	14.2069	7.39e-35	2.17e-33	6.40209	5.68031	6.83942	7.31743	4.59956	6.67425	5.38885	5.54483	6.83942	5.77905	6.13967	5.48668	5.26017	7.00485	5.10521	6.42185	5.70179	5.58014	6.31544	6.20786	6.67916	6.00326	5.46474	6.44015	5.79483	7.19136	5.65343	4.59956	6.19154	6.56119	6.18726	6.33607	6.73143	6.67425	6.80545	6.48976	6.48442	6.1877	6.26348	5.38885	6.4406	7.31743	6.3853
243495_s_at	ZNF652	3.10533	7.4938	8.29765	4.55e-15	2.19e-14	7.7392	6.12313	6.90953	6.41248	6.77784	6.78149	6.6723	7.16773	6.90953	7.38185	7.09922	7.32836	6.40915	7.04046	7.01561	7.01435	6.53122	8.25485	6.84189	7.45168	7.15545	5.69899	7.62629	7.03879	6.11262	5.556	5.80152	6.77784	6.47319	6.77534	5.79485	7.22483	7.44806	6.78149	7.51652	7.58586	5.41805	7.4881	7.48093	6.6723	7.76299	6.41248	6.96761
210052_s_at	TPX2	3.10371	7.77167	10.3938	1.3e-21	1.12e-20	6.40219	6.05306	7.0866	6.40389	6.98764	7.37467	6.44461	8.09814	7.0866	7.40453	8.03832	6.91973	6.49838	6.7791	6.95377	6.26501	6.77592	7.5284	7.87165	6.94455	7.85537	8.06271	7.96324	7.39074	6.62528	8.9536	5.76596	6.98764	7.17581	7.38513	6.91355	6.84213	6.48727	7.37467	7.47934	7.66772	6.76427	7.99044	7.66328	6.44461	6.79474	6.40389	7.60445
200712_s_at	MAPRE1	3.0937	8.34317	23.546	2.51e-68	2.59e-65	5.84305	5.90237	6.60395	5.86283	7.30207	6.3502	5.7019	6.12472	6.60395	5.98405	6.11094	5.94161	5.98963	5.6173	5.79415	6.30255	5.64705	5.96567	5.94311	5.73278	6.91617	6.31891	5.7678	6.47565	5.88903	5.75281	5.80544	7.30207	6.12138	6.33398	5.79904	5.76072	6.25928	6.3502	6.04978	6.00791	5.88173	6.77095	5.92604	5.7019	7.32271	5.86283	6.64831
228273_at	PRR11	3.08296	8.19072	8.92211	6.15e-17	3.5e-16	6.94044	8.10472	7.76851	8.7635	8.07398	8.11157	8.0693	7.86065	7.76851	8.30438	8.05436	7.80258	8.37214	8.14881	8.07844	6.85333	8.49789	7.45673	7.09373	8.89917	8.35486	7.3577	8.50662	7.50738	6.91634	8.15371	8.00361	8.07398	8.0293	7.61553	6.97066	7.61761	8.48056	8.11157	7.84056	6.82635	8.51312	7.65928	7.69587	8.0693	7.31668	8.7635	7.60423
202583_s_at	RANBP9	3.08138	8.06123	23.0638	1.15e-66	9.13e-64	7.65093	4.8781	6.82463	7.21831	5.24603	6.84064	6.12144	5.5084	6.82463	7.14763	5.70948	6.87477	6.5649	5.92277	6.6093	4.98297	6.80025	6.20742	6.89667	6.67381	6.89565	6.22575	6.96909	7.34876	5.80681	5.26162	5.487	5.24603	6.62602	5.84921	6.20865	7.29878	5.25077	6.84064	6.65479	7.3654	4.00404	5.97935	7.0211	6.12144	6.77754	7.21831	5.75356
1554747_a_at	SEPTIN2	3.07901	8.42974	19.2651	3.18e-53	5.59e-51	5.95999	5.80694	5.75691	6.04041	5.92901	6.18187	6.0617	5.94476	5.75691	6.03679	5.85129	5.52615	5.88155	5.88242	5.8568	5.80482	6.2316	5.8997	5.99913	5.79957	5.64552	6.00926	5.56934	5.80315	6.19428	5.67817	6.04324	5.92901	5.8591	5.93681	5.99352	6.05561	6.27036	6.18187	6.17916	6.04936	6.289	6.1317	5.73001	6.0617	5.96497	6.04041	5.95168
201663_s_at	SMC4	3.07615	8.40489	14.22	6.63e-35	1.96e-33	6.27254	6.57968	5.71041	7.94528	6.32042	8.1969	6.53469	6.44178	5.71041	6.40549	6.18131	6.32219	6.06152	7.28875	6.6799	5.64243	8.05633	6.84212	7.01437	5.13797	7.86979	7.14648	5.77537	6.34381	6.31581	7.39807	6.9079	6.32042	6.2907	6.25573	7.54679	7.10604	7.35684	8.1969	7.58215	7.87856	5.93319	6.74193	6.25055	6.53469	5.63887	7.94528	6.48509
1555948_s_at	FAM120A	3.06829	8.92326	23.2502	2.62e-67	2.39e-64	6.27768	5.87737	6.23226	6.02161	6.14599	6.62354	6.30851	5.87121	6.23226	5.92321	6.08615	5.93402	6.27821	6.26322	6.27326	6.29255	6.67653	6.00638	6.16745	6.01268	5.96425	6.10498	5.99458	6.4659	6.38528	6.12401	6.47083	6.14599	6.30258	6.2255	6.51246	6.33026	6.28889	6.62354	6.32121	6.2504	6.65154	6.12008	5.97326	6.30851	6.23738	6.02161	6.28579
209714_s_at	CDKN3	3.0638	7.38741	11.1442	4.11e-24	4.39e-23	4.82456	7.21508	6.8881	6.12956	7.69729	6.06598	5.0293	6.88408	6.8881	5.82923	6.86885	5.52857	4.5577	4.79925	6.96407	7.4935	4.81004	6.65796	7.3007	7.76172	8.02862	6.99156	6.83397	6.77857	8.59525	7.88751	6.82189	7.69729	6.13059	6.78511	5.01896	6.70723	7.25169	6.06598	7.6296	7.07001	6.17291	6.43648	7.79467	5.0293	4.79687	6.12956	6.94694
202736_s_at	LSM4	3.06309	8.94048	22.5393	7.63e-65	4.89e-62	6.19857	6.30249	6.70195	6.37041	6.20748	6.14974	6.07819	6.25025	6.70195	6.66401	6.17218	6.24135	7.41928	6.05652	6.07109	6.28724	6.39574	6.66813	6.46912	5.93412	6.19728	6.69802	6.02366	6.8	6.43331	6.56142	6.51443	6.20748	6.88167	6.35838	6.18089	6.12583	6.56164	6.14974	6.31451	6.51643	6.39328	6.32259	6.22135	6.07819	6.87075	6.37041	6.99687
202954_at	UBE2C	3.06207	8.69081	11.0094	1.17e-23	1.2e-22	7.13538	7.22264	6.24174	6.52734	6.49309	6.78153	6.75396	6.95228	6.24174	7.37422	6.76273	6.86273	7.21412	7.03268	6.7122	6.81496	7.05294	6.40718	6.18053	6.92052	6.19771	6.53939	6.80162	6.93659	6.51613	7.08378	7.24139	6.49309	6.68899	6.5804	7.87278	6.61329	7.29838	6.78153	7.11226	7.07414	7.25434	6.48465	6.76556	6.75396	7.45103	6.52734	6.92809
232591_s_at	TMEM30A	3.06075	7.27189	12.3988	1.98e-28	3.11e-27	10.8073	10.4486	10.8907	10.5228	10.3807	10.3062	10.8812	11.6132	10.8907	11.2979	11.0026	10.8627	10.6484	10.5912	10.7614	11.3703	11.4234	11.3102	11.1875	11.6252	10.9054	11.1776	11.2804	10.6583	11.3688	10.7993	10.3156	10.3807	11.0343	11.0874	11.5472	10.9601	10.5584	10.3062	10.5455	11.3498	10.5619	10.7073	11.0973	10.8812	10.265	10.5228	10.9123
212464_s_at	FN1	3.05487	12.8158	17.4336	1.39e-46	1.31e-44	9.54103	9.98787	9.63749	10.208	9.36068	9.3549	9.73779	9.65519	9.63749	10.6214	10.1845	9.89188	9.67438	9.68495	9.18649	9.09819	10.1351	9.76137	9.01226	9.58981	9.88354	8.97646	10.6566	8.83851	9.37832	9.16448	9.6823	9.36068	9.411	9.22347	9.88275	9.77832	10.0415	9.3549	9.2626	9.29507	9.83317	9.02326	9.55103	9.73779	9.6514	10.208	9.35743
218585_s_at	DTL	3.05227	7.52606	11.4356	4.22e-25	4.9e-24	9.80685	10.5764	10.338	10.6974	10.5837	10.4155	9.94291	10.3929	10.338	10.4478	10.7091	9.9417	10.7992	10.234	10.0158	10.8018	10.1631	10.8376	11.0676	10.7431	10.3997	10.0362	10.6798	10.3105	10.0734	10.5005	10.4779	10.5837	10.8174	10.9124	11.2638	11.0355	11.1737	10.4155	11.436	10.3211	10.4778	10.4045	10.2886	9.94291	9.88377	10.6974	10.5277
204825_at	MELK	3.0402	8.04544	10.2924	2.81e-21	2.33e-20	8.89434	8.37927	9.86951	8.08938	10.4869	9.30459	9.40378	12.0047	9.86951	8.09251	9.99512	9.4574	8.65878	10.02	9.70391	9.12586	7.17391	9.30194	9.27412	8.45392	9.29142	9.37997	10.5971	8.80936	9.1914	8.34316	8.10773	10.4869	9.07195	10.3135	11.344	9.17546	8.81876	9.30459	9.95145	8.96515	10.3568	10.4935	8.49653	9.40378	9.54213	8.08938	8.67834
243338_at	CSNK1A1	3.02657	7.81979	18.6398	5.78e-51	7.93e-49	5.66381	5.7447	5.40048	5.40595	7.37412	6.46214	6.63064	7.99531	5.40048	5.9267	5.44961	5.5294	5.37951	5.76647	5.64743	5.45728	6.02756	5.58198	6.39795	5.69622	5.6009	5.65095	5.32077	5.54822	5.96641	5.65147	6.02392	7.37412	5.6382	5.91578	6.03079	5.65603	6.01994	6.46214	5.59955	5.5711	5.83529	6.3613	5.7096	6.63064	5.77601	5.40595	5.93317
207172_s_at	CDH11	3.02074	7.88135	12.2021	9.62e-28	1.41e-26	8.45543	10.4657	10.1759	9.49123	10.3	9.22876	9.21271	8.87901	10.1759	11.0834	9.80051	9.35778	9.27771	8.3755	9.24515	9.92358	9.97337	9.28869	9.64844	11.1243	9.86607	10.597	9.58563	9.91537	10.7964	9.97782	10.1924	10.3	9.47577	9.64352	8.72218	10.1642	8.96044	9.22876	9.79101	9.96518	9.71814	10.6488	10.6894	9.21271	9.55826	9.49123	10.3227
202917_s_at	S100A8	3.01866	8.85713	4.38784	1.62e-05	3.26e-05	10.5056	8.28618	9.32859	7.61187	8.76767	9.21057	8.37122	9.75945	9.32859	9.53714	9.24682	10.1284	10.0749	9.22468	9.36137	9.80501	9.68889	9.45991	9.61572	8.8857	10.5967	11.036	9.10895	10.5625	9.79909	11.0361	7.73445	8.76767	9.65237	9.53787	8.18649	9.04807	9.77157	9.21057	9.37934	9.96957	9.70999	9.87442	10.1184	8.37122	10.6896	7.61187	9.35018
210904_s_at	IL13RA1	3.01527	7.21709	12.2674	5.7e-28	8.53e-27	12.1455	10.9652	11.0947	11.008	11.1792	11.4249	11.1825	11.0408	11.0947	11.4386	11.1743	11.0336	11.6299	11.2245	10.7479	11.0396	11.5037	11.3684	11.7249	12.2074	11.5888	11.4029	10.9359	11.5873	10.9001	11.0425	11.3481	11.1792	11.0408	11.3608	11.9533	11.5745	12.2301	11.4249	11.8006	11.6217	10.7967	11.4901	11.8161	11.1825	11.3175	11.008	11.773
219148_at	PBK	3.01335	7.11315	9.41115	1.88e-18	1.21e-17	7.41632	3.53261	8.50601	5.22502	8.0299	7.61461	6.94111	7.65348	8.50601	7.58173	7.44347	6.85039	7.78737	6.66247	7.35654	5.75692	6.26142	7.50343	8.08354	7.26463	9.50743	9.5558	6.46184	8.75098	7.46562	7.1704	3.77217	8.0299	7.75868	7.22074	4.51051	7.74052	8.7865	7.61461	9.20199	9.15861	7.34638	9.43356	8.50015	6.94111	9.03074	5.22502	8.22279
214845_s_at	CALU	3.00731	8.02846	14.6831	1.41e-36	4.91e-35	6.47998	7.33685	6.14133	7.45916	6.1806	5.69851	8.52851	7.31397	6.14133	7.21536	5.76505	6.61851	7.34818	7.04356	7.03637	6.79883	7.08953	5.38792	5.74097	5.91698	6.11662	5.64793	6.59933	6.33388	7.95388	6.29609	6.90008	6.1806	5.90525	6.51223	5.71877	6.20464	5.50892	5.69851	5.49626	7.63539	6.41698	5.5884	6.3752	8.52851	5.7776	7.45916	6.39299
201858_s_at	SRGN	3.00638	9.42197	11.2431	1.9e-24	2.1e-23	7.46491	6.51665	7.54584	7.52196	6.6916	7.3821	7.43299	7.25133	7.54584	7.21155	7.61312	8.31669	6.37896	6.47031	7.69033	6.6507	6.4104	6.68289	7.5661	8.51879	6.59012	6.75327	6.92579	7.26343	6.69966	7.6097	5.85384	6.6916	5.91727	6.89621	8.07064	7.11979	7.01075	7.3821	6.97964	8.28421	7.29304	6.36032	6.79894	7.43299	7.18377	7.52196	5.61027
200751_s_at	HNRNPC	3.00143	9.84004	23.4869	4.01e-68	3.97e-65	6.05255	5.17143	8.12539	5.88809	6.73033	6.74547	5.61574	5.84474	8.12539	5.92554	7.62977	6.5519	4.65397	4.91002	5.3749	6.6149	4.87216	6.56165	7.4569	5.73953	7.42886	5.93073	5.53801	6.83975	6.28622	5.85487	5.19372	6.73033	5.02763	7.04901	5.08126	6.52372	4.12854	6.74547	5.66612	5.86871	6.25218	7.59297	7.10894	5.61574	6.3279	5.88809	5.64916
203953_s_at	CLDN3	3.00072	8.43934	10.1206	1.02e-20	8.01e-20	9.0941	10.0271	8.34385	9.36823	8.08859	8.78305	8.85899	8.14842	8.34385	8.45391	8.85412	8.96811	8.39328	8.49898	8.75704	8.47134	6.84414	8.05194	8.35535	8.35851	7.65877	7.55203	8.33744	8.50348	8.19206	8.48764	9.69594	8.08859	8.88314	8.39031	9.08616	8.65389	8.52	8.78305	8.45883	9.04299	7.06263	8.12543	8.92329	8.85899	7.48353	9.36823	8.01205
200900_s_at	M6PR	2.9914	7.92412	16.3662	1.08e-42	6.96e-41	6.85262	8.61458	7.05367	7.56019	8.54061	7.153	7.00633	6.66329	7.05367	9.64109	7.29067	8.31903	7.70436	6.46298	7.7968	7.21757	9.52845	7.64625	7.34444	8.33274	7.71572	8.26223	6.65962	8.53538	7.4067	7.81295	8.20497	8.54061	7.77855	6.89621	6.63576	7.8991	6.15434	7.153	7.30765	7.74324	7.8374	7.26825	7.99456	7.00633	7.25522	7.56019	7.78813
206632_s_at	APOBEC3B	2.98968	6.929	8.47228	1.39e-15	7.01e-15	7.23052	5.68366	6.1553	5.80742	6.70059	6.18259	6.46017	7.22155	6.1553	6.53271	6.69133	7.16558	6.24762	6.90539	5.76289	7.00229	6.55309	7.16355	6.64534	6.21031	6.88412	6.86203	7.34397	5.89215	7.12403	6.90045	5.146	6.70059	6.1692	5.95167	6.69611	6.20738	6.25306	6.18259	6.6527	5.22607	6.95002	5.862	6.86264	6.46017	6.5235	5.80742	7.22995
212460_at	SPTSSA	2.98738	9.11243	13.7825	2.47e-33	6.2e-32	6.94533	5.93801	6.29376	5.72411	5.22881	6.66349	6.11518	5.20143	6.29376	5.55402	5.73522	5.828	5.94429	6.64554	5.94589	6.12093	5.83156	5.86034	6.44368	5.94168	6.04207	6.06649	6.18349	6.35538	5.45944	6.35973	6.93569	5.22881	6.14276	5.9081	6.95174	6.52616	6.72185	6.66349	6.12448	6.21476	6.17541	5.70093	5.73518	6.11518	6.62465	5.72411	6.39307
1554433_a_at	ZNF146	2.97893	7.32179	13.5209	2.13e-32	4.88e-31	5.63951	7.11986	6.21559	5.81441	6.99033	6.55683	6.05453	6.03188	6.21559	6.55363	7.00825	5.8696	6.02923	5.67695	5.59786	6.6353	5.35387	6.73746	6.14737	6.49947	7.03938	6.64601	6.74634	6.27531	6.94356	7.75152	6.046	6.99033	6.28356	7.06205	5.66461	6.64586	5.78733	6.55683	6.51734	6.93587	6.26153	6.44051	6.83287	6.05453	6.7348	5.81441	7.3989
211668_s_at	PLAU	2.97668	7.40206	13.6354	8.31e-33	1.97e-31	6.62275	8.59363	6.55715	4.49969	4.74015	5.03343	6.45076	5.4508	6.55715	5.67625	6.96134	6.9943	5.73731	6.70029	7.1959	7.78044	4.18524	6.7542	7.06345	6.48216	5.76968	6.34026	8.18949	6.26759	6.23018	7.59207	8.81305	4.74015	4.97628	5.38429	7.4459	8.63994	6.86802	5.03343	6.05719	6.52313	6.40797	6.12258	7.70438	6.45076	5.45606	4.49969	7.04969
205552_s_at	OAS1	2.97484	7.15911	10.0873	1.31e-20	1.01e-19	6.35439	7.8401	7.58017	7.13452	7.44902	6.85851	7.40364	8.27931	7.58017	7.78972	8.27215	7.02579	7.34168	6.61244	7.39608	7.51498	6.91096	7.47427	7.32895	8.35779	8.21747	7.81287	7.5381	7.69223	7.34786	8.21234	7.36568	7.44902	8.00727	7.09328	6.40568	7.72026	6.54934	6.85851	7.48834	7.21396	7.81829	7.58505	7.71937	7.40364	6.60807	7.13452	7.43767
1558093_s_at	MATR3	2.9677	6.86457	14.4279	1.18e-35	3.8e-34	7.47887	7.51134	7.625	7.44682	7.49383	7.79994	7.50537	7.12381	7.625	7.02964	7.0372	7.17004	7.56055	7.42504	7.56004	7.43035	7.63612	7.65007	7.54207	7.0935	7.27455	6.8905	7.62473	7.24048	7.50335	7.38824	7.98173	7.49383	7.54683	7.476	7.71738	7.42041	7.54761	7.79994	7.49062	7.16944	8.25155	7.39306	6.9967	7.50537	7.72096	7.44682	7.73093
200806_s_at	HSPD1	2.96638	10.8567	17.528	6.3e-47	6.12e-45	6.22543	6.30832	6.35223	6.32982	6.38972	6.21553	6.27025	6.26614	6.35223	6.46104	6.13646	6.17479	6.28714	6.29053	6.43822	6.40952	7.04519	6.07923	6.43894	5.97314	6.46756	6.41494	6.11499	6.28101	6.39644	6.17123	6.42865	6.38972	6.50618	6.37003	6.67259	6.36315	6.47278	6.21553	6.3634	6.43967	6.87055	6.4267	6.29445	6.27025	6.29503	6.32982	6.39
204026_s_at	ZWINT	2.96185	8.74434	13.8733	1.17e-33	3.02e-32	5.59941	7.05495	5.24557	7.79466	5.97687	5.86682	5.33535	5.0263	5.24557	4.71539	5.47891	5.21241	5.29954	4.76763	6.50401	4.74947	5.96971	5.35609	5.49824	4.85086	4.8517	4.6674	4.53084	4.76241	6.47329	5.86559	7.65658	5.97687	5.38768	5.85661	7.33762	6.52013	4.70653	5.86682	4.75267	4.94061	6.10793	4.9674	5.27235	5.33535	5.68657	7.79466	5.94698
200798_x_at	MCL1	2.95995	9.92882	19.9192	1.42e-55	3.29e-53	4.58544	7.40146	5.83261	6.30192	6.59996	5.29794	5.20237	6.13651	5.83261	7.21292	7.43987	5.79457	6.33615	5.44727	7.02854	5.28086	7.61821	5.37593	5.1577	6.16058	6.74159	5.76556	7.55911	5.78836	5.34076	7.75976	6.29922	6.59996	6.33728	5.56908	5.68814	7.28856	5.52539	5.29794	5.55975	6.42688	6.30126	7.18815	6.79214	5.20237	6.12286	6.30192	5.77437
226825_s_at	TMEM165	2.9598	9.89795	17.6289	2.7e-47	2.71e-45	4.65011	4.12067	6.61939	4.82754	6.29073	4.80509	4.46162	6.21352	6.61939	7.56125	7.21385	7.13185	6.58724	6.12588	5.49047	5.94013	6.01997	4.53681	5.54226	7.34648	8.35077	6.97036	5.27124	7.00712	4.91389	5.75539	4.8912	6.29073	4.53336	5.58737	4.86295	5.85607	6.15174	4.80509	5.31816	4.3738	4.72712	5.89748	8.16222	4.46162	5.68975	4.82754	5.61141
204439_at	IFI44L	2.95583	8.8526	7.75143	1.69e-13	7.08e-13	5.42011	7.00271	5.30954	5.83431	5.71344	6.19996	5.5201	6.47368	5.30954	5.80443	7.45169	5.99445	5.33529	5.84371	4.82056	6.44193	4.71589	5.34986	7.02059	6.73965	6.86637	5.77641	5.93554	5.89103	6.04422	6.91143	6.97599	5.71344	5.84248	5.94922	5.80059	6.27341	6.00914	6.19996	5.77027	6.41989	5.70288	5.81279	5.93644	5.5201	4.90606	5.83431	6.18029
216491_x_at	IGHM	2.94717	7.36302	6.70113	1.14e-10	3.7e-10	7.67035	7.6095	7.49601	6.85472	7.15698	7.57465	8.12253	7.67852	7.49601	7.82401	7.96772	7.12884	7.6227	7.66902	7.75569	7.19123	7.76595	7.2279	7.43431	7.98086	7.52973	7.38904	7.17393	7.23398	7.38797	7.61613	7.86486	7.15698	7.28099	7.24442	7.54578	7.8267	7.6987	7.57465	7.95424	7.46678	7.53726	7.59784	7.19211	8.12253	7.46737	6.85472	7.35763
203358_s_at	EZH2	2.94215	7.4983	12.4948	9.14e-29	1.48e-27	10.3655	9.64239	9.98702	9.79206	9.91958	9.83943	10.2657	9.81122	9.98702	10.0892	9.68714	10.1135	10.2745	10.1996	9.68515	9.84795	9.68944	10.2078	9.57877	10.09	9.90637	9.85872	10.0342	10.249	9.49921	9.94326	9.60892	9.91958	9.82802	9.73721	9.93429	9.86313	9.91217	9.83943	9.69524	9.7865	9.75801	9.91625	10.1248	10.2657	10.1266	9.79206	10.1666
1568954_s_at	C16orf72	2.93965	6.98822	22.2451	8.11e-64	4.38e-61	6.79015	7.45732	6.51841	6.75505	7.40137	6.39773	6.74251	8.1902	6.51841	5.72749	6.05849	6.48276	6.57763	6.06571	6.36854	6.11335	6.30147	6.02315	6.33695	7.21317	6.18669	6.6092	6.43213	6.6793	6.89386	7.71227	7.96589	7.40137	6.79938	6.32063	6.52912	6.32718	6.66435	6.39773	6.35695	6.33731	7.50751	6.33298	6.41564	6.74251	6.14447	6.75505	6.44
208653_s_at	CD164	2.93255	8.80458	13.2537	1.91e-31	3.99e-30	7.20558	6.33674	6.18786	6.33226	6.62031	6.41333	7.02187	6.32787	6.18786	6.15314	6.56683	6.7284	5.84687	6.88378	7.10382	7.38107	5.38851	5.92372	6.89752	6.21105	6.44175	6.19457	6.82252	5.99209	6.35219	6.3709	6.53819	6.62031	6.22813	6.01632	7.29789	6.66317	7.75833	6.41333	6.39139	6.59208	6.54173	6.53866	5.92364	7.02187	6.57371	6.33226	6.04536
219017_at	ETNK1	2.93064	7.72379	17.0876	2.53e-45	2.13e-43	6.09992	5.43329	6.74399	6.03726	6.31619	6.61781	6.23011	6.41691	6.74399	7.19128	5.63502	5.90291	6.33047	5.94111	6.54361	5.89829	6.4232	6.57544	6.34929	5.96722	6.46213	6.20847	5.74738	6.11894	6.46665	5.48371	6.30528	6.31619	6.81216	6.728	6.26036	6.39247	5.90139	6.61781	6.27747	5.8485	6.18254	6.11297	6.4888	6.23011	6.72712	6.03726	6.52652
210317_s_at	YWHAE	2.92926	7.72024	13.8893	1.02e-33	2.67e-32	6.01498	5.39856	5.86869	5.39434	6.91395	6.01203	6.3803	6.99025	5.86869	5.76962	7.31901	6.2402	6.19478	6.44574	5.89505	5.6166	5.99279	6.37998	6.26241	6.43569	5.58814	5.85723	6.18594	5.39856	5.74727	6.25173	5.86612	6.91395	5.85702	5.67716	5.85179	6.49742	5.81075	6.01203	6.46062	6.14603	6.34868	6.3358	5.70938	6.3803	5.8588	5.39434	5.52743
216510_x_at	IGHA1	2.92573	7.6752	6.60702	1.97e-10	6.27e-10	7.75636	7.52467	8.23109	7.06865	7.768	8.04544	7.59291	8.66663	8.23109	7.38839	7.89837	7.80189	7.84909	8.34986	7.92538	7.7648	6.84056	7.39053	7.844	7.31832	7.23403	8.33527	8.29643	7.08389	7.30039	8.39331	7.49332	7.768	7.22452	7.41638	7.9161	7.81997	7.74044	8.04544	7.42537	7.658	7.75182	7.42481	7.41882	7.59291	8.07457	7.06865	7.1985
201169_s_at	BHLHE40	2.92472	7.11808	13.1259	5.43e-31	1.1e-29	6.01138	7.09579	6.53072	6.28633	6.42681	6.55191	6.38998	6.4911	6.53072	7.41171	6.64565	6.63454	5.92994	6.49903	6.20006	5.78405	5.65773	6.91326	6.79974	5.97566	6.22363	6.09406	6.74556	6.66112	6.2415	6.06184	6.30809	6.42681	5.86761	6.5486	7.23605	6.59129	6.49722	6.55191	5.55597	6.91949	6.8837	6.80884	6.92664	6.38998	5.7691	6.28633	6.38964
221730_at	COL5A2	2.92392	9.8807	10.8198	5.06e-23	4.89e-22	8.00042	7.6405	7.8889	8.9935	8.12879	7.64719	7.93976	8.23033	7.8889	7.39005	6.29351	8.06031	7.73654	7.61824	6.61698	8.49478	7.30882	8.37113	9.07321	7.42575	8.19598	7.93751	8.83756	7.64818	8.36315	7.56519	7.09823	8.12879	6.79023	8.12265	7.1802	7.68489	6.88384	7.64719	7.46339	8.78869	7.48378	7.92773	8.15498	7.93976	6.63428	8.9935	7.92586
201830_s_at	NET1	2.92353	9.407	18.9342	4.98e-52	7.43e-50	5.98527	6.19936	6.35887	6.17741	6.32402	6.47908	6.03502	6.09214	6.35887	6.35887	6.18558	5.95281	6.05675	6.02553	6.28464	6.05447	6.28363	6.04322	6.38434	5.95486	6.20068	6.2523	5.9061	6.07539	6.01191	5.79743	6.45216	6.32402	6.36178	6.41196	6.27653	6.15165	6.21587	6.47908	6.2488	6.26057	6.58389	6.02739	5.92296	6.03502	5.96615	6.17741	6.22619
213909_at	LRRC15	2.92231	8.75096	8.64695	4.18e-16	2.2e-15	6.40736	6.35842	6.04529	5.60405	6.18838	6.38037	6.19271	6.34652	6.04529	6.341	6.16127	6.04441	6.26607	6.02488	5.981	5.95121	6.37092	5.62761	6.21813	6.3431	5.61545	6.36455	5.76413	6.3805	6.18944	6.32137	6.34166	6.18838	6.26713	6.15895	5.83322	6.22069	5.96658	6.38037	6.44505	6.29816	6.51346	6.25928	5.97797	6.19271	6.20818	5.60405	5.9272
215779_s_at	HIST1H2BG	2.92055	7.05669	8.70737	2.75e-16	1.48e-15	11.2982	11.3546	11.1311	10.9186	10.5608	10.7751	11.9108	10.907	11.1311	10.9384	11.5141	11.698	11.2042	11.5124	12.2567	10.5587	11.0479	11.1955	10.7912	11.5949	11.5215	11.4399	11.6591	11.9228	10.9626	10.9244	11.5071	10.5608	12.5835	10.9272	11.2757	11.0124	11.6712	10.7751	10.6642	10.9254	11.6515	11.1151	10.7298	11.9108	11.409	10.9186	11.1572
211672_s_at	ARPC4	2.91727	7.58412	15.4279	2.81e-39	1.26e-37	4.92963	4.88649	5.89007	6.27035	5.94139	4.81252	5.0118	6.67661	5.89007	5.31301	6.18219	4.85127	5.38041	4.85737	5.38403	5.19116	7.40992	5.44827	5.51203	6.82528	4.78282	5.50324	5.80695	6.04762	5.1276	6.3391	4.92612	5.94139	4.93316	5.25862	5.15075	4.77607	4.85609	4.81252	4.97575	5.42089	6.33055	5.74772	4.85849	5.0118	5.71567	6.27035	5.07476
224642_at	FYTTD1	2.91618	7.57993	16.3443	1.29e-42	8.27e-41	7.3922	8.20062	8.19575	7.62216	7.00589	8.12347	8.28937	7.53004	8.19575	8.03027	7.60335	7.7077	7.9693	6.80743	7.67554	7.8429	7.75473	7.81528	6.93187	9.02006	7.42902	7.71136	7.12593	8.09781	7.65922	8.12562	8.13456	7.00589	7.29863	7.35854	7.56506	8.27393	7.58071	8.12347	7.61659	6.89429	6.69248	6.54242	7.929	8.28937	7.42798	7.62216	7.7605
231956_at	RNF213	2.90986	8.39999	14.5973	2.88e-36	9.83e-35	6.05778	5.91472	6.0422	6.24457	5.97613	6.11616	5.95891	6.18605	6.0422	6.08485	5.99522	6.13154	6.09998	6.15134	6.44596	6.05269	6.79262	5.92795	6.07309	5.99512	6.1003	6.12575	5.83472	6.26264	6.46111	5.88732	6.59343	5.97613	6.10918	6.2685	6.16133	6.43305	6.40142	6.11616	6.11471	6.11536	6.55878	6.48465	5.89583	5.95891	5.96316	6.24457	6.21399
208310_s_at	FSTL1	2.90909	8.61419	20.4219	2.25e-57	5.74e-55	7.55396	5.50676	7.08674	6.15381	7.18111	6.62354	6.13523	6.85382	7.08674	7.53514	7.72775	6.07373	7.54472	7.02745	7.37894	6.48779	6.47709	8.56859	6.45296	6.98099	9.11149	8.98212	7.4144	7.29477	6.47301	6.93267	5.8316	7.18111	6.65714	6.90068	5.97324	7.19603	6.29531	6.62354	8.33123	8.40679	6.19791	8.05891	7.71782	6.13523	8.8635	6.15381	8.3428
226094_at	PIK3C2A	2.90068	8.13459	19.5757	2.42e-54	4.87e-52	8.94393	8.63006	9.25656	8.67686	7.25303	8.40129	8.31319	6.92734	9.25656	9.33275	10.2032	8.85709	8.14397	7.52748	9.58129	9.24134	9.2848	8.54573	8.61871	8.88275	7.67327	8.90675	7.04312	9.34616	9.37241	6.05489	8.2552	7.25303	8.16981	8.81138	9.61724	9.53594	10.6485	8.40129	9.25409	9.65967	7.74784	7.92316	8.98767	8.31319	8.43021	8.67686	8.78933
217755_at	JPT1	2.89199	9.41769	13.3633	7.78e-32	1.68e-30	8.57056	8.03879	8.21561	7.3407	7.51031	8.82249	8.64772	6.67224	8.21561	7.44812	8.73712	8.80766	8.04634	8.6392	7.58285	9.83518	7.96428	8.19945	7.96366	7.72309	8.84265	7.41165	7.10891	8.38077	9.26988	7.33147	7.77533	7.51031	8.08039	8.26455	9.63707	7.82904	7.91312	8.82249	8.38125	8.62119	8.0155	7.72267	8.4191	8.64772	8.06875	7.3407	7.94929
1555797_a_at	ARPC5	2.88458	8.77302	18.9576	4.1e-52	6.19e-50	6.26078	6.00937	6.51844	6.59019	6.4517	6.7435	6.49036	6.68987	6.51844	5.94731	5.9279	6.39884	6.55671	6.44574	6.81292	6.36801	6.68406	6.12357	6.48495	6.49197	6.49334	6.08654	6.32078	6.48098	6.40124	5.78785	6.94834	6.4517	6.79895	6.69865	6.71918	6.50683	6.74097	6.7435	6.81948	6.08244	6.87566	6.70016	6.0562	6.49036	6.90036	6.59019	6.88378
202705_at	CCNB2	2.87814	7.73599	9.79261	1.16e-19	8.4e-19	6.82209	6.53798	4.86502	6.49573	7.0793	7.83879	4.45761	7.86152	4.86502	6.10059	4.41155	7.08877	4.87187	9.97285	6.22456	8.34724	4.36641	6.39489	9.15826	5.76197	7.38004	5.50242	9.44374	5.92182	7.91804	11.9821	7.11764	7.0793	4.77223	8.40551	6.03784	6.08155	5.30863	7.83879	6.47664	6.88464	6.95254	6.83605	4.94788	4.45761	4.62331	6.49573	6.30779
202589_at	TYMS	2.87808	9.2776	10.637	2.05e-22	1.89e-21	10.5437	10.9193	10.9909	11.784	10.5637	12.1195	10.2629	11.1527	10.9909	10.3658	10.8323	10.9594	9.77393	10.5028	9.50669	11.4087	10.4402	11.1378	12.1494	10.6741	12.2125	11.5959	10.7378	12.1565	11.9091	12.4156	11.2014	10.5637	10.5765	11.1597	11.3254	11.5226	11.016	12.1195	11.2803	12.1361	11.4319	12.2181	12.0348	10.2629	10.4125	11.784	11.8939
227801_at	TRIM59	2.87783	6.33879	16.8554	1.78e-44	1.36e-42	6.1552	7.10879	6.50227	6.86635	6.59071	6.06205	6.60778	6.082	6.50227	6.90109	6.93365	6.95211	6.09224	6.0998	6.46275	6.46116	7.2898	6.34853	6.52457	7.30255	6.67453	6.69748	6.43326	7.04431	6.82144	7.0303	6.95301	6.59071	7.20238	6.67548	6.87508	6.5315	6.96246	6.06205	6.46462	6.32225	6.81794	6.98912	6.73757	6.60778	6.41601	6.86635	6.50102
222399_s_at	TM9SF3	2.87407	9.96146	20.5321	9.1e-58	2.54e-55	6.08233	5.83683	5.71813	7.43825	5.7419	6.31129	6.14128	5.9733	5.71813	5.91615	5.69526	6.06196	6.28487	6.05422	6.15731	5.5956	6.1538	5.70033	5.84262	6.03315	6.00005	5.61271	5.70592	6.55259	5.56972	6.20703	6.79635	5.7419	6.34103	6.1413	6.24173	6.11884	6.95799	6.31129	5.80252	6.02021	5.87128	5.75695	5.50012	6.14128	6.30095	7.43825	5.90505
207265_s_at	KDELR3	2.87211	8.03795	14.8665	3.06e-37	1.15e-35	5.93328	7.34523	6.79369	6.00644	7.19242	6.5182	6.05702	6.82759	6.79369	6.98776	6.8974	6.07439	6.1636	5.48612	5.90569	7.10103	5.47997	7.26937	6.95922	6.88737	7.4677	6.79156	7.28193	5.9407	7.4636	8.09774	6.48945	7.19242	6.19304	7.08716	5.99377	6.70612	5.19673	6.5182	6.48407	6.91535	6.50522	6.77064	7.43124	6.05702	6.45297	6.00644	7.46277
201490_s_at	PPIF	2.86682	7.92674	14.8674	3.04e-37	1.14e-35	5.23721	6.63217	5.99186	5.23399	6.78376	5.61862	5.18175	6.39119	5.99186	6.39586	6.19884	5.30081	5.2832	4.69119	5.37831	6.68938	4.51475	6.80618	6.27567	5.9685	7.02972	6.00922	7.07265	5.42775	6.89956	7.41434	5.83004	6.78376	5.55351	6.65288	5.25517	6.34334	4.78967	5.61862	5.93421	6.37918	6.05444	6.12486	6.66334	5.18175	6.06252	5.23399	6.63851
204822_at	TTK	2.86579	6.85127	7.69059	2.51e-13	1.04e-12	6.16764	8.85806	6.24738	6.51991	8.45905	7.31906	8.97233	8.70034	6.24738	7.01832	7.79619	7.60275	7.07102	7.86818	7.31632	6.51118	8.31688	5.58415	7.4176	9.52325	7.58702	6.74281	10.0807	5.9653	7.85933	5.77141	8.33634	8.45905	4.3744	6.79999	6.56548	7.73997	7.80657	7.31906	8.4241	7.00794	6.93935	6.83537	6.52096	8.97233	7.19483	6.51991	5.15794
235003_at	UHMK1	2.86504	7.98877	12.6533	2.54e-29	4.35e-28	5.94038	6.53039	7.04295	6.29775	7.50017	6.81095	6.6477	5.36148	7.04295	5.97224	6.17169	7.29277	5.80291	6.13204	6.52965	6.58893	5.3136	7.13695	6.2744	6.79018	6.53281	6.70115	6.23178	6.62711	6.91942	6.86883	5.7583	7.50017	7.16376	6.91789	6.65548	6.72841	6.6815	6.81095	6.50508	7.74711	5.93856	6.71646	6.56585	6.6477	6.65217	6.29775	7.19569
225655_at	UHRF1	2.86468	8.18833	12.1585	1.36e-27	1.97e-26	9.20284	10.1247	9.64048	9.47461	10.0705	9.64206	10.1952	10.672	9.64048	10.1568	10.2608	9.55028	9.94905	9.19129	10.8312	9.57511	10.3717	9.53548	9.26026	9.44408	10.263	10.4917	9.60954	10.3191	9.44645	10.7214	9.81001	10.0705	10.0006	9.69255	9.71182	9.20189	9.4513	9.64206	9.4514	9.61808	10.1414	9.1432	9.34158	10.1952	9.90482	9.47461	9.55121
218542_at	CEP55	2.8633	6.32589	9.34646	3e-18	1.89e-17	9.357	9.70285	9.87917	9.93454	9.82009	9.22318	9.17684	9.89538	9.87917	9.45533	9.72403	9.68699	8.7367	9.0021	9.90302	10.6645	9.92526	9.59572	9.52244	10.6144	9.77063	10.4211	9.84435	9.9178	9.69645	10.0718	9.63559	9.82009	9.86676	8.91833	9.32035	10.108	8.8996	9.22318	9.76146	9.92258	9.92909	9.28222	9.86959	9.17684	9.26792	9.93454	10.4981
1567458_s_at	RAC1	2.86262	9.40284	19.4627	6.18e-54	1.17e-51	6.06273	7.03611	6.1097	6.58997	5.99584	6.18106	5.96079	5.9251	6.1097	6.02025	5.72517	5.75533	5.88351	5.96954	6.08369	5.80442	6.07165	6.05488	6.37932	6.19123	6.02624	5.91067	5.804	6.2153	5.98613	6.40389	7.29015	5.99584	5.92801	5.84794	6.11357	6.39286	6.4366	6.18106	5.88545	6.38323	6.58191	5.8364	6.36513	5.96079	6.03681	6.58997	5.8533
210337_s_at	ACLY	2.85528	8.01982	19.0018	2.84e-52	4.46e-50	6.95899	6.87063	6.90094	6.89195	7.20619	7.45675	6.93078	6.98411	6.90094	6.99566	6.614	6.69082	7.13901	6.97542	7.22282	6.7038	7.59624	6.882	7.06821	6.62887	6.76298	6.47326	6.74549	7.10119	7.22354	6.47659	7.4953	7.20619	7.6457	7.26282	7.29789	7.18818	7.16764	7.45675	7.19174	6.7189	7.47388	7.25015	6.66386	6.93078	7.33805	6.89195	7.25156
205321_at	EIF2S3	2.82805	7.66961	10.6861	1.41e-22	1.32e-21	8.59905	9.09685	9.62559	7.26753	8.49366	9.1217	8.58928	8.66324	9.62559	9.03783	9.56259	8.93703	8.22016	8.07845	9.06148	8.79476	8.93593	7.96609	8.56954	9.78099	8.39634	9.15078	9.7794	9.70236	8.55042	9.71351	8.62747	8.49366	9.14603	8.8122	8.39578	9.72863	9.18744	9.1217	7.92607	8.99125	9.19469	9.35455	8.99931	8.58928	8.21202	7.26753	9.09291
232392_at	SRSF3	2.82553	8.05409	15.9455	3.67e-41	2.03e-39	6.1115	6.20852	5.90082	5.93885	6.03377	5.76497	5.89093	6.06193	5.90082	6.04126	5.8961	5.85154	5.92462	6.09032	5.97941	6.0196	6.47995	5.88288	6.17478	5.90267	5.80484	5.9441	5.93525	5.86756	6.25269	5.86946	6.51233	6.03377	5.99977	6.12175	6.38576	6.03175	6.22554	5.76497	5.88474	6.04663	6.18279	5.87891	5.95461	5.89093	5.95933	5.93885	6.16976
1555460_a_at	SLC39A6	2.81941	8.38246	8.54337	8.54e-16	4.37e-15	8.95171	7.25235	7.67427	8.42505	6.25597	6.67955	7.04394	7.81437	7.67427	8.39104	8.04961	7.6938	7.96667	8.47645	7.85485	7.19885	8.18482	8.13597	7.55115	7.60776	8.31941	7.98107	8.80433	7.65212	7.27447	7.81399	6.91329	6.25597	8.36408	8.48082	7.80668	8.14498	8.39009	6.67955	7.71268	7.77271	8.3939	9.07275	7.66659	7.04394	7.82215	8.42505	8.46011
218302_at	PSENEN	2.81783	7.75683	19.2598	3.33e-53	5.76e-51	7.28246	7.27715	7.04912	7.1334	7.35378	7.39667	7.32285	6.97343	7.04912	7.19488	7.12893	6.97666	7.04983	7.08251	7.36354	7.13432	7.5849	7.01444	7.27966	6.9079	7.20538	7.2212	7.05544	7.06235	7.2611	7.29775	7.8025	7.35378	7.26355	7.71815	7.40907	7.20302	7.4647	7.39667	7.09395	7.24479	7.65564	7.09636	7.05425	7.32285	7.28338	7.1334	7.31733
202856_s_at	SLC16A3	2.81497	7.28474	11.5235	2.11e-25	2.51e-24	9.16886	9.1172	9.46692	9.40835	10.4863	9.07481	8.78281	11.0817	9.46692	9.49973	10.3051	8.64714	9.45151	10.0999	9.58562	8.54872	9.04614	9.28058	9.87542	10.005	11.0961	10.15	9.63344	9.08426	9.10492	9.13142	9.05533	10.4863	8.95891	9.70754	7.96603	10.0025	10.2614	9.07481	9.02948	9.57564	9.9419	9.6264	9.38615	8.78281	9.43215	9.40835	9.44243
217140_s_at	VDAC1	2.81487	9.25456	20.4238	2.22e-57	5.71e-55	6.02609	6.75621	6.43544	6.33752	6.84255	6.67901	6.39794	6.51888	6.43544	7.05749	6.77401	6.54951	6.51868	6.31763	6.96357	6.59781	7.14667	6.51706	6.75577	6.42998	6.62095	6.51687	6.47153	6.49053	6.8804	6.48612	6.88598	6.84255	7.09796	6.7825	7.03175	6.55403	6.61068	6.67901	6.42216	6.44416	6.86112	6.43844	6.43864	6.39794	6.32009	6.33752	6.83151
222393_s_at	NAA50	2.81277	8.09378	15.2347	1.41e-38	5.89e-37	4.42108	5.01323	5.1544	5.38981	5.13123	6.68345	6.41579	6.22279	5.1544	4.82095	5.45823	6.34171	5.85509	5.80492	5.06901	5.80908	4.41701	5.04644	5.18159	5.24432	4.83071	5.54543	5.24965	4.90431	5.39457	5.4533	5.82319	5.13123	5.2566	5.70421	5.92585	5.33113	6.13283	6.68345	5.29478	5.65959	5.24002	4.89179	5.08506	6.41579	5.62845	5.38981	4.53948
201912_s_at	GSPT1	2.81174	8.68165	24.5313	1.1e-71	1.86e-68	8.65042	8.18932	6.37409	7.98009	7.44086	7.2701	6.88972	7.52742	6.37409	7.99886	7.40753	8.77475	8.29602	7.72088	7.82716	7.7767	7.20357	7.72847	7.2115	9.44137	8.06863	7.18247	7.15296	8.32734	7.78705	7.36859	8.63712	7.44086	7.59393	7.00686	7.02352	7.9192	8.21078	7.2701	7.95701	7.22079	6.85361	7.0503	7.9515	6.88972	8.38594	7.98009	8.97643
202654_x_at	2019-01-03	2.80817	8.11221	19.0895	1.37e-52	2.21e-50	6.84757	6.55838	6.92226	6.87529	7.71526	6.97833	7.58551	6.83165	6.92226	6.44118	7.40732	7.0379	7.12456	6.85445	6.8464	6.64548	7.28719	7.19578	6.78931	6.90183	7.98381	7.78188	7.76754	7.07361	7.11456	6.57465	6.92063	7.71526	6.7433	7.08995	6.5964	7.13162	6.88093	6.97833	7.27639	7.20534	7.30806	7.1861	6.7098	7.58551	7.71729	6.87529	7.3262
218967_s_at	PTER	2.80816	7.64382	15.9715	2.95e-41	1.66e-39	6.07316	6.174	6.02107	6.12826	6.14585	6.13033	6.17439	6.35765	6.02107	6.21082	6.19283	6.00082	5.83396	6.25522	6.11513	6.09442	6.65468	6.08007	6.15277	5.40687	6.11317	5.75607	5.89468	5.71833	5.68978	6.20258	6.46627	6.14585	6.42231	6.31345	6.47899	6.1077	6.11275	6.13033	6.14139	5.65302	6.68239	5.97464	6.30211	6.17439	5.78329	6.12826	5.90858
206061_s_at	DICER1	2.80731	8.16586	14.8424	3.74e-37	1.39e-35	7.31655	6.93561	6.37388	6.86909	6.26133	6.17263	7.72493	7.7876	6.37388	7.95658	7.43864	7.33538	7.58293	7.67747	7.86223	7.15883	6.828	7.56902	6.0209	6.8363	7.48883	7.6731	5.86776	6.99853	6.39542	7.46008	6.68979	6.26133	6.50182	6.288	6.86289	6.88344	6.20767	6.17263	7.06797	6.31839	7.95547	6.91993	7.21609	7.72493	7.93828	6.86909	6.8847
216591_s_at	SDHC	2.80698	8.34165	16.8249	2.29e-44	1.73e-42	7.57436	6.22896	6.71802	6.74444	6.63157	6.93925	6.53059	6.62579	6.71802	6.46648	5.88072	7.18966	6.88657	6.94075	6.49982	6.94377	7.15733	6.35883	7.01435	7.13871	6.77105	6.32096	6.69195	6.86609	6.38354	6.78285	7.09429	6.63157	6.72484	7.26666	7.45893	6.92466	7.29173	6.93925	6.90345	6.93218	6.58674	6.95385	6.73762	6.53059	6.41607	6.74444	6.79038
218260_at	DDA1	2.80342	7.39678	19.7187	7.42e-55	1.6e-52	5.40704	5.86594	5.10189	5.81843	5.54782	5.32198	5.53283	4.80608	5.10189	5.29692	5.1333	5.70533	5.14427	5.15007	5.12305	5.02228	5.13446	4.80019	5.02313	5.69887	5.32124	5.01502	5.06357	5.12416	4.835	4.8937	5.62351	5.54782	4.88877	5.22098	5.13268	4.89973	5.56671	5.32198	4.92168	5.00071	5.53607	5.20682	5.47981	5.53283	5.07538	5.81843	5.19985
210543_s_at	PRKDC	2.8032	8.23371	14.7013	1.21e-36	4.26e-35	6.09398	6.57121	6.76237	6.02824	7.33237	7.70278	6.72298	6.7849	6.76237	5.93065	5.99217	6.78799	7.3071	6.43623	6.97258	7.16782	4.88902	6.60087	6.12972	6.04201	6.96224	5.96733	6.57886	6.59292	7.41043	6.50437	6.60288	7.33237	6.92627	6.6636	6.34669	5.41911	5.77502	7.70278	6.69121	7.29645	7.57243	6.41777	6.33734	6.72298	7.45995	6.02824	7.19547
203764_at	DLGAP5	2.79939	6.3118	8.30823	4.24e-15	2.04e-14	9.35642	8.22141	8.84946	9.19967	8.3737	7.94194	9.12497	7.74109	8.84946	9.00121	8.50275	8.49427	9.28756	7.82161	8.5105	7.60756	8.9896	7.88378	8.23427	9.82617	8.02247	8.73391	7.53615	8.92926	9.34049	7.5761	8.07714	8.3737	9.45208	9.0383	9.4293	8.75841	8.6298	7.94194	8.31865	9.24943	7.38518	8.31833	8.70597	9.12497	8.14146	9.19967	9.25948
203878_s_at	MMP11	2.7976	9.53707	9.11788	1.54e-17	9.18e-17	8.78431	8.87976	8.10826	9.47623	7.7943	8.16686	10.1239	9.12635	8.10826	8.89366	8.2365	8.83164	9.19872	8.6091	8.77532	8.85476	8.83317	9.58068	9.41865	9.82969	8.58492	8.28677	9.54366	9.1478	7.93303	9.13802	8.78901	7.7943	8.8657	8.52077	8.30306	9.50245	9.22903	8.16686	8.64899	9.25917	8.21323	8.11218	9.38829	10.1239	7.31853	9.47623	8.02733
202095_s_at	BIRC5	2.79239	7.44704	8.51092	1.07e-15	5.43e-15	7.70569	8.35165	8.08658	7.57266	8.43855	8.2793	8.55653	7.8085	8.08658	8.2011	8.48086	7.57011	8.41786	7.70248	7.53671	8.64937	7.24023	8.97803	8.25711	8.61777	8.24043	8.20958	7.6396	8.71765	8.47255	8.52835	8.1877	8.43855	8.42108	8.24009	8.02685	8.14248	8.18357	8.2793	8.42303	8.62318	7.28046	8.76823	8.65048	8.55653	7.99885	7.57266	8.64839
202166_s_at	PPP1R2	2.792	8.39295	20.2409	9.97e-57	2.44e-54	7.11512	6.12904	7.45987	6.06715	7.51932	7.11832	7.57962	7.45361	7.45987	6.8706	7.30414	7.26	8.12662	7.12697	6.67126	8.30661	8.40285	6.97611	7.16816	7.03407	8.11496	7.32267	8.53454	7.49117	7.11656	7.14619	6.42981	7.51932	7.71076	7.44914	7.87854	7.64058	7.15615	7.11832	7.77185	6.54329	7.28253	7.43469	7.2794	7.57962	7.06573	6.06715	7.79545
218229_s_at	POGK	2.78736	8.97151	18.8538	9.73e-52	1.43e-49	6.26983	7.19788	6.55475	7.02822	5.6202	6.16566	6.5956	5.86094	6.55475	6.26602	7.50597	6.62299	7.05298	6.33316	6.25248	5.8469	6.76728	7.26257	5.43205	6.63248	6.24795	5.52194	5.96738	5.55963	5.56667	7.06385	6.23236	5.6202	7.41308	6.29906	6.90749	6.63227	5.63149	6.16566	5.94837	5.89342	5.16144	5.60749	6.17834	6.5956	7.14946	7.02822	7.11194
215236_s_at	PICALM	2.78559	7.26217	12.5476	5.96e-29	9.82e-28	7.64087	7.48068	8.23815	7.2722	7.75571	7.79204	7.75713	7.66425	8.23815	8.16518	7.22157	7.76171	8.79986	7.80323	8.02638	7.7382	7.38623	8.33485	8.03287	7.74576	8.25889	7.66135	7.92668	8.3139	7.61542	7.04686	7.60831	7.75571	7.75158	7.93953	7.45948	8.17975	8.28367	7.79204	7.92949	7.79259	7.29979	8.08039	7.75128	7.75713	8.34822	7.2722	8.27113
211559_s_at	CCNG2	2.77842	7.80215	10.7028	1.24e-22	1.16e-21	9.79148	9.99249	10.1084	10.0692	9.09474	10.801	7.86862	9.02397	10.1084	9.23545	9.03752	9.7543	8.66619	8.25193	9.60743	10.5067	8.12187	9.32287	10.4404	10.0091	10.5487	10.1135	8.68401	9.40987	10.7616	9.68857	9.33501	9.09474	9.01724	10.3464	8.13305	9.83063	8.93019	10.801	10.6759	10.2206	9.49213	9.82661	10.3582	7.86862	8.58782	10.0692	9.22227
222420_s_at	UBE2H	2.7724	9.00927	19.5911	2.13e-54	4.36e-52	7.72291	8.0404	8.2705	7.71594	8.33415	8.25545	8.01319	8.9336	8.2705	8.19223	8.10726	8.15455	7.84693	7.87002	7.81886	8.66058	7.65973	8.19727	8.06916	8.36933	8.2017	7.93812	7.94631	8.38317	8.26484	8.4893	7.97921	8.33415	8.46446	8.12638	8.18644	8.04921	8.96783	8.25545	8.1945	8.40668	8.23235	7.89797	8.64804	8.01319	8.02011	7.71594	8.32934
201695_s_at	PNP	2.7677	8.22646	15.2152	1.66e-38	6.9e-37	5.10199	6.07383	6.69763	6.44037	7.30759	5.55764	6.08524	6.55109	6.69763	6.40062	7.00418	5.81854	5.54485	5.39796	6.27478	6.99435	5.17628	5.88693	6.12323	6.08367	6.37068	5.9998	6.58603	6.05728	6.76505	6.24111	5.73374	7.30759	6.46379	6.44755	5.23647	6.11323	5.99806	5.55764	5.69596	5.35558	5.95407	6.41739	6.14842	6.08524	5.98625	6.44037	5.82514
1555278_a_at	CKAP5	2.76617	8.23375	21.3398	1.24e-60	4.58e-58	10.9447	11.3044	10.1011	11.3452	7.82247	9.21791	8.7057	8.4699	10.1011	10.8806	10.4764	9.63455	8.40474	8.3476	9.26005	8.62388	9.42832	9.19526	10.7346	9.47199	9.96266	9.69326	9.8828	9.58651	9.72195	10.9863	11.3943	7.82247	10.5911	9.24285	10.3733	9.43708	10.3815	9.21791	8.67424	10.3892	8.53148	9.37558	10.3295	8.7057	9.82927	11.3452	10.2103
211919_s_at	CXCR4	2.76475	8.37778	11.8872	1.19e-26	1.59e-25	10.528	10.5759	10.8406	9.75943	10.1445	9.46858	9.06336	9.54651	10.8406	9.05618	9.92198	10.9216	10.3211	10.2828	9.99822	9.95374	10.1489	10.1953	10.2157	10.0983	10.2148	10.0126	11.0199	10.0935	10.0853	9.0716	10.7342	10.1445	8.70312	10.6131	10.1563	10.5367	10.8587	9.46858	10.5199	10.0677	9.92144	10.3003	10.0039	9.06336	10.0203	9.75943	10.4152
201445_at	CNN3	2.76472	7.86508	12.3747	2.4e-28	3.75e-27	10.6853	10.1874	10.3916	11.0629	9.91407	10.3378	11.5173	10.0493	10.3916	11.4134	10.0591	10.1226	11.0152	10.117	10.6698	9.72158	10.6442	10.6263	10.0365	10.6735	10.7703	10.6359	9.92257	11.1524	9.99319	10.364	10.2526	9.91407	10.8185	10.446	10.1584	11.152	10.7375	10.3378	10.3749	11.0416	9.60776	10.051	10.4777	11.5173	9.63364	11.0629	10.3417
219679_s_at	WAC	2.76049	8.08971	15.871	6.85e-41	3.65e-39	5.43376	6.21952	6.30349	5.94618	5.44347	5.52844	6.83277	5.779	6.30349	5.79257	5.95549	5.57832	6.969	6.5346	6.41813	5.68588	5.93169	5.90182	5.54653	6.22645	6.27185	5.62955	6.15714	6.3235	6.43867	6.17528	5.86965	5.44347	6.06278	5.77196	5.25139	5.56791	5.53798	5.52844	5.77603	5.57082	5.84966	5.98219	6.11637	6.83277	6.01382	5.94618	5.48536
223038_s_at	SINHCAF	2.75815	6.86902	9.96447	3.26e-20	2.46e-19	8.25354	7.32789	8.20166	7.91644	7.50851	7.85743	7.96365	7.62178	8.20166	8.0173	7.4727	7.72061	7.80424	8.11628	7.18771	7.2802	6.85493	7.7247	7.94908	8.15718	7.8348	7.83633	8.20332	8.18768	7.45448	8.27606	7.36248	7.50851	7.56413	7.50894	6.38202	7.52993	8.19829	7.85743	7.54429	7.49946	7.96625	7.86097	7.6754	7.96365	7.87277	7.91644	8.19699
1555812_a_at	ARHGDIB	2.75804	9.66668	14.1179	1.54e-34	4.38e-33	9.87781	9.86395	10.6888	9.46638	8.03324	10.4621	8.86103	8.41042	10.6888	10.0701	10.0678	9.57441	9.37254	9.62868	8.7304	9.61786	8.22804	9.55504	9.38647	8.3844	10.303	9.67803	9.60442	9.63213	8.2283	9.31039	9.76818	8.03324	9.28987	9.19611	8.42241	9.61699	9.61504	10.4621	9.55238	9.93064	9.81094	9.93951	9.85205	8.86103	10.3299	9.46638	10.1797
202870_s_at	CDC20	2.75639	7.76969	8.34267	3.36e-15	1.63e-14	9.5729	3.67033	8.69104	7.40316	7.2043	7.518	8.23247	7.09126	8.69104	7.84845	5.85901	7.99767	10.0059	10.4589	6.46854	7.60984	7.55119	8.82518	6.71589	8.90076	7.78495	9.52513	6.7633	6.98665	6.81589	6.44384	3.597	7.2043	8.22933	7.92801	6.65166	6.13053	8.46039	7.518	8.23563	6.06061	6.38951	8.01236	7.40273	8.23247	8.12324	7.40316	9.24171
204962_s_at	CENPA	2.75168	7.39939	8.44043	1.73e-15	8.64e-15	8.08814	6.93454	7.83263	6.04101	7.05999	7.33909	8.30246	7.94828	7.83263	6.89569	5.68678	7.4209	7.47604	9.42064	7.23909	6.90442	7.58244	7.12652	7.47906	7.73288	7.20276	8.40611	11.2204	7.65963	7.51858	6.47244	7.43324	7.05999	7.06214	7.50618	8.96305	7.31421	7.50087	7.33909	5.74336	6.38057	6.72076	7.86476	7.44946	8.30246	6.86735	6.04101	7.66256
218349_s_at	ZWILCH	2.74871	6.76174	15.4171	3.07e-39	1.37e-37	8.50305	8.82466	9.92585	8.75801	9.29301	9.4554	8.88831	9.01834	9.92585	9.52492	9.43631	8.47797	8.84806	7.79957	12.1236	8.51245	12.9983	10.3583	10.364	10.2348	10.3301	10.2018	9.32587	9.58732	9.77172	9.00339	8.61412	9.29301	9.45114	9.54756	9.54794	9.70132	9.60743	9.4554	10.9491	10.9453	8.15327	10.4981	10.2306	8.88831	9.75714	8.75801	10.6677
225237_s_at	MSI2	2.74853	6.86937	10.5525	3.91e-22	3.51e-21	5.58718	8.46883	6.7338	6.93252	7.33729	6.85327	6.69618	8.84774	6.7338	7.98532	8.2732	7.07581	5.60359	6.54294	6.49092	6.91112	5.9984	6.84148	6.58568	7.63423	6.56075	7.11322	7.33664	6.07459	7.12302	7.10789	6.55852	7.33729	6.57681	6.65756	5.8624	6.40013	5.85216	6.85327	6.68018	5.93887	6.48525	7.97628	7.40968	6.69618	6.94248	6.93252	6.7731
1569106_s_at	SETD5	2.74361	7.14959	16.5587	2.14e-43	1.47e-41	7.85027	9.35011	8.69999	8.51062	10.8717	9.05389	8.20666	9.13167	8.69999	8.98164	8.59587	9.15966	8.67206	8.02391	8.41063	8.37565	8.601	9.31572	8.69977	9.54285	8.95736	8.71694	8.62982	9.61028	9.55979	9.27065	9.20877	10.8717	9.03648	8.88381	8.31709	8.82386	8.44731	9.05389	8.45923	9.31556	8.58813	8.78155	8.93596	8.20666	8.26643	8.51062	8.56802
223423_at	GPR160	2.74294	8.59859	8.04383	2.49e-14	1.12e-13	8.09931	9.23844	7.55291	8.89578	7.40805	7.64521	7.61693	7.10863	7.55291	8.66803	8.41915	8.02938	8.04921	7.76636	7.77717	7.90341	7.93193	7.6404	7.61161	8.77203	7.80724	7.87143	7.17172	8.03162	8.06281	7.74339	9.05106	7.40805	8.3225	7.27359	7.56996	8.22689	7.58559	7.64521	8.93289	8.82423	6.91382	7.73412	8.08536	7.61693	7.81239	8.89578	6.69834
230793_at	CARMIL1	2.74264	7.7726	14.0982	1.82e-34	5.13e-33	5.71402	8.46527	7.50063	7.07588	6.66004	6.27496	6.83654	7.5234	7.50063	8.15807	7.94525	7.77637	6.34881	7.04909	7.64812	7.68947	6.75655	6.24306	7.65111	7.19628	6.46492	8.23629	8.1132	7.03082	7.96479	7.26905	7.65144	6.66004	7.00101	7.29846	6.90448	7.41258	6.86418	6.27496	7.19595	8.93835	7.99368	6.08249	8.01334	6.83654	6.06487	7.07588	7.37616
212515_s_at	DDX3X	2.73908	9.02679	20.6492	3.48e-58	1.05e-55	7.07515	7.22847	6.54036	7.18438	6.61303	6.47688	7.1232	7.11156	6.54036	5.77998	6.10317	7.49205	6.56235	6.89169	6.64365	6.29274	6.75986	6.65888	6.36067	6.62917	6.92197	5.98168	6.45997	6.85394	6.60364	6.62313	7.61802	6.61303	6.72408	6.54316	7.09232	6.76539	6.9311	6.47688	6.37765	6.14402	6.7761	6.29989	6.09433	7.1232	6.59632	7.18438	6.39808
200607_s_at	RAD21	2.73514	9.09631	11.6742	6.44e-26	8.04e-25	10.1576	10.1543	10.3365	10.3129	9.7317	9.75778	9.43756	10.6444	10.3365	10.2209	9.61452	10.2173	9.26162	9.95976	8.43631	9.87395	9.09176	9.60514	9.55372	9.49471	10.1309	9.69037	10.6014	10.5709	9.09587	8.64258	10.2395	9.7317	9.0536	9.4068	8.55909	10.1307	9.38431	9.75778	9.09679	8.91213	9.59805	9.35471	9.902	9.43756	9.87178	10.3129	9.88746
208894_at	HLA-DRA	2.7306	11.5964	12.2046	9.43e-28	1.38e-26	10.4097	11.2813	11.3829	10.6135	11.5911	10.895	10.5981	10.2934	11.3829	11.8396	10.7555	10.9774	10.8128	10.1442	10.6779	11.4121	11.2274	10.7521	10.9309	11.9314	11.1697	11.5842	10.8068	11.2694	12.1052	10.7798	11.3898	11.5911	10.71	10.8618	10.4489	11.3964	10.4587	10.895	11.0875	11.2244	10.9481	11.6999	11.6385	10.5981	11.072	10.6135	11.6087
204162_at	NDC80	2.72116	6.61537	8.3796	2.61e-15	1.28e-14	6.96443	6.64753	7.01291	6.55753	7.12457	7.34154	7.04781	7.14326	7.01291	6.90915	6.95292	6.98257	6.78312	6.8398	6.83345	6.29901	7.44243	7.08993	6.97885	7.33099	6.80331	7.15172	7.38534	7.1553	6.89654	7.00967	6.86321	7.12457	7.362	7.56299	7.50748	6.78564	7.50529	7.34154	6.79529	7.34753	7.82889	7.47592	7.38298	7.04781	6.85294	6.55753	6.53004
200776_s_at	BZW1	2.71733	9.67138	20.5482	7.97e-58	2.25e-55	7.03529	5.3986	6.42061	5.94535	5.34747	6.04712	5.48268	5.76893	6.42061	5.7871	6.04801	5.85719	5.89948	5.7782	5.72712	6.22005	5.50882	6.18531	6.1996	5.23025	5.68749	5.62947	5.68829	5.55713	5.68525	5.40428	5.7188	5.34747	6.0083	6.17351	5.61475	5.74076	5.87947	6.04712	6.26407	5.45901	6.69312	6.014	5.5992	5.48268	6.72764	5.94535	6.11077
217208_s_at	DLG1	2.7166	6.51136	13.719	4.17e-33	1.03e-31	8.46527	7.43286	8.40209	8.92942	8.3748	8.67807	9.22129	8.34452	8.40209	8.78772	7.62395	8.45946	9.44026	8.30985	9.72828	9.56894	8.50145	8.38357	8.7273	9.43503	8.25156	8.4668	8.6496	7.98985	8.26258	8.16443	7.4209	8.3748	8.43718	8.7387	8.61162	8.07407	8.76413	8.67807	8.38456	9.01205	8.72825	8.06412	8.17372	9.22129	8.67707	8.92942	8.69978
233555_s_at	SULF2	2.71528	7.81172	11.199	2.68e-24	2.92e-23	10.6067	9.93828	9.76687	10.1751	9.2059	9.63042	9.94177	9.78931	9.76687	10.069	9.52305	9.99354	9.70698	9.78116	9.05679	10.3633	9.952	9.48195	10.3852	9.86526	9.73652	9.8453	10.4017	10.0348	9.69929	9.13613	9.95929	9.2059	9.43821	9.29324	9.82211	10.2535	10.096	9.63042	9.07797	9.79207	9.50967	9.40277	10.1754	9.94177	9.48033	10.1751	9.83648
209162_s_at	PRPF4	2.71482	7.9989	19.651	1.3e-54	2.7e-52	6.90189	7.3367	7.13659	7.86502	7.26571	7.60689	7.8717	6.84555	7.13659	7.7883	7.4946	7.39152	7.59592	7.48462	7.04974	7.76186	7.94273	7.46491	7.46357	6.82654	7.77255	6.76846	7.43125	7.61044	7.51033	7.09561	7.74707	7.26571	8.07841	7.34384	8.02743	7.39249	7.47602	7.60689	7.2494	7.0365	7.13236	7.31343	6.92025	7.8717	7.30986	7.86502	7.31085
224046_s_at	PDE7A	2.71252	6.27279	10.483	6.63e-22	5.84e-21	10.0825	10.975	10.2987	10.7726	10.0035	10.3719	10.0252	9.33306	10.2987	10.6152	10.7091	10.1284	10.2076	9.6862	10.5103	10.9313	9.8278	10.8955	10.3962	10.9808	10.673	11.1522	10.1713	9.91589	10.1987	11.2739	10.8645	10.0035	9.92412	9.88009	9.63175	10.0556	10.5919	10.3719	10.0318	10.4542	10.1899	10.6823	10.435	10.0252	10.5651	10.7726	10.4299
214545_s_at	PLPBP	2.71098	6.87508	14.3533	2.19e-35	6.83e-34	8.16684	6.86617	7.15446	5.99243	6.22765	7.46557	7.03559	5.91095	7.15446	7.62959	7.08439	6.93744	6.36698	6.48282	6.82478	6.31463	6.85984	6.64632	7.3444	6.49747	6.90054	7.394	6.93013	7.4119	5.64152	7.48174	6.85346	6.22765	7.29122	6.70269	6.95808	7.16109	6.93013	7.46557	6.85965	7.44526	6.11032	7.31139	8.14781	7.03559	6.80496	5.99243	7.05305
208852_s_at	CANX	2.70656	9.37089	15.958	3.3e-41	1.85e-39	6.46432	6.67355	6.62497	6.69507	6.89616	6.79708	6.57414	6.59655	6.62497	6.37147	6.60949	6.37996	6.59385	6.44398	6.66134	6.45724	6.87263	6.3575	6.55927	6.36433	6.57922	6.52672	6.36483	6.55133	6.72846	6.90371	6.98979	6.89616	6.64483	6.82595	6.81181	6.66397	6.7296	6.79708	6.74687	6.74873	6.90418	6.78282	6.52425	6.57414	6.57469	6.69507	6.66519
224829_at	CPEB4	2.69972	7.65286	14.5525	4.18e-36	1.41e-34	5.2269	6.2405	5.71667	6.56813	6.07461	7.03055	7.16002	6.69518	5.71667	5.64807	4.98603	6.87748	5.21424	6.36256	5.81482	6.60175	4.77541	6.03935	6.75577	5.95667	6.9314	7.56463	6.01726	5.212	6.90307	6.03298	5.48932	6.07461	5.51001	6.76422	5.32019	5.93087	5.37624	7.03055	6.56413	6.72695	6.65223	6.12735	6.15124	7.16002	5.46986	6.56813	6.44818
201444_s_at	ATP6AP2	2.69557	9.46594	18.7747	1.88e-51	2.65e-49	14.178	14.2829	14.1907	14.0976	14.1747	14.1599	14.2551	14.0127	14.1907	14.3911	14.3347	14.1624	14.1165	14.05	14.2751	14.0603	14.3056	14.1631	13.9187	14.0673	14.1846	14.3249	14.2175	14.3296	14.2929	14.006	14.3099	14.1747	13.9634	14.0168	14.1974	14.2756	14.3136	14.1599	14.2293	14.1646	14.4494	14.0558	14.1058	14.2551	14.15	14.0976	14.4008
210092_at	MAGOH	2.69449	7.49942	13.0943	7.03e-31	1.41e-29	5.61389	8.43928	7.7572	7.94479	7.62936	6.2802	6.01616	8.68637	7.7572	7.80552	7.72851	5.91033	6.4191	6.28383	8.40304	8.3682	8.09469	7.01445	7.06726	8.49271	7.89385	7.91151	7.28818	7.10925	8.07888	7.22663	7.09618	7.62936	6.00118	7.58883	6.81417	7.21181	6.56676	6.2802	7.28638	9.01974	8.39664	7.03147	8.42213	6.01616	6.2146	7.94479	7.22835
220199_s_at	AIDA	2.69445	8.35935	19.2606	3.3e-53	5.76e-51	7.92265	8.62027	7.6095	9.00865	6.23584	7.44697	7.30429	7.89254	7.6095	8.62539	8.33001	8.17138	7.86496	7.75295	8.15437	7.91204	8.65343	7.72877	7.93084	8.33679	7.4543	8.08711	7.1196	8.11557	8.25367	7.80384	8.15179	6.23584	8.1565	7.67785	7.61542	8.04402	8.16275	7.44697	8.07893	8.18121	7.71508	7.88756	8.33165	7.30429	7.72919	9.00865	8.53315
223341_s_at	SCOC	2.69319	7.93519	14.5595	3.95e-36	1.33e-34	6.90236	6.7902	6.8686	6.81446	6.79919	7.11636	6.70418	6.64916	6.8686	7.07009	6.64294	6.59714	6.78947	6.73854	6.89566	7.00809	7.27673	6.57643	7.013	6.41518	6.67043	7.30774	6.98152	6.8542	7.1736	6.91432	7.35239	6.79919	6.84066	6.86969	7.0636	7.0318	7.21876	7.11636	6.73539	6.96293	6.99322	6.68174	6.72997	6.70418	6.82088	6.81446	6.90862
223263_s_at	FGFR1OP2	2.69274	6.24278	15.7938	1.31e-40	6.74e-39	5.91131	5.95737	5.88543	5.58052	5.27971	5.43785	5.20945	5.618	5.88543	6.36919	6.73267	5.20788	5.32869	5.18229	5.31607	6.16741	5.28151	5.7014	5.66076	5.88624	5.62646	6.31151	5.51957	6.27391	5.5868	5.78523	5.40085	5.27971	5.13767	5.6056	5.36747	5.63603	5.63033	5.43785	5.40336	6.59055	5.75412	5.75959	6.24317	5.20945	4.90413	5.58052	5.73314
208546_x_at	HIST1H2BH	2.69252	7.54611	12.1664	1.28e-27	1.85e-26	5.99555	6.23907	5.78754	6.44939	5.49134	6.54278	8.31437	6.50864	5.78754	6.83089	5.28527	6.98839	7.36254	6.8206	6.75459	5.79855	6.83016	5.62223	6.83243	5.77322	6.00005	5.69145	6.73914	6.69278	5.67067	6.47626	6.53586	5.49134	7.21843	6.58799	6.71562	6.49201	7.14351	6.54278	6.76594	6.23191	6.40902	5.74988	5.99593	8.31437	6.93793	6.44939	5.85742
204709_s_at	KIF23	2.68797	5.98021	10.1317	9.38e-21	7.39e-20	10.3774	10.2485	10.3183	10.8763	10.437	10.7868	10.1765	9.94808	10.3183	10.7083	10.1254	10.8083	10.1375	10.9188	10.1411	10.8114	9.9156	9.75341	10.7477	9.838	10.5133	10.1392	10.3078	10.1645	10.0941	9.82825	10.3117	10.437	9.65759	10.5887	10.689	10.2178	10.8269	10.7868	10.3223	10.0637	10.3226	10.6124	10.1067	10.1765	10.534	10.8763	10.4799
202874_s_at	ATP6V1C1	2.68454	8.41259	16.6799	7.74e-44	5.55e-42	8.7689	9.02136	8.16836	7.66741	7.7129	7.40569	8.69756	8.35771	8.16836	8.2047	8.65246	7.86512	7.95278	8.03313	7.27521	7.54797	9.1009	7.31784	7.72077	9.02566	8.8284	7.53837	6.18145	8.4094	7.38049	8.00014	8.79876	7.7129	8.59418	7.60546	8.05029	8.12238	8.15468	7.40569	7.23793	7.63078	7.72393	7.1956	8.27031	8.69756	8.13807	7.66741	7.73378
222385_x_at	SEC61A1	2.68293	7.9739	13.4682	3.29e-32	7.39e-31	5.94285	6.11828	6.12284	6.23098	6.43648	6.42383	6.27689	6.37175	6.12284	6.00488	6.08851	6.36186	6.28253	6.08096	6.27127	6.36923	6.7181	6.19394	6.27075	5.77483	6.13229	6.39251	6.26977	6.45648	6.4693	6.44384	6.62397	6.43648	6.56482	6.50661	6.33336	6.43518	6.46731	6.42383	6.41422	6.35281	6.76255	6.70753	6.11865	6.27689	6.37059	6.23098	6.55541
91816_f_at	MEX3D	2.68247	6.70228	15.1392	3.14e-38	1.26e-36	8.54239	10.2244	8.40658	8.47526	8.63516	8.83173	7.98312	7.62655	8.40658	9.53595	8.5922	8.56071	8.102	7.82638	8.39082	8.77341	8.82461	8.10805	8.04877	9.21825	8.73704	9.16576	8.09907	8.85726	8.90847	8.20994	9.67041	8.63516	8.56344	7.88993	8.79265	8.61063	8.10447	8.83173	8.8358	8.8846	7.59255	8.73908	8.73617	7.98312	8.9458	8.47526	8.56303
221428_s_at	TBL1XR1	2.68085	7.64916	14.8297	4.16e-37	1.54e-35	6.71157	4.52381	6.6346	6.1721	6.09667	6.40743	5.1425	5.94902	6.6346	7.29066	5.99187	7.03812	6.92467	5.93553	5.55754	8.06817	6.85631	6.61696	6.8837	6.74877	6.93731	6.65878	7.18658	6.6678	6.83311	8.2921	4.05935	6.09667	5.78795	5.84042	6.66212	5.42677	5.19475	6.40743	6.44614	5.93794	5.72401	5.91838	6.71341	5.1425	6.54487	6.1721	5.97347
209344_at	TPM4	2.67551	8.1472	14.5036	6.29e-36	2.08e-34	4.59759	4.41456	5.28464	4.78717	5.08834	5.89244	6.7475	6.77622	5.28464	4.70666	4.70434	5.74672	5.5143	7.27675	6.84089	6.12214	6.26544	5.19867	5.39715	4.97497	5.97059	5.9922	6.02523	5.10817	5.47494	6.19523	4.63573	5.08834	5.42485	7.7772	4.63242	5.74203	4.64796	5.89244	6.09301	4.99516	5.61312	5.85998	7.55517	6.7475	5.893	4.78717	5.46499
203755_at	BUB1B	2.67044	7.48023	10.2724	3.26e-21	2.69e-20	7.9729	5.45286	6.93193	7.80725	6.98413	6.83391	7.8169	6.47689	6.93193	7.19057	6.20242	7.67802	7.99985	7.27255	7.41023	7.86583	6.7962	5.62166	6.10342	6.53243	7.13457	6.62492	8.36938	6.83636	6.43553	7.91798	6.04355	6.98413	6.71528	7.05993	7.712	7.78611	8.083	6.83391	6.69495	6.59209	7.08189	6.54322	6.48751	7.8169	6.35032	7.80725	6.18503
202635_s_at	POLR2K	2.67028	9.6053	18.0231	9.97e-49	1.15e-46	6.36177	6.40878	6.13855	6.12093	6.08315	6.44823	6.26181	6.32154	6.13855	6.39072	6.35379	6.16217	6.29052	6.32618	6.32845	6.34027	6.76048	6.25262	6.2981	6.11345	6.50517	6.28841	6.2398	6.32687	6.47563	6.12024	6.64656	6.08315	6.30749	6.28228	6.57927	6.19743	6.44163	6.44823	6.48267	6.22285	6.7126	6.38164	5.97064	6.26181	6.60888	6.12093	6.1018
210732_s_at	LGALS8	2.66911	5.82343	9.8504	7.59e-20	5.56e-19	9.07556	8.82622	10.1384	9.62178	9.96801	9.89112	9.34022	9.94115	10.1384	9.45147	9.85043	9.66453	11.1359	8.70973	10.0822	9.45248	9.91774	10.1188	10.1358	9.37498	10.367	10.1451	10.5535	9.97381	9.84793	9.45745	8.68997	9.96801	9.81483	10.2013	9.35132	10.1466	10.0528	9.89112	9.86458	10.3418	9.68141	9.86241	10.1272	9.34022	9.52053	9.62178	10.0598
209761_s_at	SP110	2.66596	7.9188	13.7584	3.02e-33	7.48e-32	5.88923	5.71405	5.6309	5.29544	5.7059	5.52869	5.9022	5.81568	5.6309	5.66738	5.49431	5.62275	5.88844	5.83214	5.86009	5.54114	6.22386	5.47591	5.66093	5.49059	4.99858	5.61577	5.57118	5.76171	5.46702	5.42585	5.75179	5.7059	5.80069	5.7226	6.06994	5.68034	6.07254	5.52869	5.44495	5.34646	5.90571	5.73476	5.74312	5.9022	5.41007	5.29544	5.55588
1554464_a_at	CRTAP	2.66005	7.51982	13.0657	8.88e-31	1.75e-29	8.96559	6.69187	8.02634	7.30855	8.46314	7.1458	8.25409	7.70493	8.02634	7.25183	8.00233	7.43053	8.11633	8.86863	8.52636	7.36956	8.41513	7.94386	7.53377	8.23477	7.82306	7.24562	8.06456	8.64513	8.08148	8.96382	6.49688	8.46314	7.48208	7.21707	7.62856	7.01892	7.00323	7.1458	7.23834	8.00104	7.47967	7.46066	7.41317	8.25409	7.14988	7.30855	7.5212
221210_s_at	NPL	2.65894	6.72769	12.0183	4.18e-27	5.84e-26	9.27783	10.7522	10.4986	10.435	9.77544	9.45118	9.67881	9.215	10.4986	10.6772	10.5413	9.89301	8.96637	9.37203	10.3681	10.533	10.6427	10.1564	10.4706	10.9461	10.374	10.0616	10.0124	10.6186	9.9681	11.0711	10.8065	9.77544	10.3368	10.0805	9.47449	10.7148	10.1113	9.45118	10.0689	10.4173	10.2079	10.3214	10.5239	9.67881	9.72743	10.435	10.4416
206036_s_at	REL	2.65384	7.22994	17.7216	1.24e-47	1.28e-45	7.48175	7.33662	7.64792	7.92571	7.71382	7.84117	7.40656	8.20061	7.64792	7.39554	7.68388	7.64731	7.88349	7.3709	7.29074	7.46673	8.00103	7.54967	7.92266	7.30736	7.42355	8.06703	7.71973	8.31982	7.74754	8.27791	7.41126	7.71382	7.48719	7.6596	7.36689	7.51067	7.53731	7.84117	7.20596	7.40953	8.05433	7.47166	7.65403	7.40656	7.96668	7.92571	7.65656
204415_at	IFI6	2.65161	8.45995	8.13262	1.38e-14	6.37e-14	7.08295	8.20402	7.98112	6.30093	7.44602	7.54293	7.01759	7.26937	7.98112	7.60503	7.71361	7.33331	7.02526	6.51031	7.40481	7.31711	7.49309	7.02727	7.31688	7.2626	7.00893	7.59348	7.25269	7.75719	7.7036	7.06563	7.8541	7.44602	6.73112	6.67034	7.35514	6.86394	6.9746	7.54293	6.45605	6.5499	6.05057	7.36718	7.85243	7.01759	6.81736	6.30093	7.23283
224589_at	XIST	2.6508	8.18069	8.6582	3.87e-16	2.04e-15	8.89649	8.06603	8.7363	7.79403	8.48018	8.00176	7.12404	8.74136	8.7363	8.3649	8.48366	8.59238	8.83975	8.8924	8.54941	8.9042	8.22204	7.49565	7.90764	9.2214	8.05531	8.96624	9.14871	8.37647	8.25011	8.32432	7.87317	8.48018	7.80523	7.83265	7.67555	7.44314	8.05353	8.00176	7.32655	8.49822	7.16209	7.49645	8.76524	7.12404	8.92842	7.79403	7.19989
209006_s_at	RSRP1	2.64865	8.76454	17.3231	3.51e-46	3.24e-44	8.04546	8.58469	8.2816	8.23956	8.48534	8.20814	8.3052	8.96369	8.2816	9.21917	8.99547	8.57978	8.07098	7.81085	9.13615	8.22869	9.19673	8.40543	8.39251	9.54997	8.72723	8.61965	8.89025	8.54857	8.80215	8.70923	8.52161	8.48534	8.48029	8.82837	8.34312	8.84217	9.15089	8.20814	8.17804	9.33777	8.67407	8.6569	8.45654	8.3052	7.30525	8.23956	7.70114
1558254_s_at	SRPK2	2.64798	7.05971	20.4354	2.01e-57	5.31e-55	5.60458	7.4862	6.37284	7.71287	6.62785	7.10903	5.99081	6.99915	6.37284	6.35091	5.8262	7.76096	5.73496	5.99594	7.58811	5.97481	5.53133	7.52169	7.75493	5.26528	6.18806	7.00596	5.80341	7.54185	7.87043	6.63095	7.01279	6.62785	5.73112	7.2138	7.04574	6.6589	6.59857	7.10903	6.86648	7.28221	6.3283	6.55334	6.5213	5.99081	6.72956	7.71287	5.92731
208079_s_at	AURKA	2.64619	7.51072	9.08359	1.96e-17	1.16e-16	7.81679	8.53126	8.58366	8.74274	7.887	8.03729	7.56683	7.92647	8.58366	8.03794	8.74951	8.03253	7.35667	7.67773	8.54287	7.66	7.95683	8.65287	8.2482	6.67273	7.40241	8.32231	8.65901	7.66264	7.62474	9.31298	7.61983	7.887	7.48906	7.42646	7.59467	7.02234	8.12473	8.03729	7.20776	7.96689	8.47506	8.34479	8.33369	7.56683	7.79674	8.74274	8.02615
201461_s_at	MAPKAPK2	2.64341	6.36091	19.1704	6.99e-53	1.17e-50	5.9051	6.2364	6.1342	6.2541	6.55426	6.42921	6.41023	6.44682	6.1342	6.42109	6.26314	6.29397	6.48258	6.78858	6.53143	6.41311	6.76261	6.5326	6.57886	6.2647	6.36054	6.24798	6.61379	6.54455	6.51208	6.28543	7.03073	6.55426	6.32463	6.39459	6.71756	6.35639	6.67299	6.42921	6.64866	6.38228	6.62052	6.57834	6.26001	6.41023	6.30068	6.2541	6.7627
1555618_s_at	SAE1	2.64278	8.45949	19.4225	8.62e-54	1.61e-51	5.9424	6.26545	6.12284	6.09099	6.22795	6.33085	6.2334	5.86704	6.12284	6.13648	6.10878	5.78297	5.93364	6.12684	6.35607	6.31382	6.53554	6.25163	6.35385	5.79516	6.27363	6.08463	6.10804	6.39042	6.2314	6.13499	6.77974	6.22795	6.24053	6.21664	6.47838	6.29166	6.28691	6.33085	6.30965	6.26884	6.66783	6.11149	6.00995	6.2334	6.45643	6.09099	6.10921
221677_s_at	DONSON	2.63744	7.20018	14.4134	1.33e-35	4.24e-34	6.70133	8.06362	8.4131	8.16596	7.34106	8.47854	7.12419	7.39052	8.4131	6.76059	8.00722	7.55376	6.91797	8.96655	7.84112	8.08761	6.59148	7.50632	7.38467	6.8946	7.75612	6.28841	7.49996	7.07571	7.74887	7.53256	8.5693	7.34106	7.25831	8.26067	6.92039	9.00864	7.58683	8.47854	7.59785	7.31908	7.65201	7.19497	6.40571	7.12419	7.00937	8.16596	8.34214
229676_at	MTPAP	2.63684	7.0306	10.232	4.42e-21	3.59e-20	9.93612	9.75882	9.29272	9.94	9.70524	9.50658	10.7902	9.38988	9.29272	8.58117	10.7985	9.41789	10.0498	10.8885	11.1563	10.8846	8.23828	10.4254	10.2807	9.854	10.3242	9.5717	10.4568	9.80618	9.38852	6.98737	9.7619	9.70524	9.68057	9.07563	10.549	10.1613	10.5445	9.50658	11.2048	9.21862	9.46941	10.0451	10.0348	10.7902	10.4044	9.94	8.37735
210117_at	SPAG1	2.63397	6.63741	13.0819	7.78e-31	1.55e-29	6.41213	8.40915	8.53478	9.27504	8.32278	8.48155	7.99371	7.47224	8.53478	7.72517	7.63855	8.07603	6.95942	7.03888	8.00372	8.1162	5.92333	8.33998	7.8864	7.11154	7.99193	7.76251	8.80235	7.9538	8.13926	8.05301	7.80523	8.32278	7.88434	7.99663	8.35064	7.79383	6.91597	8.48155	7.38508	6.17535	7.90527	8.52094	8.49135	7.99371	7.71894	9.27504	8.21882
201821_s_at	TIMM17A	2.63026	9.16725	20.6363	3.87e-58	1.15e-55	7.06852	4.60069	7.56346	5.52228	7.77001	7.4275	6.53175	7.24237	7.56346	7.2583	7.53327	5.81867	7.77035	6.87421	6.35075	7.39553	4.98095	7.76874	6.8837	7.95864	8.16185	8.51273	7.0994	7.74091	7.3362	6.5196	4.55462	7.77001	6.91798	7.41515	6.25703	7.02028	7.33288	7.4275	6.79106	6.87529	6.66301	7.89119	8.1312	6.53175	7.98779	5.52228	8.32925
201020_at	YWHAH	2.62908	8.198	20.9647	2.63e-59	8.55e-57	5.12288	7.14147	5.86724	5.81108	5.74216	5.19677	5.48621	4.95507	5.86724	7.2348	6.80254	5.82711	5.32062	5.05037	6.15846	5.88777	5.77933	6.12568	5.35951	6.29797	5.70268	6.40528	5.0199	6.20919	5.37311	5.21205	6.39529	5.74216	5.57727	5.48637	5.97558	6.04741	6.96746	5.19677	6.04989	7.46577	5.90125	5.3047	6.921	5.48621	6.10339	5.81108	6.55325
201110_s_at	THBS1	2.62868	8.54219	9.72119	1.97e-19	1.39e-18	8.55449	7.64244	8.59461	8.46018	8.79347	8.03222	7.69309	8.28485	8.59461	8.81498	8.49154	8.71593	8.74999	8.73548	8.52541	8.55375	7.28832	8.91534	8.21002	9.01106	8.40758	8.66822	8.59551	7.80478	8.26003	9.0159	7.09531	8.79347	8.42202	7.72626	8.3137	7.64567	8.02511	8.03222	7.49712	7.80104	7.94055	7.38612	8.09534	7.69309	8.4969	8.46018	7.8675
216915_s_at	PTPN12	2.62313	6.37776	11.2038	2.59e-24	2.82e-23	6.85364	7.1549	6.31421	6.69886	6.00169	6.16065	6.32379	6.2623	6.31421	6.78394	6.73786	6.05879	6.21269	6.51	6.3535	6.24346	6.74906	5.96316	6.16765	6.56476	6.29923	6.2304	5.96206	6.39001	6.07284	6.86833	7.16276	6.00169	6.46501	6.12312	6.31264	6.97437	6.82498	6.16065	6.44004	6.17305	6.15658	6.0711	6.11622	6.32379	6.66148	6.69886	6.611
221423_s_at	YIPF5	2.62299	7.78921	17.9961	1.25e-48	1.42e-46	6.65266	6.2436	6.63944	6.54987	6.52205	6.43532	6.21436	6.2128	6.63944	6.32875	7.13064	6.38691	6.3445	6.35125	6.66346	6.60431	6.48739	6.48616	6.3491	6.14081	6.56994	6.33344	6.4467	5.67198	6.26139	6.42844	6.40649	6.52205	6.51897	6.07476	5.88505	5.95431	6.44085	6.43532	6.70177	5.7468	6.42551	6.40835	6.45384	6.21436	6.70068	6.54987	6.38699
1554678_s_at	HNRNPDL	2.62271	8.39571	19.677	1.05e-54	2.2e-52	6.51664	6.69102	6.6903	6.63001	6.74954	6.66875	6.41842	6.55784	6.6903	6.89432	6.5109	6.25248	6.52364	6.49758	6.732	6.70659	6.90084	6.76743	6.84264	6.52974	6.63741	6.85655	6.59168	6.79448	6.72199	6.48441	6.84443	6.74954	6.71819	6.51004	6.74334	6.56556	6.72701	6.66875	6.58422	6.71678	6.8682	6.79289	6.60017	6.41842	6.49871	6.63001	6.75721
200853_at	H2AFZ	2.61966	10.8003	17.7957	6.69e-48	7.08e-46	9.00268	6.92366	6.88902	7.48004	6.7782	7.46521	6.26901	7.92545	6.88902	6.4006	7.13005	8.62938	6.58582	8.71819	7.52851	6.60554	7.43911	7.14627	7.57778	6.23523	5.92249	5.96618	6.92603	7.3943	8.18822	6.86278	7.15644	6.7782	5.97703	6.50937	6.85969	7.27462	6.73	7.46521	6.47842	7.7238	6.45306	6.67415	6.71241	6.26901	7.19684	7.48004	6.42547
202143_s_at	COPS8	2.61807	8.56207	19.6852	9.79e-55	2.07e-52	5.94329	4.92887	6.76955	5.55999	6.10487	6.19412	5.76992	6.42584	6.76955	5.89401	5.95685	5.21543	6.60636	6.20977	6.08652	5.32916	5.48393	7.45101	5.83313	5.95074	7.82549	7.70283	7.6897	6.67254	6.31486	5.56963	5.75262	6.10487	6.51788	6.43608	5.06007	6.56466	6.17729	6.19412	6.69502	5.6506	5.7353	7.12359	6.71976	5.76992	7.02567	5.55999	6.62459
201629_s_at	ACP1	2.61525	8.17429	14.8769	2.8e-37	1.06e-35	5.52327	5.94983	5.93138	5.80727	5.84525	6.10088	5.96803	5.24593	5.93138	6.91543	6.44584	5.6842	4.99387	6.2215	6.33808	6.31168	5.33885	6.30839	5.57845	6.43429	5.68391	5.69623	5.08377	6.40993	5.16384	5.21508	6.02417	5.84525	4.97303	6.05682	6.37329	6.04887	5.72771	6.10088	5.89288	6.52201	6.66249	4.61387	5.24565	5.96803	5.76676	5.80727	5.32882
225161_at	GFM1	2.61483	8.22664	20.3611	3.71e-57	9.26e-55	5.56908	5.47369	5.9302	6.05998	5.97714	5.79733	5.88267	6.03366	5.9302	5.52755	5.90718	6.04743	5.88469	6.13812	6.02095	5.76475	5.95225	5.89361	5.84875	5.58646	5.99916	5.58036	5.74876	5.83468	5.67574	5.65735	6.36435	5.97714	5.96229	6.19217	6.00955	6.19802	5.8237	5.79733	5.9819	5.44636	6.29349	6.15341	5.62118	5.88267	5.84392	6.05998	5.72622
203242_s_at	PDLIM5	2.61309	7.33028	11.1697	3.37e-24	3.63e-23	11.925	11.0766	11.8432	11.2978	11.3225	10.1124	11.5327	11.6085	11.8432	11.9156	11.7102	11.7168	11.036	12.2072	11.5101	11.3439	11.1129	10.8355	10.8172	12.1048	11.1978	11.0237	12.3056	11.8945	10.5568	11.4303	11.1952	11.3225	11.8005	11.994	10.9428	11.0801	10.8169	10.1124	10.8449	11.323	11.2538	11.1489	10.71	11.5327	10.9825	11.2978	11.1494
228030_at	RBM6	2.60812	8.89216	14.1529	1.16e-34	3.33e-33	9.2222	12.8312	11.4615	12.2922	10.7424	10.0161	10.1538	10.112	11.4615	12.2837	12.0159	10.2825	9.16785	9.18602	11.7214	10.8501	12.364	10.8078	11.4681	12.5478	11.624	12.1337	9.99184	12.2452	12.1774	11.9042	12.9267	10.7424	11.6668	11.8269	11.3531	12.5899	11.6001	10.0161	11.5226	12.3093	11.4652	11.2865	12.0782	10.1538	10.1197	12.2922	11.4969
201367_s_at	ZFP36L2	2.60694	7.56617	12.7906	8.33e-30	1.49e-28	6.48463	6.90667	6.64612	7.02121	8.18194	7.642	6.22151	6.52658	6.64612	5.55327	5.40743	7.27647	7.05358	6.70165	7.39464	6.82853	5.34424	7.52693	5.4603	5.8509	6.27448	5.68028	6.719	6.18784	5.92049	6.10608	6.68578	8.18194	7.64285	6.54103	6.15673	5.57277	5.16872	7.642	6.44469	6.13182	6.63788	5.98484	6.06046	6.22151	6.34767	7.02121	6.55468
202902_s_at	CTSS	2.60521	8.85512	10.2546	3.73e-21	3.06e-20	8.32611	8.53214	8.87042	7.37487	9.70011	10.0886	8.16138	9.29714	8.87042	8.25906	9.45403	8.93047	8.4823	7.40783	8.04481	8.45032	7.88084	9.43766	9.71649	8.59061	9.10019	8.48456	6.95547	8.24315	8.00045	7.19382	8.09421	9.70011	8.81538	9.00896	7.98648	9.24232	7.44472	10.0886	9.18887	6.57676	9.98082	9.06513	9.8725	8.16138	8.74308	7.37487	8.77096
209027_s_at	ABI1	2.60479	8.91561	19.2257	4.42e-53	7.54e-51	6.2784	6.54492	6.21923	6.39858	6.30639	6.62796	6.30732	6.42417	6.21923	6.50901	6.25741	6.41116	6.54358	6.47238	6.42481	6.26411	6.62712	6.35409	6.4052	6.30657	6.24594	6.38271	6.19495	6.34056	6.44211	6.55111	6.6426	6.30639	6.47635	6.61764	6.56151	6.51363	6.51053	6.62796	6.14075	6.38113	6.51829	6.29754	6.27691	6.30732	6.46359	6.39858	6.34301
207165_at	HMMR	2.60265	7.37118	9.23719	6.57e-18	4.03e-17	9.81412	8.56076	9.11937	8.15103	9.12427	8.81007	8.8053	8.27358	9.11937	9.0212	8.01981	10.2155	8.90848	9.05143	8.0986	9.36113	7.73878	9.98054	9.01422	8.32484	8.93364	9.10755	9.30858	8.67429	8.84446	8.5674	8.61622	9.12427	8.20777	9.15108	7.74508	8.81315	8.95456	8.81007	7.90113	8.41746	7.97904	8.57346	9.1532	8.8053	8.9253	8.15103	8.69519
222067_x_at	HIST1H2BD	2.6014	9.25513	11.2478	1.83e-24	2.03e-23	11.2048	10.0878	10.2939	10.1634	9.20726	10.0556	9.40496	10.4841	10.2939	10.3926	9.6264	11.1442	10.0914	10.331	10.5745	11.0217	11.8207	9.97861	11.8874	11.6606	10.9568	10.2736	10.315	10.6168	10.4936	11.4391	10.0663	9.20726	9.32898	11.035	10.5115	11.261	11.6396	10.0556	10.8885	10.1735	9.79385	10.2419	10.8645	9.40496	10.2558	10.1634	9.83853
205034_at	CCNE2	2.60083	7.05412	8.98251	4.02e-17	2.32e-16	9.19033	9.31124	8.90664	9.04548	8.04333	9.36335	10.0026	8.41044	8.90664	8.10115	9.00261	9.02611	9.3035	10.5347	8.73582	8.5817	8.11409	9.26636	8.80264	9.18315	8.33769	8.37257	9.52978	8.24943	9.43054	9.24043	9.36044	8.04333	8.781	8.77782	10.5657	9.80109	8.11024	9.36335	9.231	8.68388	7.69438	8.82769	8.2981	10.0026	8.73615	9.04548	9.09959
218468_s_at	GREM1	2.6003	6.94389	7.49665	8.68e-13	3.42e-12	6.99142	4.20704	6.79548	6.31682	7.34896	5.57185	6.99838	6.41527	6.79548	6.87982	6.76627	7.10445	6.65192	7.00535	6.08355	6.43896	6.66303	6.7547	6.41768	7.11574	6.62172	7.21874	6.69449	6.49308	6.14313	6.6414	4.05828	7.34896	6.44881	6.09377	7.04654	6.03174	6.57066	5.57185	6.20063	6.85115	6.73122	6.9183	6.80795	6.99838	6.75475	6.31682	6.55817
201411_s_at	PLEKHB2	2.59827	8.43843	20.5688	6.73e-58	1.95e-55	7.6153	7.01529	7.19578	7.84025	7.34175	7.40421	6.68958	6.90327	7.19578	7.029	6.87852	6.61171	7.38491	6.71267	6.57532	7.1894	6.42534	6.64358	7.16454	7.64485	6.5432	7.77498	6.54889	7.4226	7.0964	7.15306	6.76539	7.34175	7.39002	6.7765	7.81014	6.13423	7.3005	7.40421	6.77995	6.86847	6.47999	6.19476	6.86289	6.68958	6.92355	7.84025	6.69618
201761_at	MTHFD2	2.59411	10.1313	15.3076	7.68e-39	3.3e-37	8.8408	7.01335	7.15795	7.70673	6.92189	8.19678	8.55028	8.06331	7.15795	8.3777	8.00481	8.05078	8.09853	8.50373	7.45304	7.5941	7.39114	8.14832	8.3925	7.43608	8.11198	8.01457	7.52411	8.14537	7.69418	7.93781	6.67373	6.92189	7.74613	8.13592	8.05497	7.41263	8.24737	8.19678	8.15005	8.94468	6.33293	7.49402	7.59129	8.55028	7.73137	7.70673	8.22661
202543_s_at	GMFB	2.59194	7.60342	17.2108	9e-46	7.93e-44	6.94988	7.32025	7.31034	7.6795	7.6024	7.18879	6.5144	7.58854	7.31034	7.54416	8.24875	6.76827	7.23811	5.80961	7.99307	7.86439	6.34985	8.16381	7.66404	7.96794	7.33068	8.32988	8.34159	6.99854	8.51898	7.94038	6.21398	7.6024	7.2441	7.28447	7.28721	7.40662	7.41496	7.18879	7.54177	7.9947	7.23275	7.22483	8.59281	6.5144	7.08696	7.6795	7.639
223361_at	ABRACL	2.59103	8.83408	13.5351	1.9e-32	4.36e-31	7.3096	9.43407	8.565	7.22369	8.98483	6.85332	8.30596	7.6308	8.565	8.65217	8.97599	8.90842	7.81732	7.54482	8.79292	8.83803	6.37334	7.52328	8.05983	7.3316	7.14792	7.84498	5.21315	7.63671	8.39205	8.73134	7.82973	8.98483	7.39857	9.06348	7.30281	8.30614	6.35739	6.85332	9.07157	9.14536	7.68637	7.54335	8.40297	8.30596	7.90351	7.22369	8.50033
201130_s_at	CDH1	2.59094	6.13359	8.79164	1.53e-16	8.41e-16	7.88929	7.35664	8.42786	9.30463	8.72361	9.00374	9.02468	8.87773	8.42786	8.82901	9.14894	7.55159	8.66866	8.2603	8.70821	8.54996	8.38421	7.89417	8.93596	8.39658	8.47366	8.38615	8.00843	8.2551	7.99934	8.5727	7.37519	8.72361	8.34794	7.95806	7.94194	8.3961	8.71494	9.00374	7.6539	7.89861	8.55459	7.721	8.10754	9.02468	8.12116	9.30463	8.18758
201005_at	CD9	2.58987	11.5647	17.1388	1.65e-45	1.4e-43	10.5215	5.08383	8.16197	7.36079	6.86271	8.05314	8.58454	7.17228	8.16197	6.60756	8.6688	8.9641	5.11439	7.98028	7.44221	9.0423	5.9734	6.12663	8.16713	8.32128	9.28109	7.62161	7.01178	7.21964	5.84767	5.58782	4.63573	6.86271	8.26499	7.35818	6.71621	8.48247	8.94086	8.05314	9.5728	7.67565	6.44771	6.74654	10.0932	8.58454	6.33739	7.36079	5.15298
209142_s_at	UBE2G1	2.58191	7.95816	19.8745	2.05e-55	4.72e-53	6.33356	6.66322	6.36803	5.86165	7.26225	6.42963	7.60536	6.46464	6.36803	5.86704	7.38654	7.56859	5.76304	6.04768	6.622	6.60283	6.75681	6.25049	6.67418	7.03098	5.32774	6.26913	5.89639	6.60454	6.29702	5.94159	6.76358	7.26225	5.49839	6.32672	6.68485	6.99968	6.50242	6.42963	5.42052	6.56487	8.63669	6.25791	6.36645	7.60536	6.93448	5.86165	5.6209
221664_s_at	F11R	2.58016	8.73071	16.2065	4.11e-42	2.54e-40	8.04932	9.9426	8.98926	8.06762	8.38052	8.2944	8.03686	8.95582	8.98926	9.94856	8.61031	7.61055	6.64771	7.58686	8.39291	9.4446	8.45446	9.1171	9.27187	9.17421	9.41245	8.7033	8.65799	9.27647	9.1823	10.0376	9.41886	8.38052	8.04523	8.5499	7.91746	9.35888	8.19615	8.2944	8.73692	8.84191	9.18269	8.74906	9.3662	8.03686	8.28644	8.06762	9.21023
201043_s_at	ANP32A	2.57839	7.04483	14.3982	1.51e-35	4.78e-34	6.64697	8.8115	8.34311	9.17006	5.61176	8.59142	7.22988	7.02065	8.34311	7.93857	8.50584	5.78477	6.77035	7.75284	7.43045	7.27967	7.13253	7.4864	8.76774	6.6355	8.11246	7.52498	7.42526	7.17129	7.08077	8.51126	9.06856	5.61176	8.52741	6.92924	7.33809	8.27242	8.20563	8.59142	8.35318	7.82675	7.97724	7.7819	8.24411	7.22988	8.14076	9.17006	8.23468
203108_at	GPRC5A	2.57837	8.55468	7.42437	1.37e-12	5.32e-12	5.64121	4.29803	8.24035	4.83156	6.07967	7.01945	5.51844	4.99116	8.24035	5.95693	5.21522	5.00295	7.46972	6.52167	5.80929	4.80703	5.44007	9.49645	6.98233	6.7415	6.78741	7.69474	5.19055	6.68676	6.286	5.80315	4.57847	6.07967	6.60735	5.92395	5.17868	6.17243	6.11491	7.01945	5.76483	5.04428	4.7877	8.13521	6.16434	5.51844	6.65576	4.83156	8.8928
217919_s_at	MRPL42	2.56912	8.66524	16.8899	1.33e-44	1.04e-42	7.27797	9.48369	8.57197	8.73246	7.64579	7.35085	7.62993	7.55331	8.57197	9.86895	9.41834	6.89388	7.10474	7.16389	9.26349	8.13323	8.14011	8.57414	8.26023	9.09541	8.47622	9.86331	8.23856	8.1438	7.79043	10.0867	7.69563	7.64579	8.26108	7.65338	7.05181	7.95149	8.0382	7.35085	8.16567	9.80165	8.83902	8.63413	9.74897	7.62993	7.83117	8.73246	8.93325
201151_s_at	MBNL1	2.56609	7.20305	10.4134	1.12e-21	9.71e-21	7.62779	5.19113	5.53411	5.72438	6.10186	6.53266	4.19927	6.28732	5.53411	4.41527	6.78415	5.90413	3.32794	4.85988	4.47685	7.03852	2.95573	5.20342	8.14233	6.45261	6.53239	5.02475	4.94789	9.57738	6.93224	4.21991	4.95238	6.10186	4.22508	5.46448	4.4135	4.9178	6.17732	6.53266	4.21704	4.83402	7.2307	6.64226	10.4788	4.19927	8.73162	5.72438	6.20352
202971_s_at	DYRK2	2.56456	7.54057	13.5229	2.1e-32	4.81e-31	7.45144	6.92268	7.52197	7.28567	7.0282	6.91918	6.5531	7.42838	7.52197	6.64004	6.74956	6.38164	6.55993	6.26773	5.63296	7.2766	5.88795	6.53175	6.37657	6.7004	7.35276	6.71079	6.29068	6.76833	6.1477	6.02315	6.88898	7.0282	6.5207	6.06239	6.30001	7.08459	7.33708	6.91918	6.06778	6.44259	7.03088	6.16036	7.11367	6.5531	6.47116	7.28567	6.21987
204224_s_at	GCH1	2.5546	8.34477	11.6672	6.8e-26	8.48e-25	11.829	10.1729	10.6723	9.94589	10.6076	10.0627	10.8223	10.2248	10.6723	10.5453	9.8982	11.1777	10.4228	10.564	9.93879	10.8547	10.1379	10.3717	9.93876	10.445	10.2564	10.6839	9.60252	11.1176	9.97971	11.5501	10.1725	10.6076	10.5842	10.2669	10.9371	10.4287	10.7009	10.0627	9.84929	10.2328	10.7009	10.1002	10.7204	10.8223	10.5292	9.94589	10.4758
242625_at	RSAD2	2.55177	7.96385	7.58436	4.96e-13	2e-12	6.17006	7.78982	7.83512	5.98615	7.29233	7.08877	7.04469	6.9727	7.83512	6.00194	6.78438	6.13275	7.10224	5.9903	7.14158	6.96202	6.29861	6.79772	6.48656	5.82851	6.89361	5.89971	6.66898	7.39735	6.47032	6.12993	7.85342	7.29233	6.91399	5.42688	6.63301	7.40714	6.66159	7.08877	5.27606	4.74216	5.85548	6.71245	6.48216	7.04469	6.36978	5.98615	6.03095
210282_at	ZMYM2	2.54778	6.21121	12.1245	1.79e-27	2.57e-26	10.9185	11.4184	11.5206	11.1384	11.6408	11.4031	11.5019	11.4752	11.5206	11.8521	11.4925	11.6112	11.4429	11.3441	11.0532	11.2146	11.5482	10.7367	11.2992	11.9936	11.3629	11.4711	11.65	11.4597	11.1082	11.5935	11.5799	11.6408	11.203	11.3216	11.3472	11.2001	11.5003	11.4031	11.2674	11.4924	10.8705	10.7719	11.5719	11.5019	11.2376	11.1384	11.2638
209642_at	BUB1	2.5473	6.46442	8.12697	1.43e-14	6.6e-14	8.00839	6.60384	4.63761	4.54092	6.4977	7.21513	5.39194	6.60261	4.63761	5.30879	7.6214	6.96845	4.7172	8.05869	6.61506	5.55777	6.62296	5.77446	7.21831	7.43515	5.62264	5.516	8.7203	5.31344	7.43013	4.43177	6.33663	6.4977	4.75073	4.91518	7.91609	7.51144	8.36101	7.21513	8.15743	7.46299	7.98954	7.7312	7.57892	5.39194	5.61205	4.54092	4.81744
218755_at	KIF20A	2.54711	7.02565	8.47076	1.4e-15	7.08e-15	6.67353	7.38916	7.06949	7.16782	7.20653	7.13466	7.31015	6.91708	7.06949	6.91411	7.83313	6.19714	7.77744	6.46883	6.39918	7.30316	6.71935	6.40916	6.45497	6.68413	6.66989	7.15472	6.47319	7.1399	6.70735	6.42997	6.95999	7.20653	7.29604	6.80596	9.74283	6.75596	7.19206	7.13466	6.56256	6.04664	6.82063	7.21901	7.3178	7.31015	6.69712	7.16782	6.27691
228222_at	PPP1CB	2.5471	10.9681	13.2	2.96e-31	6.1e-30	5.95855	5.94493	6.12561	6.65194	4.93126	6.72906	5.60544	4.86945	6.12561	6.11686	6.12632	5.92394	5.06266	6.46642	5.68713	5.53491	7.14169	5.60095	6.14256	6.1554	6.32934	5.39229	5.5551	7.14075	5.05193	6.00167	6.59115	4.93126	5.91287	4.90737	6.15423	6.41228	5.6123	6.72906	5.90785	6.82859	6.28741	6.73243	5.60796	5.60544	6.32546	6.65194	6.07258
216521_s_at	BRCC3	2.54522	6.17011	10.512	5.32e-22	4.73e-21	10.3865	10.7185	11.6155	11.1354	11.2512	10.8531	11.0863	11.8905	11.6155	10.9285	10.3919	10.892	10.8068	10.2127	11.3493	10.3474	11.9398	11.1741	9.29384	10.7123	10.9608	10.5731	9.86722	11.132	10.8315	10.5979	10.5461	11.2512	10.7733	10.641	10.683	10.9134	10.0263	10.8531	10.4184	11.4709	11.5183	10.4744	10.567	11.0863	11.5311	11.1354	10.4308
233878_s_at	XRN2	2.54477	8.01399	19.5359	3.37e-54	6.55e-52	7.06158	6.83871	6.90913	6.98593	7.13311	6.93793	6.86955	7.09694	6.90913	6.68385	6.50158	7.27301	6.68041	6.98911	6.98812	6.55678	7.15765	6.58967	6.71905	6.54626	6.90027	6.66898	7.77595	7.08503	6.98019	6.55485	7.4633	7.13311	6.9412	7.09252	6.77169	6.79185	7.70622	6.93793	6.93634	6.58286	7.76373	6.89418	6.93679	6.86955	6.97384	6.98593	7.02511
220477_s_at	TMEM230	2.54457	8.77364	13.6883	5.38e-33	1.3e-31	5.33603	7.46277	5.76842	5.99934	5.36875	5.9669	5.31311	5.03798	5.76842	5.06557	7.87483	4.91472	4.78046	5.30145	6.42336	6.48991	5.80869	5.76794	6.0453	6.37406	6.35738	6.48956	6.21532	5.83901	6.41226	7.41997	6.63966	5.36875	6.73939	5.56063	5.32509	7.47462	5.51609	5.9669	6.039	6.33609	6.13264	5.6502	7.21446	5.31311	5.48492	5.99934	6.35917
218237_s_at	SLC38A1	2.54164	9.97481	13.2522	1.93e-31	4.04e-30	5.62057	4.69492	6.29989	6.67017	6.87806	6.09677	5.10823	5.95313	6.29989	5.18041	5.42235	5.16163	6.10718	5.98054	5.71305	5.39194	5.03148	6.77512	5.57967	5.41701	6.69912	6.55187	5.81901	6.02039	5.97149	5.53102	5.12919	6.87806	5.67188	6.36764	5.11854	5.71466	5.46283	6.09677	6.38009	5.25603	5.59141	6.15963	5.91777	5.10823	6.72003	6.67017	6.26929
1555780_a_at	RHEB	2.53812	8.63942	17.3652	2.47e-46	2.28e-44	6.88048	5.56571	6.14853	5.71845	5.79331	6.20217	5.86634	5.54224	6.14853	5.83487	6.12874	6.04582	6.25841	6.22781	6.01999	5.59277	6.29729	5.41328	5.42599	6.05607	5.22262	5.85162	5.9983	6.16569	5.5452	5.87772	5.96116	5.79331	5.51411	5.81301	6.57704	5.23129	5.66662	6.20217	5.33179	5.5756	4.63364	5.52819	4.87774	5.86634	6.54614	5.71845	5.57808
211527_x_at	VEGFA	2.5333	7.47183	10.2886	2.89e-21	2.39e-20	10.2856	9.2868	10.2182	10.1583	9.38342	9.78514	9.76765	9.62072	10.2182	10.9043	9.81547	10.4528	9.48998	9.59516	9.85731	9.12337	9.95116	8.77731	9.42427	9.55974	11.0465	9.84598	9.46377	9.08539	9.70169	9.05146	9.12008	9.38342	9.27803	8.9607	7.78136	9.51959	10.7905	9.78514	10.277	9.67693	9.55782	9.02798	9.83728	9.76765	9.55843	10.1583	8.77496
1564053_a_at	YTHDF3	2.53324	6.62708	9.78096	1.27e-19	9.12e-19	9.30158	8.62179	7.68921	8.35683	7.57978	7.39111	9.20863	8.429	7.68921	8.87999	8.30041	8.20397	8.84375	9.12322	7.97483	7.81408	8.38143	8.61692	8.10822	8.26171	8.70968	7.56855	7.79863	8.33313	7.4608	8.11606	8.69089	7.57978	8.51991	8.11711	8.4228	7.79693	8.58938	7.39111	7.95625	7.20561	8.15885	7.68904	7.94001	9.20863	8.90666	8.35683	8.70321
210178_x_at	SRSF10	2.5326	8.25857	17.8989	2.82e-48	3.08e-46	8.16712	7.8853	8.29823	7.57136	8.04732	8.36819	9.32535	7.20947	8.29823	9.46364	8.80463	9.11532	8.968	7.87341	8.601	7.68176	8.94773	7.7176	7.98157	9.42635	7.93652	8.59892	8.20789	8.11636	7.10371	8.17597	7.36487	8.04732	7.16376	8.44922	8.84173	9.33036	7.45812	8.36819	8.1208	8.08174	7.76457	7.79588	8.31734	9.32535	8.49656	7.57136	8.53198
200598_s_at	HSP90B1	2.53183	9.64842	14.8074	5.01e-37	1.85e-35	6.4991	6.80551	7.02607	6.65395	7.23483	7.23117	6.98344	7.03914	7.02607	6.99489	7.07285	6.94398	6.78372	6.90884	7.22652	6.84245	7.37964	7.03093	7.01435	6.58081	7.16466	7.03435	6.66613	6.88414	7.02556	7.11457	7.62298	7.23483	7.01227	7.23618	7.26781	7.14339	6.98512	7.23117	6.95002	6.98608	7.11367	6.82705	6.90538	6.98344	7.07052	6.65395	7.10483
210845_s_at	PLAUR	2.53101	7.83623	14.1651	1.04e-34	3.02e-33	7.13508	5.86543	6.224	7.378	5.89195	7.38228	6.3998	4.63641	6.224	7.11424	7.1879	7.10654	7.00238	6.97216	6.94328	6.58626	7.39847	8.41797	6.1323	7.1796	6.32054	6.672	5.10321	7.40901	6.84875	6.68921	5.79834	5.89195	7.83305	5.71164	7.26267	7.75031	6.58006	7.38228	7.02337	6.28466	6.12628	6.12948	6.2489	6.3998	8.33405	7.378	7.20443
217811_at	SELENOT	2.53075	9.37267	18.2789	1.18e-49	1.48e-47	3.74095	7.17884	6.46643	7.45098	6.19473	4.91142	3.87811	5.7619	6.46643	6.47568	6.51797	5.59628	4.16813	3.76739	6.38634	5.89535	6.48065	6.74767	6.35117	5.80636	6.21854	6.55246	5.94031	5.53478	5.89946	5.97005	6.36532	6.19473	6.13744	6.54979	4.41279	5.75393	5.69444	4.91142	6.15002	6.54612	6.51867	5.86379	6.50564	3.87811	5.09058	7.45098	6.36009
207431_s_at	DEGS1	2.52873	9.10843	12.3182	3.79e-28	5.78e-27	7.40338	9.98219	7.71738	7.28725	8.06203	6.88788	6.73861	7.20801	7.71738	9.95771	9.49979	7.24977	7.22432	7.0977	8.24399	7.82311	9.23172	8.28921	8.62045	8.95295	8.96449	9.12318	8.02096	8.40124	8.22691	9.79065	8.70851	8.06203	7.36689	7.01006	6.66335	8.31709	7.64377	6.88788	8.98622	10.052	8.50478	9.07274	8.98767	6.73861	7.54291	7.28725	8.12881
218401_s_at	ZNF281	2.52805	7.24025	18.9948	3.01e-52	4.63e-50	5.86435	6.45317	5.70758	5.41469	5.49404	6.03972	5.78886	5.86067	5.70758	6.13966	5.85689	5.64333	5.82303	5.22653	5.79771	5.64904	6.20688	5.34969	5.50869	5.52716	5.18365	6.28136	5.31125	5.99241	6.16015	6.51304	6.31604	5.49404	5.89577	5.67203	5.62161	6.13446	5.48021	6.03972	5.55167	6.59069	6.11258	6.0066	6.28556	5.78886	5.58396	5.41469	5.51111
232164_s_at	EPPK1	2.52472	9.10673	9.42133	1.75e-18	1.13e-17	7.29375	7.96811	5.65743	6.05039	5.09837	5.08743	6.10127	5.61935	5.65743	7.42684	7.75443	5.74274	5.2709	5.45039	5.1506	6.13613	5.89394	5.59517	6.21264	7.30957	6.03999	6.48714	5.18261	5.80375	5.52116	6.69926	6.15346	5.09837	5.23789	5.06386	6.48932	8.58728	6.60306	5.08743	7.83588	8.24795	5.04632	5.60086	8.03456	6.10127	5.07332	6.05039	4.92091
201298_s_at	MOB1A	2.52182	8.64412	16.8484	1.88e-44	1.44e-42	7.29693	7.33975	6.99151	7.10509	6.36068	6.75927	7.03654	5.41616	6.99151	7.03295	6.57672	7.75345	6.21294	6.89472	6.94453	5.6445	6.72069	5.67695	6.4715	6.47577	6.85103	5.80128	6.01154	6.87905	5.6986	6.27409	7.10478	6.36068	5.65196	6.22675	7.09752	6.01755	6.98742	6.75927	6.50223	6.72295	5.21598	6.71155	6.36645	7.03654	6.47703	7.10509	6.4084
209882_at	RIT1	2.52165	7.597	16.9093	1.13e-44	8.9e-43	6.40133	7.19415	6.98015	6.51781	6.80169	7.10485	6.52951	7.05566	6.98015	7.80734	8.35797	6.82129	8.12149	6.89445	6.71745	6.8201	7.39219	8.11127	7.07871	7.83199	7.11867	6.83414	7.09597	6.94361	6.42986	6.81993	6.73192	6.80169	8.07513	7.11145	6.23528	7.19107	7.46049	7.10485	6.95156	6.79769	7.01143	7.1989	7.06949	6.52951	7.60876	6.51781	8.32366
207238_s_at	PTPRC	2.52159	6.93118	9.11008	1.63e-17	9.68e-17	7.3228	8.98307	8.5405	7.90605	8.70264	8.03042	8.42608	7.09025	8.5405	8.67979	8.61277	8.79122	7.26756	7.50583	8.18431	7.44398	8.37673	8.2876	7.00237	7.74828	7.70492	8.46322	7.61671	6.69278	7.52703	7.72256	8.23829	8.70264	8.1917	7.27859	7.52921	8.07151	7.32127	8.03042	7.7031	7.77437	7.7587	7.33946	8.14892	8.42608	7.42891	7.90605	7.78476
228123_s_at	ABHD12	2.52098	8.44814	18.2919	1.05e-49	1.34e-47	5.65395	5.42347	7.37912	5.49442	6.60141	6.09505	6.15994	5.93712	7.37912	7.62509	6.31494	5.72305	7.02136	5.87207	6.14387	5.82891	6.15654	6.56741	5.91803	6.3758	6.73291	7.30026	5.34224	6.07576	5.6628	5.7241	5.81067	6.60141	6.93681	6.40748	5.68684	6.05577	6.23208	6.09505	6.00311	5.68713	5.96891	6.87468	7.10887	6.15994	6.74533	5.49442	8.22832
1554899_s_at	FCER1G	2.51626	7.79722	11.8284	1.9e-26	2.5e-25	5.64577	5.62573	6.05148	5.57174	6.2493	5.90616	5.62111	6.06708	6.05148	5.75299	5.51646	5.86087	5.99439	5.72295	5.69676	5.85008	5.87652	5.73565	6.42844	5.84795	5.89437	5.78669	6.07407	6.35647	6.32111	4.79002	5.39922	6.2493	6.00899	6.00665	5.76627	5.47622	5.88501	5.90616	5.88852	5.75254	5.73303	6.16449	5.83803	5.62111	5.51921	5.57174	6.22993
204146_at	RAD51AP1	2.51591	7.67401	9.17036	1.06e-17	6.38e-17	8.7022	7.93196	8.42447	9.52813	8.28742	9.58129	10.2112	6.1265	8.42447	6.9884	8.85423	8.12347	8.05536	7.7282	8.43859	8.51102	8.26555	8.02861	8.78484	8.11463	8.7897	8.54584	8.60575	8.10744	8.89639	7.54611	7.42988	8.28742	7.33709	8.5855	9.25157	8.37986	9.15032	9.58129	9.34763	8.24574	9.26654	7.61973	9.17884	10.2112	8.00909	9.52813	7.25987
210480_s_at	MYO6	2.51552	8.34645	12.578	4.67e-29	7.79e-28	6.31635	5.61752	6.74213	6.13221	6.39418	6.42601	6.31764	6.24189	6.74213	6.31557	6.64048	6.06689	6.47086	6.54481	6.35182	6.23789	7.15796	6.17025	6.37555	6.22287	6.4575	7.06625	6.01505	6.93244	6.40268	6.34269	6.75984	6.39418	6.57514	6.43856	6.45992	6.56397	6.91632	6.42601	6.30921	6.45386	7.00298	6.56138	6.36052	6.31764	6.7181	6.13221	6.66163
221561_at	SOAT1	2.51246	7.07764	11.6823	6.04e-26	7.57e-25	9.27446	9.70586	9.41473	9.78399	9.59707	9.40004	9.32962	10.3926	9.41473	9.68785	9.38724	9.14359	9.02231	9.27087	8.46755	8.69158	9.16214	9.27939	9.11159	9.36943	9.7623	9.35766	9.49991	9.49143	9.20122	9.02114	10.0722	9.59707	9.31232	9.04022	8.95485	9.42454	9.95049	9.40004	9.08346	9.06819	9.74865	9.2762	9.43698	9.32962	9.61142	9.78399	9.19844
223289_s_at	USP38	2.51034	7.47613	19.1683	7.11e-53	1.18e-50	6.11558	6.0138	5.71959	5.65431	5.89628	6.06722	5.97712	5.72936	5.71959	6.00514	5.80444	5.66667	5.91945	6.03972	5.84724	5.88639	6.47124	5.92194	5.90655	5.79714	5.73229	6.04686	5.76739	5.92621	6.09978	5.88418	6.30032	5.89628	5.86732	5.75334	6.11642	6.01966	5.8738	6.06722	5.82586	6.00115	6.41164	6.56032	5.86248	5.97712	5.96251	5.65431	6.00929
229713_at	PIP4K2A	2.50917	7.09289	13.4258	4.66e-32	1.04e-30	5.27829	5.05935	5.3202	5.30613	5.87033	5.49168	5.67544	5.3719	5.3202	5.32189	4.82399	5.30789	5.44137	5.70603	5.26987	5.16966	5.9884	5.33133	5.49051	5.07601	5.26217	4.96254	5.31352	5.40988	5.31362	6.36816	5.24077	5.87033	5.59119	5.3875	5.85479	5.8222	5.75522	5.49168	5.66442	5.32414	5.7103	5.73353	4.9171	5.67544	5.58563	5.30613	5.32991
227884_at	TAF15	2.50841	7.54007	11.5319	1.98e-25	2.35e-24	7.95593	8.13436	7.58907	8.04085	7.78962	7.49637	7.58897	7.55805	7.58907	7.48666	7.57137	8.08633	6.70746	7.97232	7.58535	7.43369	7.59562	7.10118	7.80533	6.45574	7.27524	8.05459	6.90754	7.94284	6.96681	6.79249	7.88923	7.78962	7.13269	8.03496	8.32718	7.23677	8.00891	7.49637	6.89806	7.84136	7.61517	7.12689	8.17763	7.58897	7.46797	8.04085	7.57659
1552610_a_at	JAK1	2.50807	8.03897	14.4768	7.85e-36	2.58e-34	7.23614	8.83205	7.31836	6.44876	6.94814	7.70239	6.77977	7.2264	7.31836	7.85194	8.32523	7.52733	6.94833	6.8887	6.52723	7.41566	7.38285	7.18064	7.85233	7.6898	7.86279	7.03906	6.85636	7.54462	7.3885	8.18013	8.87274	6.94814	7.04616	7.18975	7.79721	8.33049	7.55865	7.70239	7.47952	7.84136	6.69929	7.10955	8.87381	6.77977	7.17262	6.44876	7.82569
230028_at	KHDC4	2.50605	7.40251	12.8796	4.05e-30	7.46e-29	7.68662	7.02238	7.07135	7.6941	6.90332	7.08156	7.61212	7.08359	7.07135	6.9079	6.90872	6.92383	7.18355	7.59084	7.47183	7.88829	7.71089	7.70504	6.8519	7.24232	7.34453	6.85567	7.29985	7.18843	7.45197	7.53618	7.28032	6.90332	7.82104	7.60076	7.77516	7.50408	7.98407	7.08156	7.78675	7.58054	7.82292	7.41174	6.81596	7.61212	7.43955	7.6941	7.43592
200753_x_at	SRSF2	2.4976	9.28821	24.1599	2e-70	2.96e-67	5.63463	5.39014	5.77284	5.43528	5.78618	6.09041	5.74643	5.91475	5.77284	5.7168	5.5804	5.80197	5.56141	5.7231	5.90879	5.41532	5.70421	5.54153	6.01903	5.47596	5.99743	5.58638	5.95914	5.79766	5.93952	5.64675	6.17608	5.78618	5.88753	6.31569	6.36787	5.84782	5.96589	6.09041	5.91943	6.10131	6.32853	6.05311	5.51338	5.74643	5.74654	5.43528	5.69333
201720_s_at	LAPTM5	2.49651	9.32247	13.0723	8.41e-31	1.66e-29	5.89911	5.68444	6.25209	5.98289	6.20566	6.57759	6.31844	6.21405	6.25209	5.89884	5.90505	6.1056	6.52428	6.13298	6.2251	6.10645	6.71142	6.00835	6.56696	5.98815	6.82321	7.37003	7.83623	6.42253	6.17516	5.92553	6.55023	6.20566	6.76212	6.16645	6.17993	6.41749	6.38079	6.57759	6.38916	5.83914	6.49328	6.49874	5.92394	6.31844	6.31	5.98289	6.45536
203207_s_at	MTFR1	2.49595	7.61636	10.9931	1.33e-23	1.35e-22	9.32957	9.06739	9.46273	9.10118	9.16149	8.82954	9.69575	9.22712	9.46273	9.89829	8.60528	9.8889	9.77168	9.02264	8.63854	9.5043	9.12225	9.46561	9.38175	9.71286	9.74688	10.3146	9.52117	9.54616	9.38507	8.64089	8.80377	9.16149	9.10396	8.98267	9.25607	9.26493	9.81392	8.82954	9.35053	9.18862	8.61234	8.79895	9.12716	9.69575	9.16224	9.10118	9.59057
202600_s_at	NRIP1	2.49505	9.57547	11.7052	5.04e-26	6.36e-25	11.5262	11.2956	11.7821	12.7997	11.6639	11.7841	11.5967	11.4344	11.7821	11.5886	11.8864	11.755	12.1205	10.9971	12.5308	11.3593	12.3308	12.0887	12.1509	11.1634	12.0561	11.776	11.5751	11.594	11.7657	11.7882	11.4721	11.6639	12.5821	12.1467	12.2952	11.6078	12.553	11.7841	12.0485	12.3108	11.6201	11.3412	11.5132	11.5967	11.8119	12.7997	11.28
205681_at	BCL2A1	2.49434	6.02986	6.67283	1.34e-10	4.34e-10	9.41735	10.1619	9.95201	9.47905	12.0946	10.4908	9.59702	10.241	9.95201	10.0786	9.80754	10.4534	9.92048	9.53331	9.6698	9.53006	9.50912	10.5502	9.72408	10.3701	10.1469	9.9137	10.0216	10.6293	10.8076	10.3552	10.0553	12.0946	10.2569	10.0156	9.54655	9.91199	9.58666	10.4908	9.57333	10.5014	9.69716	10.0445	10.0345	9.59702	9.62582	9.47905	9.70767
201772_at	AZIN1	2.48731	9.09993	15.9138	4.79e-41	2.61e-39	6.47193	7.7479	6.94553	6.7523	7.13213	6.96279	7.24522	6.83767	6.94553	7.04677	8.24778	6.60573	7.3641	7.43369	7.39848	7.70427	5.86828	7.80148	6.16822	6.5196	6.81795	6.56479	7.79464	6.53079	6.85669	8.29002	6.87172	7.13213	6.74471	6.66194	6.71417	6.61538	5.86252	6.96279	6.94482	7.34303	6.59468	8.20838	7.65772	7.24522	7.56859	6.7523	7.53775
208840_s_at	G3BP2	2.48654	7.70313	14.1406	1.28e-34	3.67e-33	7.29035	8.75772	8.00969	7.78074	7.76001	7.88655	7.27195	7.35876	8.00969	8.68185	8.67587	7.62094	6.94271	7.14765	8.06147	8.21418	7.43032	7.86994	8.41118	7.79859	8.16785	8.11431	7.89636	7.67524	8.01687	7.89536	8.43875	7.76001	7.57629	7.43853	7.57151	8.26664	8.74212	7.88655	8.21779	8.27968	8.19088	8.08166	8.68553	7.27195	7.52483	7.78074	7.92043
222458_s_at	AKIRIN1	2.48549	6.43914	12.2882	4.82e-28	7.26e-27	11.1538	10.1026	11.1637	10.9056	10.6273	11.5051	11.0338	10.1896	11.1637	10.6304	10.5587	10.9824	11.2296	11.2114	10.7538	10.5746	10.5727	10.8996	11.0627	10.976	11.4457	10.7498	11.0875	10.9815	10.7759	10.59	10.6008	10.6273	10.4076	10.8236	10.6899	11.0982	11.3795	11.5051	11.4278	10.9316	11.2392	11.1267	10.7134	11.0338	10.8605	10.9056	11.254
201179_s_at	GNAI3	2.48512	7.64678	21.7039	6.42e-62	2.54e-59	8.33083	9.03832	8.60114	8.90564	8.41467	8.362	9.01513	8.47308	8.60114	9.3184	8.61692	9.16832	8.285	8.13139	8.08726	8.38801	8.32812	8.36503	7.81413	8.89669	8.27321	8.45322	7.78834	8.15482	8.22185	8.52639	8.7623	8.41467	8.60626	8.68874	8.62025	9.20598	7.69377	8.362	9.07338	7.94099	8.05143	8.38509	8.91391	9.01513	8.72834	8.90564	8.81888
209520_s_at	NCBP1	2.48302	7.08005	15.9577	3.31e-41	1.85e-39	6.56281	6.06605	5.76878	5.93194	5.13762	5.47598	6.60634	4.82597	5.76878	7.12146	6.24836	5.7351	7.56807	6.52472	6.52448	6.58242	5.63255	6.08497	5.32547	6.6505	5.45064	5.62256	7.18716	5.70499	5.07746	7.00833	6.20791	5.13762	6.99002	6.03911	7.46779	6.30861	6.05199	5.47598	6.28251	5.82086	4.45521	5.67428	5.10399	6.60634	6.39331	5.93194	5.67157
203418_at	CCNA2	2.4817	6.07747	7.81118	1.15e-13	4.88e-13	5.79585	5.81577	6.04169	6.45416	6.83193	6.39192	7.05599	6.75272	6.04169	6.60542	6.74917	6.4504	7.05518	7.56594	7.37386	6.03773	7.47131	5.57465	5.35184	6.34285	6.59626	6.97784	6.46415	5.94662	5.12102	7.93082	6.19282	6.83193	6.65909	6.18512	6.2204	5.96263	5.60603	6.39192	6.23282	4.59394	6.55965	6.11	5.66795	7.05599	5.85867	6.45416	5.72294
209421_at	MSH2	2.4804	7.44578	12.3815	2.28e-28	3.56e-27	11.0873	11.6032	12.0149	13.1674	11.2376	11.2648	11.728	11.2607	12.0149	11.2739	11.6515	11.6875	11.6917	12.1266	11.5186	11.93	11.8245	11.8949	11.7095	11.8868	12.1961	11.1808	11.5061	11.8591	11.9476	12.4493	11.6835	11.2376	12.175	12.5994	12.0394	12.179	12.0619	11.2648	11.9996	11.999	12.287	11.0756	11.3861	11.728	11.5994	13.1674	11.6155
200890_s_at	SSR1	2.47744	7.88561	13.9982	4.16e-34	1.12e-32	7.69187	7.91993	7.30606	8.2482	7.87581	6.72697	6.8781	8.012	7.30606	6.79042	6.11573	8.18684	7.14307	6.97974	8.72268	7.41482	7.68467	7.12175	7.37489	7.72792	7.54917	5.70534	6.95112	7.2248	8.21646	7.07104	7.89288	7.87581	7.87708	8.05843	7.8826	6.637	7.95792	6.72697	7.05459	8.02128	7.70505	7.02538	6.43458	6.8781	6.77023	8.2482	7.27415
210057_at	SMG1	2.47372	5.94092	14.938	1.68e-37	6.47e-36	6.31733	6.4544	6.5874	6.64372	6.62228	7.32569	6.63036	6.95242	6.5874	6.00862	5.96813	6.46084	6.88233	6.56108	5.999	7.19662	5.52634	6.43113	5.94883	5.611	6.06428	6.94423	6.30261	6.36618	6.08227	6.7193	5.82228	6.62228	6.84037	6.67321	6.35303	5.67397	6.48547	7.32569	6.95068	7.86112	6.30704	6.27554	6.36645	6.63036	6.6083	6.64372	6.14598
243857_at	MORF4L2	2.46972	6.96969	12.3018	4.32e-28	6.54e-27	8.94861	8.99081	9.43998	8.2758	9.30717	9.61379	8.74633	9.31713	9.43998	9.69327	8.71457	9.71634	9.3388	8.87325	8.28802	8.3853	9.45061	8.22953	9.26778	8.85806	8.43948	9.35516	8.87246	9.31371	8.66841	9.02892	9.18256	9.30717	9.13451	9.21287	9.31967	8.54026	9.10503	9.61379	8.68296	9.49302	8.91258	8.22325	8.53022	8.74633	9.3088	8.2758	8.9165
201075_s_at	SMARCC1	2.46814	8.11702	18.2987	9.96e-50	1.27e-47	8.14555	11.0482	9.6275	10.1867	9.9298	9.70651	8.61264	9.9205	9.6275	10.3808	10.0586	9.73284	9.18327	8.07563	9.45795	10.4642	9.40279	9.16308	10.6862	10.6031	10.1241	9.98412	8.82177	10.3036	10.9359	9.29047	10.7015	9.9298	9.18366	9.92027	8.53877	10.4969	9.34487	9.70651	10.1519	11.8981	9.84781	10.1315	11.5137	8.61264	8.59416	10.1867	9.53844
208953_at	LARP4B	2.46813	8.19925	15.6611	3.98e-40	1.96e-38	5.53863	5.62078	5.96575	5.91512	6.05858	6.04238	5.76216	5.57752	5.96575	5.90152	5.52954	5.50157	5.91453	5.71399	6.30769	5.74621	6.48001	5.82584	5.88505	5.49931	5.76805	5.31992	5.50207	5.8314	5.92147	5.48982	6.13412	6.05858	6.04165	5.99113	5.88055	5.6564	6.00891	6.04238	6.02871	5.69501	6.10195	5.91745	5.25855	5.76216	5.7221	5.91512	5.86518
1554365_a_at	PPP2R5C	2.46746	8.08163	20.5281	9.4e-58	2.59e-55	5.05957	5.20818	5.08508	5.25765	5.93856	5.41611	4.98661	6.42801	5.08508	5.03314	4.71809	5.08338	5.04468	5.15549	6.20593	5.03342	4.61339	6.14015	6.23998	4.81421	5.7729	5.31578	5.40342	5.00664	5.16038	5.42686	5.1498	5.93856	5.4329	5.44236	4.9256	5.05471	5.03508	5.41611	5.02098	5.02093	5.33742	5.48184	5.38981	4.98661	4.78982	5.25765	5.55304
1559052_s_at	PAK2	2.46615	6.2604	14.0005	4.08e-34	1.11e-32	7.19434	8.56377	8.5112	9.05649	7.486	7.45531	7.15197	7.27342	8.5112	9.16893	9.53182	7.90916	7.05047	6.5764	8.06875	8.35915	8.39932	8.05511	8.60733	7.97715	8.62976	8.89954	8.21453	9.19209	8.42182	8.83641	8.24712	7.486	7.91527	7.61948	6.86378	8.43517	8.25336	7.45531	7.86776	8.75099	7.66041	8.12733	9.3526	7.15197	7.17612	9.05649	7.99147
219326_s_at	B3GNT2	2.46109	6.9109	14.9512	1.51e-37	5.81e-36	10.0571	10.1725	10.1201	9.81959	9.4305	9.94072	9.67132	8.59971	10.1201	9.83769	9.68596	9.88658	9.54041	10.0837	9.23284	10.4213	8.91857	10.1909	9.66077	9.31496	9.77889	10.0896	9.83374	9.63082	10.2467	10.1647	9.93455	9.4305	9.14661	9.86199	9.13203	10.7026	9.477	9.94072	10.1021	9.75549	9.24434	8.60951	9.83081	9.67132	9.24333	9.81959	9.58944
210655_s_at	FOXO3B	2.46081	7.55294	14.2223	6.5e-35	1.93e-33	5.69832	5.35699	6.65911	5.55354	6.60524	5.76205	6.84415	6.50336	6.65911	6.71787	7.13208	6.61403	7.26015	5.30089	6.42654	5.92283	5.29146	7.15215	5.88238	6.3719	7.43697	6.63986	6.33413	6.7108	5.64686	5.5739	5.50892	6.60524	6.6177	6.24462	4.73691	5.77395	6.59826	5.76205	6.43646	6.58539	7.75694	6.98046	6.09741	6.84415	6.90018	5.55354	8.03418
201202_at	PCNA	2.45368	9.95614	15.4543	2.25e-39	1.03e-37	10.2038	9.54681	9.59064	9.8037	10.4203	9.73087	10.909	8.77026	9.59064	10.2145	10.0551	9.95243	9.65682	9.85076	9.69304	8.94013	9.79391	9.26956	8.95139	10.0936	9.66762	9.22117	9.10152	9.27139	9.89202	10.5663	9.71847	10.4203	9.56643	8.84172	9.5182	8.95006	9.3064	9.73087	10.1317	9.06775	9.82555	9.40615	9.46373	10.909	9.94625	9.8037	10.1497
224582_s_at	NUCKS1	2.45009	8.6941	16.9388	8.82e-45	7.04e-43	5.90134	6.8932	6.46911	6.35074	7.07453	5.30149	8.03159	7.05933	6.46911	7.1507	7.50437	7.91004	6.40639	8.28502	7.32073	5.9031	5.17116	6.94799	6.12099	7.53056	7.15723	8.60039	6.99574	7.92263	6.47527	6.2351	6.67677	7.07453	7.29208	6.9993	5.39485	6.82997	6.87198	5.30149	6.83987	7.58167	7.84165	7.00238	6.45226	8.03159	6.90047	6.35074	6.18558
233558_s_at	TRAPPC11	2.44867	6.93685	20.8409	7.25e-59	2.23e-56	4.72378	8.93944	5.22254	7.10619	5.1921	6.08238	5.2281	6.23907	5.22254	5.14937	6.48857	5.78374	5.18503	5.44349	6.2447	6.38548	4.98415	5.20747	6.11389	5.69589	6.53167	5.44313	6.35846	5.23392	5.39952	6.30021	8.06496	5.1921	5.45905	5.61472	5.91845	6.78106	7.03439	6.08238	7.5858	6.47268	5.5442	5.3842	8.00814	5.2281	5.44784	7.10619	5.05823
215780_s_at	SET	2.44855	9.30667	16.9429	8.52e-45	6.85e-43	5.01298	6.8921	6.39047	6.44967	5.58583	4.67978	5.08227	5.86527	6.39047	6.83699	6.16072	5.5269	5.61181	4.99189	5.74584	5.36844	7.40332	5.18414	5.77996	6.75981	6.27315	6.52589	5.62223	6.25382	5.85102	5.45112	6.96734	5.58583	6.02185	5.5664	5.15068	5.30558	5.41327	4.67978	5.16977	5.6268	5.80658	5.58907	5.97484	5.08227	5.37346	6.44967	6.5691
218806_s_at	VAV3	2.44444	8.08805	7.83939	9.55e-14	4.09e-13	6.42647	5.71622	5.62341	5.67602	5.70248	6.36311	5.65424	5.35292	5.62341	5.67764	5.69697	5.69648	5.49024	6.65215	5.2152	6.10177	5.58949	6.18744	5.67538	5.61088	5.41721	6.16785	5.29273	5.89941	5.61256	6.71322	5.68008	5.70248	5.66232	5.43183	5.87711	5.66709	6.23238	6.36311	5.98276	6.09126	6.22512	5.56123	6.19758	5.65424	6.08309	5.67602	5.40258
205916_at	S100A7	2.44112	6.0188	3.2146	0.00145933	0.00234281	7.93665	8.16638	8.17312	7.79927	8.29712	7.5544	7.69992	8.92713	8.17312	8.82372	7.63781	7.80408	8.26545	6.9623	8.13614	8.0563	7.08675	7.67282	6.55143	7.8307	8.03908	8.10983	7.64732	7.97685	7.70989	7.38454	7.61802	8.29712	7.4061	7.2002	6.87311	7.78831	7.41981	7.5544	8.28556	8.26385	6.76318	8.00192	8.34646	7.69992	8.74174	7.79927	7.56676
1554167_a_at	GOLGA7	2.44016	8.18091	13.8801	1.11e-33	2.86e-32	9.2867	7.87224	7.72949	8.90333	6.14662	8.14708	7.49695	6.7946	7.72949	6.22953	7.8716	7.18422	8.28402	6.81763	9.41277	8.8854	7.6727	8.42896	8.77849	7.76539	7.7961	7.52677	6.94938	7.85383	8.48717	7.27725	8.32867	6.14662	7.27473	7.67539	7.58004	8.80201	8.92417	8.14708	8.66371	9.20107	6.92256	7.85397	8.37318	7.49695	8.76301	8.90333	8.61162
201646_at	SCARB2	2.43941	8.2515	11.1921	2.83e-24	3.07e-23	8.77919	9.80262	9.14986	10.7509	9.69396	8.06958	8.21059	9.72442	9.14986	9.15639	9.52639	9.0563	8.68378	8.11407	10.0903	8.79359	9.12506	9.42989	9.73519	9.85009	9.07268	8.552	10.2863	9.03711	9.82532	8.73839	9.36427	9.69396	9.53725	9.6917	9.41644	8.45268	9.0385	8.06958	8.99165	9.78527	9.17805	10.1639	8.89427	8.21059	8.4102	10.7509	8.9619
200744_s_at	GNB1	2.43248	9.21458	19.3015	2.35e-53	4.26e-51	5.64862	5.97648	6.45742	5.56092	6.04384	6.70124	5.41598	5.96385	6.45742	4.99014	5.43532	5.55752	5.99859	6.13155	5.74329	6.71991	5.07485	5.90228	5.72519	5.86237	6.11994	5.73253	6.19505	6.33348	6.0949	5.65975	6.05398	6.04384	6.1956	5.89094	6.01993	5.92484	5.72423	6.70124	5.9364	5.7694	4.90866	6.40389	5.98713	5.41598	6.23783	5.56092	6.67162
222442_s_at	ARL8B	2.42996	8.17964	20.1959	1.44e-56	3.46e-54	5.92759	6.53008	7.02971	6.3502	4.84686	5.86606	5.74307	5.44867	7.02971	5.06021	4.9677	5.79947	5.28928	5.33733	5.72458	6.192	4.57357	5.6565	6.3424	5.16211	6.32889	6.22622	5.6697	6.45438	5.43762	5.84508	7.01371	4.84686	5.97127	6.00315	5.61408	6.41708	6.64939	5.86606	4.39918	6.46092	5.93963	5.87764	6.46924	5.74307	6.00384	6.3502	5.80504
210639_s_at	ATG5	2.42976	7.35015	12.3761	2.38e-28	3.71e-27	12.6871	12.9665	12.9251	12.8344	12.7692	13.043	12.8607	12.8827	12.9251	13.1219	12.9087	12.7303	12.7346	12.5391	13.014	12.5308	12.5805	12.8888	12.8105	13.0256	12.9997	12.7367	13.448	13.0188	12.6482	12.8931	12.901	12.7692	12.7307	13.104	12.8486	12.6118	13.1861	13.043	12.9617	13.0097	13.1693	13.0402	13.0443	12.8607	13.1871	12.8344	13.1624
214500_at	H2AFY	2.42745	6.8898	15.874	6.69e-41	3.59e-39	4.3026	6.91012	6.63819	6.68019	5.84568	6.45289	4.55184	7.41749	6.63819	7.75733	8.71318	4.9656	4.75751	4.86718	6.5101	6.99296	7.52449	7.33715	7.1903	7.99407	7.7829	6.83663	6.87401	7.29598	6.83039	7.01283	5.18234	5.84568	5.06919	7.3678	7.34442	7.76721	7.39764	6.45289	9.59609	7.59341	7.5284	7.45666	8.97201	4.55184	6.32302	6.68019	7.04708
202817_s_at	SS18	2.42479	7.29289	21.1769	4.66e-60	1.6e-57	6.17772	6.26606	6.36383	6.57054	5.68083	5.82965	6.3965	5.55191	6.36383	6.5963	6.5236	5.45694	5.94751	5.31851	5.98442	5.76312	5.90035	6.62984	6.04006	5.76197	5.84819	6.79073	5.89923	6.46608	6.02486	6.38226	5.8163	5.68083	5.87803	5.84942	5.62161	6.23177	5.71841	5.82965	5.80607	5.99827	5.49397	5.72389	6.21155	6.3965	6.11215	6.57054	6.25583
225253_s_at	METTL2A	2.42354	8.71024	16.1552	6.32e-42	3.84e-40	5.82503	5.7995	6.00024	6.44	6.00799	5.79629	6.0343	5.85589	6.00024	5.84144	5.87684	5.84659	5.82431	5.93517	6.20863	5.88462	6.43164	6.24234	6.08012	5.79263	5.9212	5.76763	5.79545	5.94755	6.0076	6.01502	6.38058	6.00799	5.94479	5.8256	6.12908	5.81586	6.13758	5.79629	6.09565	6.15934	6.04783	6.11705	5.51308	6.0343	5.91695	6.44	5.86098
208490_x_at	HIST1H2BF	2.42224	7.61289	11.2144	2.38e-24	2.61e-23	8.15507	7.66242	9.41795	7.57896	8.29345	10.3213	8.32937	9.12477	9.41795	8.18454	8.17194	8.20846	8.50296	8.04827	8.34712	7.70819	7.32639	9.184	9.4386	9.38684	8.53136	9.00435	8.6028	8.29303	8.90296	7.98133	8.26389	8.29345	9.40262	8.71734	7.66447	8.37145	8.0798	10.3213	9.0607	9.59643	6.68409	9.00661	9.04756	8.32937	8.79827	7.57896	9.3208
223343_at	MS4A7	2.42172	8.65681	9.04474	2.59e-17	1.51e-16	7.28998	7.34966	6.82984	6.58242	6.80054	7.90819	7.259	6.79294	6.82984	6.94249	7.35284	6.74147	7.65412	6.73413	7.2684	7.89804	6.1388	7.20852	7.4035	6.83026	6.80053	6.76247	7.2679	7.79268	7.4209	6.27097	7.34247	6.80054	7.0868	6.96115	7.9135	7.14681	6.5303	7.90819	7.0357	7.06773	6.42658	7.30655	7.03119	7.259	7.69726	6.58242	7.14698
1558214_s_at	CTNNA1	2.42095	7.02615	10.3136	2.39e-21	2e-20	10.3027	11.1494	10.3416	10.2937	10.3275	9.28369	10.4997	10.2532	10.3416	11.0313	10.1239	11.4619	10.3276	10.182	9.64233	10.1191	10.6895	10.5037	10.3009	11.4578	11.1689	9.6752	10.3844	10.1749	9.81305	10.9215	11.0238	10.3275	10.6611	9.796	10.3467	10.9059	10.196	9.28369	9.62117	9.33882	9.74273	9.63781	10.3886	10.4997	9.82868	10.2937	9.97098
217791_s_at	ALDH18A1	2.42075	8.51166	20.1835	1.6e-56	3.8e-54	5.81079	6.02373	5.87451	6.14228	6.13764	6.26759	6.137	6.11163	5.87451	5.94792	5.98444	5.68753	5.79741	5.85199	5.9217	5.92756	6.6447	5.68679	6.26229	5.99781	5.87539	6.23057	5.86273	5.86378	6.08494	6.01319	6.20184	6.13764	6.03025	6.0007	5.98404	6.07428	6.33301	6.26759	6.14562	5.81885	6.42421	6.04915	5.79804	6.137	6.34246	6.14228	6.02873
205114_s_at	CCL3	2.42047	7.13244	11.5621	1.56e-25	1.87e-24	8.42274	9.54039	9.00268	9.23335	10.22	9.223	8.44089	8.65128	9.00268	9.96062	8.61975	9.59542	7.91796	8.56546	8.49769	8.36945	8.79924	7.74318	8.4647	9.89018	8.15291	8.225	9.83013	8.52924	8.82784	9.33012	9.32421	10.22	8.54847	9.38506	7.63305	9.12928	8.28855	9.223	8.52103	7.57128	9.18235	8.66115	9.57158	8.44089	8.62604	9.23335	8.6151
200769_s_at	MAT2A	2.42015	7.16719	12.2352	7.38e-28	1.09e-26	12.4587	12.6575	12.386	12.7055	12.7123	12.049	12.6817	12.6488	12.386	12.5941	12.8227	12.9099	12.1256	12.407	12.6895	12.8426	12.195	12.7129	12.4676	12.8615	13.5011	12.1608	12.0489	12.3627	12.6365	13.4719	12.5671	12.7123	12.1758	12.5704	12.0139	12.5653	13.4041	12.049	12.9443	12.5221	12.6957	12.3134	13.0251	12.6817	12.5803	12.7055	11.9832
228638_at	FAM76A	2.41792	7.60435	16.4683	4.57e-43	3.1e-41	7.21073	6.89319	8.43338	6.41245	6.77616	7.08961	8.81776	8.21095	8.43338	7.76128	9.06975	7.45514	8.40231	7.52253	7.1858	8.18377	7.87134	9.38594	8.36921	7.77602	8.09713	8.43133	8.04645	8.15717	7.67743	6.7861	6.58445	6.77616	7.45926	8.61397	8.26761	9.7968	8.25033	7.08961	8.38278	7.65525	7.90223	8.42594	7.88137	8.81776	7.88943	6.41245	9.51487
216598_s_at	CCL2	2.41544	7.99802	9.27637	4.96e-18	3.07e-17	7.89187	7.00212	7.45655	8.81337	7.24035	7.88851	8.55964	7.2866	7.45655	6.32858	7.41209	7.90391	7.46224	7.36982	8.61047	8.09181	7.55651	6.89762	8.87014	6.48065	7.81198	10.1463	7.49218	8.21457	9.05981	8.64246	6.92862	7.24035	7.03965	8.35865	6.94757	8.65002	8.45469	7.88851	8.6043	8.69603	7.95282	7.98017	8.39643	8.55964	7.51135	8.81337	6.83604
209101_at	CCN2	2.4143	10.0697	8.95745	4.79e-17	2.75e-16	8.91309	7.17837	8.90022	8.98284	7.8592	8.97884	7.56067	9.1838	8.90022	7.71105	6.75823	7.95381	8.3567	8.17526	8.23736	8.14646	5.42227	6.80467	9.08263	7.89865	8.4213	8.1324	6.88033	6.97372	10.0091	7.79209	6.71331	7.8592	5.86653	8.21634	8.82887	7.91899	9.07295	8.97884	9.06765	7.87213	6.46707	7.24547	8.93646	7.56067	7.00702	8.98284	7.23792
220330_s_at	SAMSN1	2.41403	6.81832	10.5534	3.88e-22	3.49e-21	9.57678	10.2266	9.69426	9.86196	9.77302	9.82402	9.54043	9.15525	9.69426	9.91765	9.63402	10.0818	9.43179	8.7921	9.26189	9.67856	9.72807	9.58869	9.26785	9.80978	9.43767	9.46437	9.48792	9.26676	9.18909	10.2484	9.92129	9.77302	9.98416	9.78508	9.77012	9.66858	9.33437	9.82402	10.2209	8.55703	8.976	9.71661	9.89005	9.54043	9.53484	9.86196	9.64123
226400_at	CDC42	2.41162	10.2665	18.9612	3.98e-52	6.05e-50	3.79286	3.32542	3.416	3.63595	5.96069	3.67715	3.45967	7.13835	3.416	3.38087	3.2467	3.43174	4.33608	3.74974	3.42169	3.43146	3.66039	3.42006	3.62643	3.58299	3.54479	3.27875	3.68595	3.38041	3.61152	3.3016	3.67296	5.96069	3.6307	3.19777	3.4976	3.07441	3.57998	3.67715	3.28584	3.30592	3.41583	3.56296	3.42058	3.45967	3.86	3.63595	3.31404
201386_s_at	DHX15	2.40644	9.77894	20.4902	1.28e-57	3.5e-55	4.89126	9.60318	7.12412	7.32684	5.94437	6.59507	5.63754	9.16007	7.12412	6.48028	8.75029	7.19334	8.23873	7.89047	9.13129	8.54444	6.05289	7.4061	8.94676	5.48987	8.27339	8.65613	7.16027	8.19823	8.50028	10.5318	9.22747	5.94437	7.39698	8.08658	5.45077	7.00511	8.18721	6.59507	7.85242	6.47456	6.8866	7.01232	8.15317	5.63754	7.00225	7.32684	4.77054
217188_s_at	ERG28	2.40543	7.20721	16.9372	8.93e-45	7.11e-43	5.64411	6.08119	5.81353	6.04486	6.51548	5.33606	5.31026	4.96953	5.81353	6.42501	5.53912	5.48483	6.06116	4.67591	5.39993	6.13969	5.67282	6.16505	5.84618	6.90079	5.81425	6.20847	6.18552	5.78099	6.09033	5.61387	5.56618	6.51548	5.34595	5.37333	5.44586	5.41838	4.84526	5.33606	5.94773	6.44892	4.88681	6.44498	5.90427	5.31026	5.0522	6.04486	5.68299
1563111_a_at	PIGX	2.40353	7.26872	14.3879	1.64e-35	5.17e-34	5.96893	6.2196	6.20026	6.07267	6.31685	6.14581	5.77963	6.09171	6.20026	6.04103	6.50491	5.8718	5.85109	5.83312	6.60434	6.01714	6.12001	6.46238	6.47202	6.16782	6.05269	6.4506	5.84619	5.90256	5.57637	5.77931	6.25561	6.31685	6.01693	6.37793	5.96166	5.85037	6.05132	6.14581	6.14239	5.95904	6.41443	6.2174	5.95275	5.77963	6.18386	6.07267	6.48287
1555274_a_at	SELENOI	2.40353	7.06872	12.6653	2.3e-29	3.96e-28	7.08838	5.97453	6.26497	5.99081	6.19537	5.57647	5.97376	6.22869	6.26497	6.1331	6.66307	6.4372	6.55004	6.62034	6.52397	6.89725	6.22759	6.16864	5.65784	6.05533	6.22314	6.74531	7.74635	6.27776	6.60015	6.24429	6.37566	6.19537	6.61321	6.60804	6.31074	6.02831	6.64646	5.57647	6.48245	6.01765	7.11159	6.28255	6.4869	5.97376	6.86462	5.99081	6.25738
201551_s_at	LAMP1	2.40267	7.98725	10.9269	2.22e-23	2.21e-22	6.26668	7.08233	7.22419	6.80076	6.8095	7.18586	6.99945	7.69847	7.22419	7.22234	8.57522	6.9409	6.27237	7.18368	7.18949	6.8696	5.54521	7.44563	7.71825	7.74584	7.76588	7.96027	7.6373	6.71533	6.59105	7.34447	6.07873	6.8095	6.73935	7.23108	7.43052	7.38719	7.34739	7.18586	7.28608	7.61607	7.11707	7.32734	7.86062	6.99945	6.27849	6.80076	6.50566
222507_s_at	TMEM9B	2.4009	7.67621	16.2708	2.4e-42	1.5e-40	7.97065	9.14175	5.92206	6.73272	4.55062	6.13836	5.91513	6.11358	5.92206	6.69599	8.2235	6.96677	4.21126	6.26874	7.72405	8.41314	5.40401	6.62379	7.68309	7.1231	6.65848	5.92488	5.96893	7.39549	6.37823	7.06813	9.41277	4.55062	6.82482	6.12566	7.35108	8.15327	7.34589	6.13836	7.90034	7.50544	6.30874	6.21062	8.25443	5.91513	6.63354	6.73272	7.76671
222077_s_at	RACGAP1	2.40085	8.48194	11.2583	1.69e-24	1.87e-23	6.71482	7.41587	6.56339	6.48259	7.05085	6.96478	6.46333	6.467	6.56339	7.11735	6.74371	6.68012	6.60097	6.29491	6.57435	6.94072	6.81003	6.62576	6.63428	7.29279	6.67782	6.71841	6.62833	6.97638	6.56655	6.221	7.31072	7.05085	6.41585	6.65367	7.0707	6.9574	7.02155	6.96478	7.21147	7.86728	7.25434	6.79325	7.18288	6.46333	6.96944	6.48259	6.68103
224787_s_at	RAB18	2.39569	9.71643	19.5603	2.75e-54	5.44e-52	5.53281	7.22133	6.06988	6.86767	6.13291	5.14436	6.37431	6.17124	6.06988	6.89492	6.24375	6.4765	6.36144	5.81805	6.63133	7.21602	6.414	7.08516	6.39835	6.65439	7.16084	6.22263	6.6832	5.32203	5.93916	6.55725	6.76103	6.13291	7.13213	6.60003	6.07254	6.35156	5.98775	5.14436	6.65194	7.42717	6.99944	6.29319	6.93899	6.37431	5.88178	6.86767	6.18283
1554408_a_at	TK1	2.39385	8.15115	10.3344	2.04e-21	1.73e-20	7.25209	6.15226	6.26579	6.24401	6.16407	6.40103	6.07358	6.82025	6.26579	6.59041	6.3256	6.63573	6.17587	7.02151	5.68566	5.62452	7.14919	5.99256	5.62847	6.62127	5.89519	6.54741	5.79356	6.50501	5.65708	6.23118	6.3199	6.16407	6.20798	6.11268	5.94821	6.27338	6.34918	6.40103	6.22901	5.72188	6.51847	5.80351	5.97092	6.07358	6.23461	6.24401	6.23667
238439_at	ANKRD22	2.39268	6.77568	8.43493	1.79e-15	8.96e-15	8.2703	8.57628	9.18777	8.60663	9.26074	9.36419	9.76708	8.70494	9.18777	8.99739	9.06453	9.28066	7.81068	8.09723	9.01857	9.99829	6.04456	9.59426	9.12711	8.58127	9.187	10.2972	8.70887	8.2766	9.6361	7.76319	7.51532	9.26074	8.31769	9.3134	8.76059	8.89011	8.9935	9.36419	8.67765	8.14096	8.85692	9.88891	9.08549	9.76708	8.60308	8.60663	9.23179
204654_s_at	TFAP2A	2.39207	8.09582	10.8778	3.24e-23	3.18e-22	9.07848	9.00034	8.85513	9.05452	9.05565	9.23013	8.63255	8.65015	8.85513	9.89336	8.08283	8.51605	9.0439	8.12398	9.5982	9.61635	8.57132	9.54999	9.82729	9.4304	9.88399	9.62204	9.2191	8.69937	9.67533	8.9622	8.91392	9.05565	8.62838	8.3845	8.06894	9.07466	8.82834	9.23013	9.07888	9.3268	9.11194	9.15578	9.67487	8.63255	9.21976	9.05452	9.61043
204132_s_at	FOXO3	2.39144	8.03693	13.7488	3.27e-33	8.1e-32	5.39082	6.06042	5.85818	4.99334	6.90859	5.85118	5.93903	7.22615	5.85818	5.10356	5.90498	5.5338	5.37811	6.18928	5.67012	6.03219	4.78255	5.56342	6.14892	5.3517	6.28956	5.16699	6.87575	4.38886	5.24179	5.02678	6.18182	6.90859	5.66628	5.54505	5.3451	6.16692	4.86325	5.85118	6.13289	5.89825	4.94195	5.52907	5.77714	5.93903	5.26976	4.99334	5.74272
217744_s_at	PERP	2.38983	9.78767	10.1305	9.46e-21	7.45e-20	9.95799	11.1211	10.1758	10.062	10.2104	9.21639	10.7869	10.2722	10.1758	10.6846	9.34195	10.4478	10.4979	9.21378	11.4882	10.5543	10.5633	9.47229	10.1929	9.81267	9.15769	10.5972	9.38242	9.75492	10.6005	8.94893	10.8847	10.2104	9.86664	11.0029	10.5675	9.86385	9.98153	9.21639	9.57775	11.0663	10.7199	8.81816	10.5713	10.7869	10.0732	10.062	9.82807
209408_at	KIF2C	2.38931	7.63465	8.70361	2.83e-16	1.51e-15	6.78577	6.31244	6.75646	6.13952	6.22483	6.97232	7.32346	6.98592	6.75646	6.40069	7.18384	7.56792	6.41846	7.0587	6.62516	6.19543	5.75062	6.64179	6.9638	6.14803	6.98653	7.46711	7.18605	6.91044	6.30397	6.69093	5.99934	6.22483	7.40602	6.53023	6.79401	5.70642	7.0584	6.97232	6.20167	6.65254	6.48614	6.3358	6.78666	7.32346	6.68561	6.13952	6.51313
210978_s_at	TAGLN2	2.38678	9.87509	14.9909	1.08e-37	4.2e-36	7.07174	8.05579	7.64465	7.35349	8.39634	8.83316	8.91697	8.40634	7.64465	6.90466	7.18609	8.39059	8.79506	7.83051	8.4268	9.61987	6.5982	8.48835	7.24192	7.3714	7.82345	6.70203	8.59492	7.75648	8.76637	6.78097	8.24966	8.39634	8.03984	8.41528	7.72979	7.14532	6.9415	8.83316	8.62843	7.57914	7.39774	8.45637	7.455	8.91697	8.79737	7.35349	7.84951
201295_s_at	WSB1	2.38646	6.69248	9.1056	1.68e-17	9.98e-17	10.45	9.63452	8.44969	8.5918	9.06448	8.63609	8.47545	9.10085	8.44969	8.64219	8.26361	9.37295	8.43173	8.50848	9.83149	8.99034	8.3923	9.0682	8.80708	9.3084	8.24825	8.44636	8.68313	8.81305	9.43796	9.07072	9.14415	9.06448	8.79904	9.1208	9.73152	8.33225	9.26836	8.63609	8.27907	9.6847	9.11858	8.57504	8.56588	8.47545	8.79725	8.5918	8.76274
223010_s_at	OCIAD1	2.38598	9.70882	15.3752	4.36e-39	1.9e-37	8.77695	7.76327	7.8942	7.41407	7.53311	8.79587	7.62624	7.72257	7.8942	8.0605	7.01319	8.50878	8.26293	8.54662	7.62932	7.90521	7.91777	7.53326	7.62715	6.97029	7.2456	7.34715	7.32862	7.93076	7.03928	6.78042	8.02624	7.53311	8.19497	8.05183	8.32958	8.02361	8.28128	8.79587	7.87167	8.08614	6.85445	7.47365	7.63717	7.62624	7.97684	7.41407	7.26128
208664_s_at	TTC3	2.38569	7.17513	14.7486	8.18e-37	2.97e-35	6.19868	6.04979	6.2739	5.94183	5.99481	5.81431	7.18933	6.01388	6.2739	5.81881	6.142	6.41726	5.95279	6.03961	5.75084	5.79475	6.26243	6.23287	5.59788	5.68011	5.9905	5.8202	5.82296	6.09723	6.11184	6.22413	5.97031	5.99481	6.00094	5.99446	6.38412	5.50296	6.09834	5.81431	5.32522	7.09672	6.53795	5.61776	6.02771	7.18933	5.51196	5.94183	5.78481
218129_s_at	NFYB	2.38522	6.60523	19.4174	9e-54	1.67e-51	7.61553	5.91534	6.48247	6.06956	6.04333	5.19634	5.11484	6.24206	6.48247	5.64899	6.42221	6.18111	5.21345	6.21516	5.56672	6.10386	6.58072	5.82837	5.84032	5.36837	6.00673	6.26093	5.90835	5.87032	5.32958	5.72856	6.05527	6.04333	5.55633	5.94021	6.3357	5.48161	7.85777	5.19634	5.30741	6.30453	5.72908	5.49742	5.89377	5.11484	5.32784	6.06956	5.71904
235371_at	GXYLT2	2.38318	8.44558	8.20159	8.69e-15	4.09e-14	7.8147	6.91027	6.7345	6.90876	5.95673	6.84591	6.60724	6.23936	6.7345	5.97053	6.31823	7.33465	6.5482	6.95799	6.37866	6.40485	6.85396	6.051	6.8837	7.0586	6.74166	7.07612	6.37122	6.68058	5.99221	5.34416	6.71634	5.95673	6.81303	6.64409	7.42691	6.59072	7.16807	6.84591	6.47556	6.87358	6.44033	7.03282	6.78543	6.60724	7.05929	6.90876	6.52035
210830_s_at	PON2	2.38251	8.8209	15.5427	1.07e-39	5.05e-38	6.07674	6.30016	7.80956	7.00637	6.76469	6.73319	5.99681	7.25159	7.80956	7.19154	7.27009	4.95786	7.78181	5.80919	6.76672	6.09365	5.68553	6.60308	8.28195	7.21042	9.21256	8.84288	7.60695	7.84606	6.92336	7.24829	5.8648	6.76469	6.49157	7.28407	4.77632	7.38114	6.55988	6.73319	6.55716	6.59832	6.23992	8.27798	7.28589	5.99681	7.68319	7.00637	8.07949
217851_s_at	PRELID3B	2.37916	7.55922	16.936	9.02e-45	7.16e-43	7.47679	7.45178	7.94108	7.84903	8.06632	7.91436	7.95084	7.79413	7.94108	7.51373	7.46907	7.68003	7.92486	7.71028	7.93687	7.65746	7.96977	7.73323	7.77028	7.32395	7.957	7.47043	7.69437	7.6315	7.89856	7.507	8.0255	8.06632	8.24605	8.39672	7.92207	7.78759	7.94657	7.91436	8.06716	7.49536	8.51708	8.03319	7.22726	7.95084	7.98351	7.84903	7.85863
230352_at	PRPS2	2.37593	8.07998	9.63681	3.65e-19	2.51e-18	7.37955	7.78424	8.30207	8.81459	8.18648	7.92917	7.52558	8.65206	8.30207	8.13785	8.09064	8.03937	7.50395	7.67282	7.5495	8.6148	9.38473	8.27384	8.39076	8.50699	8.89832	8.26975	9.82279	8.21841	8.63489	8.31973	8.13892	8.18648	8.28259	8.33121	6.88809	8.82137	8.87009	7.92917	7.93335	8.39269	8.7962	8.35225	8.33398	7.52558	7.99651	8.81459	8.301
203417_at	MFAP2	2.37552	9.03726	11.9512	7.15e-27	9.74e-26	11.2317	11.2167	10.7257	10.1015	9.85015	10.3755	10.2871	10.4671	10.7257	10.1787	10.6034	11.1154	9.88894	10.0613	10.7075	9.93453	9.59019	11.0887	11.1208	10.4064	10.3211	9.97272	10.725	10.5056	10.3892	9.45404	11.0172	9.85015	10.3083	10.5094	10.735	10.8896	10.3347	10.3755	10.4362	11.1971	10.5049	10.4372	10.5331	10.2871	10.3863	10.1015	10.8272
214511_x_at	FCGR1B	2.37038	6.95033	11.0949	6.04e-24	6.31e-23	8.5175	8.91642	8.90666	8.40693	9.19225	8.91172	9.54922	9.79986	8.90666	9.04564	9.50515	8.82054	8.972	8.67759	9.45452	8.55851	8.42107	8.58197	9.16652	10.1726	9.20824	9.66161	9.26639	9.54402	8.55035	9.95878	8.60171	9.19225	8.71417	8.96602	8.62175	8.95461	8.34684	8.91172	8.82472	8.64683	9.20548	9.0448	8.98419	9.54922	8.5873	8.40693	9.07554
200828_s_at	ZNF207	2.36849	10.0082	20.4703	1.51e-57	4.07e-55	7.41958	7.21736	7.0002	7.0921	7.14469	7.27543	7.15968	7.11527	7.0002	7.38192	7.21444	6.71396	7.02582	7.18883	7.21553	7.14739	8.06749	7.13096	7.30272	7.20728	6.90847	7.3258	7.16205	7.29395	7.57611	7.2334	7.84183	7.14469	7.17069	7.15078	7.60774	7.21702	7.48944	7.27543	7.11023	7.43229	7.56613	7.38779	7.09315	7.15968	6.98426	7.0921	7.15615
222155_s_at	SLC52A2	2.36389	7.34991	13.0398	1.1e-30	2.13e-29	7.40642	6.98002	7.08172	7.15876	7.09607	7.14409	6.94383	6.86522	7.08172	6.66569	7.00829	6.96994	7.14733	6.97039	7.11524	6.95385	7.10804	6.81989	7.08763	6.72419	7.12079	7.09774	6.9044	7.09762	7.14733	7.23397	7.33887	7.09607	7.23213	6.92397	7.06424	6.94206	7.14792	7.14409	7.00613	7.09376	7.14674	7.43948	6.49973	6.94383	7.13365	7.15876	7.20969
213007_at	FANCI	2.35759	7.37663	10.2959	2.73e-21	2.27e-20	9.8135	9.70535	10.3755	10.1369	9.51229	10.2847	11.0325	10.0485	10.3755	10.3902	10.6061	10.7376	10.0574	9.84158	10.6749	10.5808	11.4967	10.7853	10.6074	11.0643	10.2236	9.88358	9.74615	10.3866	10.7276	9.98477	9.57809	9.51229	10.1327	10.6607	11.271	10.9768	10.174	10.2847	10.8874	10.9005	9.94404	10.3185	10.5031	11.0325	9.93427	10.1369	10.1123
226702_at	CMPK2	2.35681	7.96585	7.15085	7.55e-12	2.73e-11	9.52547	9.1161	9.52651	8.76502	9.41634	8.30131	8.6361	8.84332	9.52651	8.5982	8.85465	9.81504	9.09673	9.19245	9.18196	9.44303	9.87482	9.49274	9.10375	8.55829	9.15453	8.84383	9.69598	9.4954	8.66175	9.54964	8.5631	9.41634	8.87966	8.61417	9.11169	8.98687	9.21984	8.30131	8.85713	8.87977	8.64697	9.43512	8.92517	8.6361	8.40104	8.76502	9.55125
200648_s_at	GLUL	2.35397	9.47135	12.3873	2.17e-28	3.4e-27	9.32077	8.70422	9.19839	9.71147	9.08102	8.89905	9.69736	9.00724	9.19839	9.39892	9.34359	9.19489	9.49066	9.00073	8.99945	9.47645	9.70194	9.24735	9.43691	9.68792	9.12717	8.90098	9.08231	8.94049	8.60724	9.57103	8.7971	9.08102	9.79341	8.84707	9.61566	9.32653	9.00591	8.89905	9.34103	9.51745	8.56225	8.93559	9.34553	9.69736	9.18915	9.71147	9.36753
222518_at	ARFGEF2	2.35335	8.53397	17.9215	2.33e-48	2.56e-46	7.08209	6.74889	7.21878	6.63703	6.86825	6.77513	7.66242	6.81985	7.21878	6.47685	6.43153	5.84066	6.92016	6.95035	7.04981	6.51471	6.06398	7.11759	6.92374	5.95501	6.87925	6.2886	7.08453	6.53671	6.43307	6.27211	6.73105	6.86825	6.86874	6.72016	6.66995	6.44163	6.60439	6.77513	6.81456	5.77642	6.96628	6.56221	6.66446	7.66242	6.74866	6.63703	6.95645
203032_s_at	FH	2.35298	5.9234	12.6497	2.61e-29	4.46e-28	6.74183	5.19991	6.83808	5.87716	5.60665	6.6238	6.94678	5.92479	6.83808	6.12914	5.78943	6.67145	6.66037	6.95585	5.77288	5.18257	5.38767	6.57265	5.75633	5.78843	6.23963	5.70076	6.39918	6.224	5.54638	5.4905	5.52469	5.60665	5.68875	5.70463	6.11013	5.82453	5.53043	6.6238	5.80145	6.28723	5.38122	6.1676	6.08924	6.94678	7.63067	5.87716	6.1471
212016_s_at	PTBP1	2.35294	7.66783	16.0016	2.29e-41	1.3e-39	5.83033	6.49945	6.5954	7.0627	6.3192	6.0186	5.93739	6.03838	6.5954	7.53087	7.51694	6.10885	6.6963	5.50926	7.65225	7.94164	6.49711	8.12483	7.62743	6.81208	7.49555	7.11443	7.29385	7.02511	6.82305	8.69341	6.52172	6.3192	6.6151	6.58694	6.82696	7.13682	6.92773	6.0186	7.6076	7.72073	5.81546	6.42552	7.17637	5.93739	6.05934	7.0627	7.03918
201014_s_at	PAICS	2.35269	8.67009	12.0388	3.55e-27	4.98e-26	7.86379	7.34621	8.60984	9.13928	8.4521	8.03673	6.66068	8.2297	8.60984	8.92536	8.87424	7.53666	8.0373	7.16982	8.19708	9.22592	7.24497	8.62434	9.13361	8.89711	9.483	9.27079	9.59612	8.351	9.03048	7.65984	7.18927	8.4521	8.02918	8.58614	6.84373	8.50723	8.74415	8.03673	7.95218	8.47994	8.1161	8.86313	8.65	6.66068	8.29317	9.13928	9.20177
212623_at	TMEM41B	2.35217	8.23701	18.7804	1.79e-51	2.54e-49	13.7233	14.4038	14.0511	13.8383	14.0757	14.0665	13.9377	13.5986	14.0511	14.2709	14.0648	13.804	13.8525	13.46	14.0837	14.1041	14.2127	13.7774	13.9061	14.2324	13.7332	14.1989	13.7224	14.1544	14.3561	13.9369	14.2324	14.0757	13.6506	13.7524	14.0579	14.1509	14.0867	14.0665	14.2365	14.0215	14.2409	13.6167	14.1058	13.9377	13.5573	13.8383	14.0848
218340_s_at	UBA6	2.35095	6.44975	9.39895	2.05e-18	1.32e-17	7.90752	6.18153	7.26296	7.04633	6.76903	6.77016	7.57456	7.18665	7.26296	6.97295	6.6895	7.11044	7.35129	7.82513	7.01045	6.87966	6.58559	6.90814	6.6887	7.43244	6.63887	6.96281	7.30272	6.89659	6.43668	7.09831	6.51271	6.76903	6.9601	7.70457	6.78855	6.46069	6.74533	6.77016	6.9461	6.99818	6.68239	6.64042	6.243	7.57456	7.02758	7.04633	6.83523
203319_s_at	ZNF148	2.35014	8.23307	17.6495	2.28e-47	2.29e-45	7.56898	5.95152	5.34644	6.83648	6.42382	6.19007	5.25079	4.85433	5.34644	5.23537	5.62939	6.63629	7.01288	5.25371	5.35141	5.88803	6.32197	6.9289	6.26788	5.29007	6.01552	4.87271	8.61752	5.18041	6.7371	3.82813	5.42808	6.42382	6.28519	5.79302	6.61335	4.77003	5.00107	6.19007	5.86038	6.09687	5.67121	6.10425	5.70345	5.25079	5.82953	6.83648	5.62989
232432_s_at	SLC30A5	2.3493	7.93465	18.8119	1.38e-51	2.01e-49	7.66513	7.87063	7.42855	7.58503	6.10363	7.3905	7.18522	7.14361	7.42855	8.46638	8.37438	7.09999	7.45643	7.79704	8.06849	6.84056	8.52074	7.64771	7.56662	7.73066	6.81761	7.57669	7.86191	8.5461	7.35833	7.77059	7.33907	6.10363	7.56616	7.01277	8.01265	7.72243	7.46679	7.3905	8.01161	8.00873	7.05817	7.30948	7.78002	7.18522	7.77999	7.58503	7.37174
1553962_s_at	RHOB	2.34802	6.83176	8.79114	1.54e-16	8.44e-16	7.11369	7.24996	6.85508	6.78071	6.92	7.21724	7.31052	7.25175	6.85508	7.41025	7.19922	7.39809	7.30011	7.78672	7.31977	6.70505	7.30845	6.71674	6.69153	6.59453	6.84915	7.22632	7.11346	7.06372	6.64292	7.13471	7.40198	6.92	7.07607	6.91409	7.75984	6.71219	7.71758	7.21724	6.98167	6.5297	7.33402	6.83011	6.98029	7.31052	7.30136	6.78071	6.69482
210541_s_at	TRIM27	2.34675	7.88482	22.1393	1.9e-63	9.03e-61	6.5631	6.0296	6.21626	5.95812	5.97895	6.3461	6.12983	5.84163	6.21626	6.02208	6.1226	5.85648	5.9045	6.03961	5.89188	6.10098	6.01881	6.10663	6.40044	6.56413	6.09681	6.84718	5.78907	6.33619	6.19716	5.99234	6.25975	5.97895	6.52964	6.30597	6.28787	6.28549	6.25187	6.3461	6.12568	6.09494	6.20642	6.26956	6.65163	6.12983	6.33877	5.95812	6.36003
209055_s_at	CDC5L	2.34594	7.5991	14.0222	3.41e-34	9.32e-33	4.37402	9.05021	7.18652	7.08159	7.27207	6.65353	5.82818	7.34347	7.18652	6.83628	8.74174	6.33178	5.14439	4.96149	7.66281	7.45096	7.25002	6.87606	7.21234	7.10296	8.03074	7.65295	6.71919	7.48291	7.6517	8.34044	8.14522	7.27207	7.12891	7.46732	6.7094	7.42004	6.56896	6.65353	7.82874	8.40648	8.5064	7.67818	7.76928	5.82818	5.63657	7.08159	7.32095
223001_at	OSTC	2.34387	9.9927	18.9982	2.92e-52	4.53e-50	6.07484	6.18924	6.30004	6.42406	6.43937	6.55995	6.34294	6.27602	6.30004	6.0194	6.03973	6.12885	6.27974	6.45076	6.74818	6.1849	6.90726	6.42329	6.32435	5.75979	6.17615	6.10064	6.42936	6.48375	6.33228	6.19723	7.03114	6.43937	6.54299	6.44627	6.49414	6.40712	6.7784	6.55995	6.42772	6.18696	7.22465	6.59443	5.93547	6.34294	6.77461	6.42406	6.70074
223021_x_at	VTA1	2.34204	7.63709	14.9198	1.96e-37	7.49e-36	7.24261	7.68751	7.24365	9.18774	6.63027	6.32248	7.12646	7.48841	7.24365	7.66504	7.21924	6.68442	6.48913	6.60573	7.01042	6.44479	7.04844	7.31793	6.66205	7.08904	6.55868	7.28969	7.15434	7.40876	6.52575	7.53259	7.32013	6.63027	6.71323	6.94209	6.74484	6.73329	7.44671	6.32248	6.7111	6.80722	7.1218	6.68671	8.37235	7.12646	6.60547	9.18774	7.25114
225468_at	PATL1	2.3412	7.20566	14.3336	2.58e-35	7.98e-34	5.32676	5.62536	6.52784	5.65617	5.6054	6.00679	5.67049	6.15515	6.52784	4.95206	5.92065	5.36638	5.02281	5.13413	6.17487	5.82177	5.19373	5.38705	6.61907	5.19353	5.58961	5.40624	6.16755	5.13344	5.33629	6.066	5.24842	5.6054	5.50297	5.59614	5.58716	5.93577	5.66816	6.00679	5.40152	5.6449	5.89045	6.15717	5.47503	5.67049	5.95818	5.65617	5.91105
208739_x_at	SUMO2	2.33868	10.6636	16.1664	5.76e-42	3.5e-40	8.50041	6.5832	6.96553	7.42147	5.82338	7.45005	7.70137	6.43788	6.96553	5.82457	6.04875	7.33729	6.57174	6.64625	6.01035	7.77678	6.66016	5.76382	6.83448	7.39393	7.09547	6.16662	5.5452	7.28232	6.38975	5.56365	7.24271	5.82338	5.72097	7.64507	7.34382	7.28971	7.48501	7.45005	7.16206	6.61407	6.44259	6.55808	7.68494	7.70137	6.10619	7.42147	6.46234
227450_at	ERP27	2.33756	7.47397	6.29699	1.17e-09	3.47e-09	8.41125	9.16577	6.48575	6.49573	7.20078	7.37915	7.59449	6.62298	6.48575	8.26385	9.1124	8.30672	7.82396	7.9914	8.89646	7.05717	6.83656	7.32409	7.84786	7.94683	7.40954	8.17959	7.86697	7.89762	8.22348	5.30234	8.79694	7.20078	7.34884	6.32607	8.86865	8.19941	7.16801	7.37915	8.76261	8.82269	7.42057	9.34183	7.03075	7.59449	8.95572	6.49573	7.59705
208925_at	CLDND1	2.33755	8.08466	15.01	9.23e-38	3.62e-36	8.61056	6.4081	7.86495	7.68144	7.29655	6.8741	7.92815	6.27208	7.86495	7.38003	7.77788	7.12063	8.93254	8.36993	6.19554	7.57559	6.58043	6.64358	6.67157	8.63005	7.02275	7.31983	5.95341	7.40778	5.55309	6.83979	6.3182	7.29655	7.03713	6.65236	8.24948	6.50372	8.75295	6.8741	6.65724	6.65468	7.17131	7.35044	7.28161	7.92815	6.73999	7.68144	7.04388
212065_s_at	USP34	2.33422	6.83779	13.0382	1.11e-30	2.15e-29	6.86326	5.22364	6.28797	6.45668	5.24952	6.16587	6.55133	5.75736	6.28797	6.07261	6.73288	5.96343	5.74193	5.19264	6.32831	6.18561	6.85051	7.37545	6.75123	6.4975	6.26711	5.93485	5.93664	6.24989	5.62172	6.18399	5.09055	5.24952	6.64503	5.31648	6.39188	6.69199	6.39644	6.16587	4.86539	6.58231	6.07159	6.56657	6.20901	6.55133	6.50655	6.45668	6.8116
1559954_s_at	DDX42	2.33336	7.46016	11.5695	1.47e-25	1.77e-24	9.5092	7.88636	9.24442	8.51052	8.7237	8.3249	8.52391	9.73954	9.24442	8.44321	8.58159	9.27039	9.58684	9.36019	8.55904	8.66843	9.11859	7.95138	8.6033	8.29855	8.39065	8.99587	10.593	9.24703	8.32222	9.21599	8.25137	8.7237	8.6012	8.70512	8.17332	8.08354	7.99158	8.3249	7.79325	8.66059	9.01504	8.36586	8.84734	8.52391	8.45079	8.51052	8.53156
222906_at	FLVCR1	2.33102	7.43305	13.5902	1.21e-32	2.81e-31	6.9252	6.57409	7.1925	6.33793	5.63042	6.64477	5.4109	5.88197	7.1925	7.39678	6.99796	6.79099	5.94687	7.283	6.00651	5.89747	6.25408	5.90825	7.303	7.16112	6.41022	6.11249	5.53859	6.69961	5.81141	8.09614	7.06655	5.63042	6.80903	6.07321	6.14642	6.46708	6.18325	6.64477	7.15246	7.00772	6.27694	6.2254	6.45536	5.4109	6.83246	6.33793	6.90736
206364_at	KIF14	2.32906	7.18696	7.24661	4.17e-12	1.55e-11	5.67736	6.23382	5.80255	7.44408	5.99119	6.34361	5.99125	5.78989	5.80255	5.11394	4.89369	6.15081	6.11773	6.09253	5.89188	5.89553	7.1871	5.70823	6.74441	6.25736	6.75319	5.2319	5.78515	5.68973	8.65677	7.1456	6.78478	5.99119	5.67961	5.86782	6.02591	7.21827	5.52481	6.34361	6.70074	6.87085	6.2885	5.55685	5.59197	5.99125	6.68667	7.44408	6.34597
202131_s_at	RIOK3	2.32463	7.21425	20.4536	1.73e-57	4.62e-55	5.39706	7.10705	6.20756	4.53241	4.99513	4.26813	6.01969	8.29567	6.20756	6.79683	4.75195	4.47641	6.98683	6.59526	6.98179	4.53522	3.98109	4.16333	5.04941	5.50204	7.22955	5.38914	4.19016	8.10742	5.92842	6.81458	6.85422	4.99513	7.62794	5.77232	6.27818	5.11041	5.22718	4.26813	7.79331	6.04162	6.58336	4.36079	3.7344	6.01969	5.51732	4.53241	4.5743
203145_at	SPAG5	2.32169	7.38206	7.97839	3.84e-14	1.7e-13	7.66219	8.4005	7.82184	7.83574	8.32656	6.87794	7.66524	7.34405	7.82184	7.82283	8.52112	8.10663	7.31379	7.73923	7.55574	7.32804	7.41723	7.81391	7.64397	7.41457	7.44584	8.08376	8.2115	6.82396	7.19504	8.23894	7.73266	8.32656	8.10309	7.3388	8.23971	8.10715	7.09224	6.87794	7.20309	7.24192	7.54395	7.47104	7.96755	7.66524	7.6511	7.83574	7.17083
214472_at	HIST1H3D	2.32123	5.66026	7.77231	1.48e-13	6.21e-13	7.56185	7.3232	7.73444	7.10448	7.23876	7.85547	7.26713	6.96059	7.73444	7.23424	7.87032	7.594	7.59439	7.94247	7.09421	7.391	7.04646	7.67555	7.78784	7.31926	7.40677	7.50192	7.39376	7.74433	7.44744	7.56671	7.5836	7.23876	7.29733	7.56682	7.80007	7.6239	7.7033	7.85547	7.36572	7.28845	7.85753	7.70839	7.47621	7.26713	7.24206	7.10448	7.99012
222158_s_at	DESI2	2.31869	8.32383	12.5877	4.32e-29	7.22e-28	5.96754	6.38627	7.54869	6.8895	7.17834	6.51611	7.18925	6.49471	7.54869	6.19639	6.36706	6.50086	6.73993	6.40636	6.69845	6.55698	6.771	7.03364	6.52164	6.62896	6.79324	6.43395	7.53755	6.2923	6.63434	6.79848	6.74008	7.17834	6.98723	8.34437	6.41069	6.47448	6.60701	6.51611	6.79052	6.18283	7.33802	6.87159	6.5405	7.18925	6.49951	6.8895	6.90252
214440_at	NAT1	2.31835	8.1577	4.69569	4.17e-06	8.92e-06	7.86868	8.06618	7.48814	8.23963	6.97037	7.91835	8.61868	8.66173	7.48814	7.86211	7.97936	8.05901	7.80947	8.55237	7.87533	7.28906	8.44041	8.44751	8.3515	8.87985	7.60081	7.29166	8.05717	7.18968	8.10021	6.57507	7.9527	6.97037	7.44375	8.25944	9.14006	9.1238	7.90954	7.91835	9.05572	8.24881	7.34832	7.74936	7.78731	8.61868	8.1261	8.23963	8.02806
226276_at	TMEM167A	2.31818	9.18813	18.9346	4.96e-52	7.43e-50	6.12298	5.93171	5.51816	5.99646	5.94437	6.03728	5.75751	6.37087	5.51816	5.88565	5.27632	5.86922	6.06571	5.79265	6.02405	5.55116	6.36236	5.65005	5.75434	5.84434	5.63086	5.62632	5.85144	6.27333	6.04578	5.69251	6.38619	5.94437	6.19693	6.0856	6.25174	6.01736	6.01189	6.03728	5.62571	5.78527	6.3928	6.09565	5.69914	5.75751	5.81152	5.99646	5.75577
206052_s_at	SLBP	2.31808	9.07413	15.6362	4.91e-40	2.38e-38	6.10419	6.35052	6.36909	6.04861	6.49927	6.70484	6.31966	6.26288	6.36909	6.06362	6.28316	6.25369	6.55416	6.3846	6.37627	6.00305	6.67913	6.14323	6.2104	6.25796	6.29109	6.17128	6.0795	6.15818	6.12899	6.23475	6.41427	6.49927	6.50003	6.14019	6.1941	6.2347	6.28655	6.70484	6.3983	6.25699	6.80056	6.34354	6.22297	6.31966	6.47385	6.04861	6.42823
209053_s_at	NSD2	2.31725	6.95901	14.7209	1.03e-36	3.66e-35	5.29222	5.78714	6.63508	6.42389	6.31287	6.56741	6.73153	6.28098	6.63508	5.79271	7.01029	6.05622	7.21408	5.77187	5.55342	6.07095	5.06285	6.63231	5.94392	5.68863	5.97902	5.6948	6.67507	6.20979	5.57072	4.27501	4.6725	6.31287	6.76663	6.46393	9.11461	5.93243	6.5456	6.56741	6.25806	5.91756	6.15878	6.90949	6.11842	6.73153	5.53192	6.42389	6.78248
217763_s_at	RAB31	2.31635	9.78513	11.2217	2.25e-24	2.47e-23	7.27261	6.70639	7.02768	7.57263	6.97604	7.21171	6.61329	7.0411	7.02768	6.06535	6.53606	7.33676	7.96514	7.22853	7.29797	6.36885	6.76949	7.2177	7.19042	6.49732	6.66221	6.70074	7.10239	7.15672	7.60471	7.60125	6.83448	6.97604	7.2518	7.25261	8.04545	6.85013	7.75902	7.21171	7.74635	6.88552	7.14547	6.93674	6.86599	6.61329	7.1543	7.57263	6.98071
200922_at	KDELR1	2.31423	7.94363	19.3316	1.83e-53	3.37e-51	6.5469	5.47349	6.88852	5.50375	7.37459	6.4928	7.44425	6.36897	6.88852	5.77644	5.85478	6.41667	6.13737	6.97321	6.44662	6.81262	4.9266	5.98611	6.10523	4.39256	5.55031	5.05674	7.05057	6.01174	5.99215	6.6109	5.70125	7.37459	6.16841	5.90627	5.42372	7.03754	6.09272	6.4928	4.9629	5.89184	5.84174	5.19124	5.91585	7.44425	6.76609	5.50375	6.33566
212595_s_at	DAZAP2	2.31178	9.42843	16.3939	8.53e-43	5.64e-41	5.90751	6.14964	5.89787	6.01446	6.06804	6.14877	5.89602	6.17019	5.89787	5.94015	6.21129	5.88247	5.96676	6.25521	6.35707	6.31942	6.26714	6.22112	5.76627	5.78843	6.18628	5.79725	6.12607	5.90385	5.93262	6.04601	6.55235	6.06804	6.16317	6.17877	6.39819	6.12784	6.08494	6.14877	6.23087	5.83571	6.3301	5.98889	5.93171	5.89602	6.14089	6.01446	6.13474
229334_at	RUFY3	2.31115	7.75624	17.3685	2.4e-46	2.23e-44	7.03397	7.08212	7.19871	7.30996	7.35681	7.50999	7.52768	6.74219	7.19871	7.41536	7.20851	7.33033	7.54637	7.35807	7.75282	7.34327	7.05976	7.41331	7.19809	7.22894	7.22593	7.88403	7.39788	7.22284	7.19833	7.52808	6.87026	7.35681	7.25719	7.34611	7.86521	7.17558	7.03574	7.50999	7.35615	7.33811	7.64804	7.22735	7.09649	7.52768	8.25986	7.30996	8.06358
235103_at	MAN2A1	2.30833	7.05826	15.4958	1.59e-39	7.38e-38	6.75383	6.65289	6.55783	6.60113	6.82025	7.01451	6.66582	6.84336	6.55783	6.85832	6.61855	6.51808	6.74856	6.54253	6.7217	6.44023	7.32555	6.68289	6.4402	6.42624	6.62969	6.75432	6.50575	7.31371	6.82225	6.25308	6.92602	6.82025	6.90754	6.82887	6.82493	6.92136	6.85672	7.01451	6.85646	6.72485	7.39741	7.50267	6.48953	6.66582	6.79588	6.60113	6.73132
218252_at	CKAP2	2.30823	7.51548	11.744	3.7e-26	4.75e-25	12.3874	10.5975	12.699	11.0984	13.1365	12.1034	12.0362	11.7782	12.699	12.0083	12.3732	11.062	12.036	12.0578	11.8981	12.6808	11.1497	12.4564	11.9017	12.6219	12.7136	12.703	11.8295	12.761	11.703	11.253	10.5046	13.1365	12.104	12.5936	10.7947	11.9602	11.9044	12.1034	11.7416	12.9268	12.175	13.1689	12.8163	12.0362	12.4105	11.0984	12.5995
238706_at	TENT2	2.30788	7.93235	14.5711	3.59e-36	1.21e-34	8.1811	8.17227	9.26688	9.0626	8.93947	8.48673	7.82993	8.21618	9.26688	7.5893	8.4253	7.90973	8.76439	9.31059	8.9111	9.76616	7.52789	9.11483	8.86634	7.40547	8.82328	7.74083	9.2209	8.90311	7.94759	8.76227	8.11926	8.93947	8.33153	8.80862	6.94419	8.3752	8.32203	8.48673	8.48963	8.22127	8.2715	9.15278	7.82712	7.82993	8.76575	9.0626	9.26673
210930_s_at	ERBB2	2.30697	5.75221	4.93665	1.37e-06	3.06e-06	6.47569	7.16635	6.27771	6.62422	7.00971	6.64486	6.48432	6.64015	6.27771	6.48621	6.58766	6.47368	6.94357	6.57731	6.91133	6.21927	6.2919	6.69338	6.26831	6.27804	6.36652	5.80038	6.46847	6.60337	6.70963	7.12548	7.34599	7.00971	6.64894	6.28797	6.66431	6.26329	6.4851	6.64486	6.6746	6.8165	7.4563	6.66224	6.64394	6.48432	7.31917	6.62422	6.90309
60794_f_at	ZNF814	2.3053	5.87349	10.1751	6.77e-21	5.42e-20	7.99241	4.76534	8.08472	5.62363	8.21145	6.9216	8.26114	7.48487	8.08472	7.3707	8.35624	9.03865	8.84506	7.45746	8.66874	8.50503	8.05869	9.05047	8.50647	7.26814	8.4355	7.58706	7.23021	8.7021	8.20089	4.72522	5.37214	8.21145	7.33547	8.38027	7.9707	7.87429	9.67818	6.9216	7.47477	8.82936	7.67802	8.61205	8.4328	8.26114	7.91535	5.62363	9.56899
222231_s_at	LRRC59	2.30485	9.63903	12.189	1.07e-27	1.56e-26	10.1819	9.61551	9.67232	9.24177	9.8787	9.74753	9.55551	9.6212	9.67232	9.45305	10.0016	8.92228	10.1514	9.53024	9.70866	10.3825	8.56065	9.98765	9.77475	9.87014	10.5406	10.4021	11.2867	10.0488	9.84464	9.09553	9.99004	9.8787	9.5901	10.1666	9.48342	10.0108	9.50218	9.74753	9.91408	9.58571	9.56858	10.6485	9.9603	9.55551	10.3854	9.24177	10.4677
1555756_a_at	CLEC7A	2.30474	6.04048	7.95137	4.58e-14	2.01e-13	8.50571	9.08564	8.15582	8.50067	10.0296	8.51012	9.18777	10.6239	8.15582	9.1659	9.80679	8.26136	8.81871	7.86983	9.95832	7.78461	9.90828	8.49357	8.63889	10.4371	9.03977	6.14665	7.6339	8.07262	10.2692	8.8855	9.5953	10.0296	8.10636	8.30845	9.23106	10.1935	8.43293	8.51012	9.86217	7.25933	8.31888	9.12125	8.16465	9.18777	8.41109	8.50067	8.58701
211317_s_at	CFLAR	2.30401	7.64556	11.5651	1.52e-25	1.83e-24	13.2614	13.8859	13.4563	13.8235	13.4882	13.49	13.9064	13.4069	13.4563	13.6512	13.9878	13.8311	13.4414	13.3001	13.5066	13.1515	13.6315	13.3163	13.4733	13.8478	13.2935	13.4222	13.6001	13.5234	13.4218	13.7897	13.8365	13.4882	13.5631	13.2966	13.5217	12.9461	13.0725	13.49	13.1684	13.6749	12.8216	13.0132	13.1628	13.9064	13.6501	13.8235	13.3121
211676_s_at	IFNGR1	2.30132	8.26788	13.0416	1.08e-30	2.1e-29	5.79378	6.18924	6.28746	5.44387	7.59431	6.41537	7.5269	6.798	6.28746	5.87634	6.12668	7.05464	6.8112	6.39431	6.67772	7.69475	4.6016	6.89619	5.87341	5.16635	6.8719	6.32818	8.47823	5.91371	5.96372	4.38959	6.29728	7.59431	6.53221	6.40085	6.05111	5.98059	5.74952	6.41537	6.43415	4.88323	7.44715	7.37343	5.6281	7.5269	6.86866	5.44387	6.97724
221020_s_at	SLC25A32	2.30102	8.13762	14.4063	1.41e-35	4.49e-34	6.54662	4.83523	7.04619	5.56985	6.16677	5.71655	5.76374	6.12751	7.04619	5.99331	6.65802	6.30715	5.48345	5.04136	6.44449	6.41176	4.48435	6.00143	4.99278	6.02225	5.87457	5.30299	5.52965	5.78069	6.00762	5.89944	4.77218	6.16677	6.17993	7.0295	4.61266	6.81277	5.80195	5.71655	7.19558	6.15859	5.89166	7.75737	6.75879	5.76374	5.7898	5.56985	7.27706
208744_x_at	HSPH1	2.2997	8.32427	13.0849	7.59e-31	1.51e-29	6.49466	5.96772	5.99006	5.88719	6.1762	6.25216	6.04976	5.98949	5.99006	5.46492	5.67099	6.03037	6.08439	5.85302	6.25613	6.03773	6.5436	5.65005	5.80541	5.89218	5.66015	6.59515	6.15062	6.11761	6.25879	6.14115	6.16296	6.1762	6.43296	6.14286	6.47889	6.14494	6.29687	6.25216	6.52361	5.84515	6.77483	6.26446	5.91595	6.04976	6.38541	5.88719	6.54564
212720_at	PAPOLA	2.29768	6.86696	11.5128	2.3e-25	2.72e-24	10.5362	10.0685	10.6674	10.6855	10.715	8.52101	11.0635	11.1994	10.6674	10.2353	9.5733	10.4232	10.4929	10.5666	11.093	9.8676	10.6126	10.1939	9.0113	10.2392	10.5614	10.3323	9.03907	10.3586	10.059	11.0441	10.5319	10.715	10.8534	11.3726	10.3262	9.51247	9.63283	8.52101	9.67816	10.107	10.7787	9.85018	9.63204	11.0635	10.7856	10.6855	9.58954
1558143_a_at	BCL2L11	2.29642	7.30252	16.472	4.43e-43	3.01e-41	6.68279	7.18895	6.65656	6.18219	5.96867	6.35583	6.33574	6.13253	6.65656	6.39308	6.77946	5.82704	5.84941	5.47561	6.70106	6.38137	6.31495	6.35709	6.78051	6.56075	6.63024	6.49355	6.35318	6.94746	6.52986	7.17928	6.86851	5.96867	6.6538	6.66788	6.39006	7.1697	6.19456	6.35583	6.73587	7.94405	6.42434	7.05618	6.81587	6.33574	6.98165	6.18219	6.96375
201287_s_at	SDC1	2.29088	10.2527	11.8886	1.18e-26	1.58e-25	10.7748	10.3585	10.2992	9.96813	9.52901	9.94097	10.7851	10.2828	10.2992	10.3723	9.67797	10.1938	10.0784	11.1453	9.96698	10.814	10.3506	9.17403	9.96638	11.4191	10.16	10.4536	12.4393	10.5473	11.1272	10.929	10.4042	9.52901	10.2476	10.7511	10.5758	10.6656	10.4614	9.94097	9.37838	10.5314	9.74506	9.9761	10.106	10.7851	10.457	9.96813	9.74501
210764_s_at	CCN1	2.29035	9.04524	8.54907	8.21e-16	4.21e-15	8.90241	5.2962	7.37985	6.12413	6.45804	7.8536	4.94859	6.7927	7.37985	6.66556	6.55019	6.80598	6.46151	7.56243	4.39143	9.39646	3.43422	5.29407	7.97642	7.90354	7.26129	6.98566	5.87823	6.83884	8.77949	4.87583	5.02763	6.45804	4.766	9.58637	7.69612	7.67096	4.99938	7.8536	8.86966	8.25763	6.47943	7.29799	7.67885	4.94859	5.65674	6.12413	5.46566
206075_s_at	CSNK2A1	2.28615	7.35038	15.1022	4.27e-38	1.7e-36	6.35091	6.93967	6.91523	6.97681	7.38961	7.27192	7.16841	7.11227	6.91523	6.52582	6.4315	6.80834	7.14218	7.73531	7.46603	6.84071	7.34199	6.89258	6.76044	6.09523	6.93744	6.58684	6.81623	6.77925	6.95218	6.92497	7.44387	7.38961	7.3426	7.37233	7.12476	6.93376	7.32275	7.27192	7.14964	6.51665	7.54004	7.10569	6.59304	7.16841	7.41332	6.97681	7.25249
204369_at	PIK3CA	2.27971	7.20819	14.0694	2.31e-34	6.44e-33	6.09027	6.19782	6.60507	6.11928	5.80719	5.76734	5.74925	5.85768	6.60507	6.16351	7.17471	5.92052	5.68946	6.50969	6.40477	6.17206	6.08339	5.93284	5.96541	6.49189	6.28943	7.11029	5.72028	6.20921	6.19616	6.97013	5.94718	5.80719	5.72028	5.79325	6.01242	5.74473	6.09146	5.76734	6.08279	6.4125	5.57108	6.03126	6.19385	5.74925	5.59729	6.11928	6.29661
206113_s_at	RAB5A	2.27962	7.06206	12.1122	1.98e-27	2.82e-26	8.65527	9.42481	9.43969	9.89978	9.46451	8.52555	9.90651	10.0453	9.43969	9.24295	9.66402	9.50545	9.1751	9.17763	8.97634	9.4539	8.92647	9.38385	9.52205	8.90791	8.76876	9.01297	9.49194	9.26633	9.38647	8.5437	9.28287	9.46451	8.64858	9.56775	8.95343	9.19427	9.46936	8.52555	8.91625	9.23831	9.60898	8.76216	9.12476	9.90651	8.47485	9.89978	9.0876
212742_at	RNF115	2.27934	8.71596	16.8658	1.63e-44	1.26e-42	5.52837	6.19483	6.48096	4.93011	5.92358	5.234	7.52164	5.74275	6.48096	8.50661	7.10718	5.44936	8.28588	5.50869	5.9841	7.81184	5.15228	6.33004	5.6609	6.72558	7.01835	7.03791	6.94331	7.51357	6.38185	5.75456	5.77673	5.92358	7.50079	5.89829	5.10562	5.87178	5.6179	5.234	5.41371	5.88637	4.9019	6.83173	7.38802	7.52164	6.98916	4.93011	6.41127
1552622_s_at	POLR2J	2.27792	8.63916	13.2662	1.72e-31	3.62e-30	5.70866	4.64607	6.55909	6.32254	5.7481	6.01957	6.40826	6.53346	6.55909	5.46217	4.90688	6.25352	5.14645	5.73293	5.74669	7.2637	5.19958	6.31442	6.19533	5.14395	6.96847	6.04055	5.94939	7.08503	6.10871	5.71734	4.78882	5.7481	5.9627	6.42409	5.4863	6.78936	6.63311	6.01957	6.35214	6.87578	6.20181	5.82435	6.30809	6.40826	6.39781	6.32254	6.21947
202708_s_at	HIST2H2BE	2.27563	8.14622	9.09572	1.8e-17	1.07e-16	7.65367	7.51763	7.32623	8.52886	7.42599	7.62257	7.3918	7.71359	7.32623	7.4009	7.53735	7.25595	7.65804	7.0612	7.81973	7.60089	7.45175	8.03241	7.62021	7.61429	7.65844	7.57998	7.7479	6.59109	7.36596	8.43544	7.43108	7.42599	7.00758	7.19782	6.60494	7.68759	6.94213	7.62257	7.32791	6.8957	7.33802	6.76992	7.46764	7.3918	7.09833	8.52886	7.15083
207980_s_at	CITED2	2.27252	7.78535	10.7411	9.26e-23	8.77e-22	10.5288	10.5983	10.5275	10.4974	11.4035	9.81625	10.2536	10.0374	10.5275	10.765	9.88234	11.0916	9.16538	9.93779	10.0178	10.5943	9.92833	10.4188	10.1117	10.2652	10.1014	9.54348	10.6688	10.6464	10.3678	11.1205	10.5875	11.4035	10.4718	9.80153	10.1799	10.7923	10.7273	9.81625	9.46575	9.59646	10.4274	9.95577	10.5418	10.2536	9.74184	10.4974	9.81783
226237_at	COL8A1	2.27235	8.96995	6.38007	7.31e-10	2.21e-09	9.0396	8.34389	8.89485	9.48226	8.56434	8.71486	8.9705	9.10242	8.89485	9.25806	9.43984	9.40456	9.04897	8.58853	9.21186	8.86564	9.43184	9.33993	9.52845	8.27658	8.75406	9.20727	9.49813	9.12287	8.85772	8.59676	8.12748	8.56434	8.57877	8.92607	9.01081	8.60388	8.82546	8.71486	8.79403	8.89547	8.57752	8.77451	8.96506	8.9705	8.86842	9.48226	9.29392
218197_s_at	OXR1	2.26926	7.81125	15.7115	2.61e-40	1.32e-38	6.50913	6.44131	6.73489	6.25556	6.61058	6.65362	6.70541	6.52429	6.73489	6.64986	6.30027	6.60052	6.63056	6.43009	6.53649	6.51774	7.11702	6.46609	6.7096	6.30063	6.49423	6.23396	6.38748	6.65666	6.71365	6.5722	6.87153	6.61058	6.9909	6.67558	6.59943	6.29054	6.82701	6.65362	6.65134	6.19905	7.0485	6.56105	6.55518	6.70541	6.72862	6.25556	6.64015
222036_s_at	MCM4	2.26918	7.66457	11.4843	2.88e-25	3.39e-24	7.73938	8.74581	8.73609	9.67023	8.23537	8.7703	8.59888	8.35951	8.73609	8.07232	8.6806	8.80522	9.05771	8.44904	8.4709	8.64389	8.91997	8.23734	7.86951	8.83773	8.37475	7.38863	8.06545	8.2629	8.93852	9.44794	8.37405	8.23537	8.83148	8.9935	8.63922	8.60086	8.85684	8.7703	9.04449	8.04926	8.48	7.55932	8.73674	8.59888	8.22628	9.67023	8.42509
201476_s_at	RRM1	2.26866	7.35445	11.8492	1.61e-26	2.13e-25	10.9345	10.3563	10.0666	9.65943	9.70181	10.0205	9.58562	9.79586	10.0666	10.5517	9.83259	10.0865	10.2076	10.2479	9.59381	10.1102	11.0317	10.1197	9.09705	10.4446	9.95153	9.95349	9.01606	10.7766	9.68744	9.07072	10.4973	9.70181	9.95387	9.88307	10.2012	10.4554	9.51512	10.0205	10.0798	9.8543	9.38262	9.84325	9.50064	9.58562	10.5754	9.65943	10.0214
221079_s_at	METTL2B	2.26637	6.36494	18.339	7.12e-50	9.23e-48	5.73018	5.94326	6.26221	6.3445	6.23287	6.14368	6.07605	6.05221	6.26221	6.07515	5.57192	5.96964	6.43833	5.963	6.1754	6.11462	6.33863	6.07571	5.9208	6.24038	6.23244	6.02166	5.99527	6.10013	6.18478	5.70151	6.517	6.23287	6.15834	6.19868	6.28447	6.15602	6.2461	6.14368	6.08279	6.00442	6.41348	6.20157	5.72295	6.07605	6.56451	6.3445	6.0848
209653_at	KPNA4	2.26577	6.47082	11.3133	1.1e-24	1.24e-23	9.85108	8.87558	9.09198	8.90016	9.41948	8.97051	10.0013	9.2667	9.09198	9.25447	9.68652	9.70067	9.99851	10.022	9.53352	9.19787	9.82639	9.78216	8.71622	9.56175	8.89796	9.50584	9.17806	9.69086	9.03729	9.63958	8.91136	9.41948	9.07922	9.14093	9.38092	8.75227	9.00834	8.97051	9.45394	9.4962	9.95908	9.36787	9.48424	10.0013	9.7871	8.90016	9.60571
204240_s_at	SMC2	2.26547	6.38307	10.4809	6.74e-22	5.93e-21	12.1947	11.25	12.1893	10.6677	12.1921	11.4088	11.9157	11.3093	12.1893	11.7855	12.3764	11.8595	12.1795	12.1161	11.5014	12.8837	11.3136	12.6386	11.1992	11.9217	11.2606	12.0509	11.4835	11.601	11.3985	11.395	10.9227	12.1921	12.2138	11.431	11.9181	12.1974	11.4297	11.4088	11.6175	11.4355	11.2098	11.7791	11.7599	11.9157	12.2836	10.6677	12.2195
205943_at	TDO2	2.26542	6.1202	6.80461	6.15e-11	2.05e-10	7.68985	7.64946	8.47896	8.5953	8.15301	8.58142	8.23383	7.2981	8.47896	8.56253	7.88478	7.95825	7.7364	8.4213	7.72795	8.54095	8.21075	7.39184	7.71285	8.03063	8.01768	8.24459	7.54586	7.95229	7.6451	7.7045	7.62623	8.15301	7.91942	7.61972	8.28232	7.34189	8.03127	8.58142	7.68726	7.32037	7.63874	7.94942	7.95221	8.23383	8.00046	8.5953	8.06661
225716_at	BRI3BP	2.26486	8.26115	15.5802	7.84e-40	3.75e-38	6.06923	5.44487	7.71665	6.01942	6.90078	7.29533	5.99785	6.55031	7.71665	6.78883	6.9015	5.59332	7.32183	5.96844	6.72676	6.06141	6.17258	7.72905	7.20154	7.59627	8.28024	8.43472	6.40705	7.37027	6.67356	6.19563	5.66882	6.90078	7.54895	6.96353	5.3274	6.58032	6.50612	7.29533	7.11187	6.74976	5.81445	7.33523	7.38011	5.99785	6.91801	6.01942	8.39988
223220_s_at	PARP9	2.26453	8.89417	13.3013	1.29e-31	2.74e-30	5.74669	6.22378	6.16193	6.62245	6.02799	5.81823	6.62708	6.09538	6.16193	4.56323	4.80867	5.84684	5.1366	5.93706	5.10763	5.65367	5.24043	6.15375	5.09082	5.5646	6.03353	4.97042	5.44386	5.6007	5.21048	5.05968	6.13064	6.02799	6.3196	5.79663	5.12676	5.52086	6.18953	5.81823	5.17855	4.97292	5.35489	5.79459	5.4465	6.62708	5.51269	6.62245	5.78938
209257_s_at	SMC3	2.26446	6.81732	8.4568	1.55e-15	7.76e-15	9.52647	9.5067	9.53624	10.1522	9.27195	9.40205	7.35067	9.48051	9.53624	10.2476	8.54797	9.08335	9.01019	9.0721	10.3289	9.44461	9.59668	8.53113	9.47291	9.54224	9.75126	10.7018	7.84328	9.59824	10.4431	9.14515	9.49874	9.27195	8.36663	8.53411	9.3251	9.22531	9.1745	9.40205	9.56638	10.1674	8.66976	8.74669	8.58291	7.35067	9.66879	10.1522	9.36567
201376_s_at	HNRNPF	2.26376	9.05315	19.1286	9.89e-53	1.62e-50	5.99199	5.78229	5.87479	5.76336	6.09839	6.12965	6.28919	6.27026	5.87479	5.93715	5.29252	5.4814	6.02394	6.04929	5.9662	5.91414	6.47845	5.87891	6.02672	5.83411	5.87938	5.37009	6.16677	6.09055	5.96265	5.75482	6.334	6.09839	5.80979	6.21965	5.90665	5.9084	5.90315	6.12965	5.82627	5.40805	6.35939	6.63857	4.93658	6.28919	6.0006	5.76336	5.99642
217985_s_at	BAZ1A	2.2636	8.45694	18.3282	7.79e-50	1e-47	6.40681	6.54224	5.83269	6.04908	6.25798	6.60765	5.87529	5.8744	5.83269	7.79507	5.98338	6.55493	7.20702	5.61398	5.79526	6.61003	7.24345	6.51774	5.89907	5.86237	6.48388	6.37417	5.59426	7.78272	6.37339	6.59775	6.71091	6.25798	6.72556	6.10041	6.12322	5.82651	6.1771	6.60765	5.70683	6.7382	6.38584	6.30477	6.59158	5.87529	7.0226	6.04908	6.48318
201711_x_at	RANBP2	2.2633	9.09535	13.0608	9.24e-31	1.81e-29	5.53854	4.73375	5.86521	3.65746	4.94088	4.79128	6.23868	5.97861	5.86521	5.20977	5.38865	6.38669	5.60234	5.86392	5.26629	5.24199	5.03632	5.6501	5.11093	4.85293	5.64309	4.92057	5.37601	5.06449	5.11841	6.08842	4.67163	4.94088	5.25839	4.80201	5.40542	5.25839	5.48997	4.79128	5.29159	5.08199	5.40132	4.96637	4.63153	6.23868	5.82158	3.65746	5.97968
222473_s_at	ERBIN	2.25879	7.96762	19.2532	3.51e-53	6.04e-51	4.70808	6.94737	4.75615	4.76733	5.33658	4.37713	4.78181	5.08029	4.75615	4.61186	5.30542	4.93243	4.79857	4.72316	5.21926	5.32708	4.85246	4.72262	5.61407	4.88502	5.23449	5.22894	6.11937	5.02891	4.03766	5.09456	6.22257	5.33658	5.15636	5.44699	4.91686	5.69317	4.21625	4.37713	4.98012	5.13859	5.77043	4.98945	5.6496	4.78181	3.98762	4.76733	4.42467
230422_at	FPR3	2.25837	7.24346	8.99417	3.7e-17	2.15e-16	7.99522	5.83182	8.14888	6.16587	7.82773	7.51828	7.85276	7.94901	8.14888	7.27117	7.96507	7.75573	7.83751	7.79994	6.93214	8.07009	6.91454	8.11169	6.97385	7.03991	7.95622	8.06585	6.81337	7.89713	7.00277	8.50692	6.31567	7.82773	7.76263	7.46462	6.8356	7.03765	7.88861	7.51828	6.8595	6.85152	8.40564	8.67389	7.87014	7.85276	8.09832	6.16587	8.05703
222848_at	CENPK	2.25825	5.54382	10.9494	1.86e-23	1.86e-22	6.17005	7.28385	5.83263	6.86236	5.80574	5.71989	5.59212	5.9792	5.83263	6.68118	6.58542	5.92259	5.72609	5.17041	6.51961	6.16462	5.7782	5.96815	5.95831	7.39824	5.61693	6.98023	6.68517	6.17347	5.75928	6.47402	6.26644	5.80574	6.23142	5.56973	5.39918	5.6699	5.98673	5.71989	5.48274	6.52112	5.77404	5.94827	6.55312	5.59212	5.55176	6.86236	5.66758
218073_s_at	NDC1	2.25688	6.2457	10.7676	7.55e-23	7.22e-22	8.65065	8.77931	9.24417	7.65823	7.86282	8.68388	9.16237	9.19001	9.24417	8.86098	7.26524	8.68353	9.4324	9.27271	9.09224	8.36755	8.58317	9.29169	8.61074	8.89268	9.58817	7.6645	8.97948	9.68487	8.72029	9.10181	8.70286	7.86282	8.41098	8.35477	8.79564	9.1686	7.96992	8.68388	9.10649	8.0028	7.99737	8.687	8.1794	9.16237	9.311	7.65823	8.5746
1555419_a_at	ASAH1	2.25436	9.59611	12.2674	5.7e-28	8.53e-27	9.75275	10.6699	9.59713	8.91297	9.57183	10.2932	9.9	8.95354	9.59713	10.9309	10.2851	10.7509	9.91374	11.148	10.2116	8.71508	8.4577	8.99014	9.12199	9.17489	9.23241	10.1172	9.70611	9.91689	9.41404	8.10994	9.90951	9.57183	9.22749	8.65247	9.69053	9.77186	11.1484	10.2932	10.0717	9.42153	9.91812	9.21462	9.89365	9.9	10.129	8.91297	8.73634
1554351_a_at	TIPRL	2.25359	7.32764	14.3111	3.11e-35	9.58e-34	6.90189	6.58993	6.42805	6.28519	6.47898	6.50783	6.55008	6.18923	6.42805	6.0671	6.51607	6.22383	6.44834	6.68897	6.33654	6.62569	6.48005	6.46894	6.85308	6.17704	6.2496	6.25852	6.3836	6.30749	6.26943	6.65123	6.71391	6.47898	6.38031	6.3739	6.30552	6.73526	6.7341	6.50783	6.34024	6.67356	6.79745	6.62998	6.17935	6.55008	6.62711	6.28519	6.21546
203428_s_at	ASF1A	2.25288	7.6991	11.6233	9.62e-26	1.18e-24	10.0162	10.5899	10.2057	9.902	10.0737	10.1841	10.5174	9.5677	10.2057	10.2974	10.798	9.89973	9.97367	10.2426	10.362	10.2049	10.1926	9.83655	9.74686	10.2584	10.1347	10.1324	9.53066	10.0491	9.81691	11.1126	10.4315	10.0737	10.1052	9.45361	9.37139	10.4095	9.88496	10.1841	10.0632	9.91711	10.2285	9.58694	10.1127	10.5174	9.95017	9.902	10.0069
214916_x_at	IGK	2.2511	8.02153	5.97741	6.89e-09	1.91e-08	7.3053	8.62592	6.68564	8.88544	7.57435	7.80466	6.32831	8.0537	6.68564	7.23999	7.1252	8.27317	6.46571	7.40204	7.18881	7.87154	8.29573	7.26828	8.4092	6.92339	7.96418	7.50368	7.07703	9.20041	8.43967	9.16323	8.96442	7.57435	6.10801	7.59801	6.87616	6.84407	8.11522	7.80466	7.69254	8.75265	6.81965	7.66229	7.91162	6.32831	6.44801	8.88544	8.2074
209955_s_at	FAP	2.25028	8.45252	9.31501	3.76e-18	2.35e-17	6.83489	7.84118	6.96665	6.24913	7.51171	6.88576	7.23421	6.72097	6.96665	6.49516	6.37698	6.96834	6.6882	7.28311	6.6567	7.25388	6.74034	6.64036	7.56259	5.95111	6.66604	6.54092	7.05773	7.08737	7.92533	6.6228	7.76453	7.51171	7.62329	7.22994	7.95945	8.01868	7.26376	6.88576	6.48506	6.80123	7.91518	6.65014	7.19966	7.23421	6.88877	6.24913	6.53815
203757_s_at	CEACAM6	2.24836	7.67969	3.34131	0.000947319	0.0015601	6.47148	7.10696	6.21196	6.96349	5.65392	5.82803	6.80822	6.00414	6.21196	7.57537	6.38072	6.01866	6.81147	6.01527	6.56432	6.57808	6.50957	6.4464	6.64692	6.78793	6.50081	6.26882	6.858	6.02212	6.42931	6.41618	6.29168	5.65392	6.78725	6.34497	6.18064	6.38075	6.42077	5.82803	6.18151	7.23957	5.45041	5.7932	6.80067	6.80822	5.61738	6.96349	6.44283
209678_s_at	PRKCI	2.24723	9.77464	16.606	1.44e-43	1e-41	6.31158	6.16891	6.68958	6.70944	7.01626	7.07163	6.63524	6.92177	6.68958	6.86848	6.28141	6.64558	6.62402	6.63019	6.75955	6.90461	7.06995	6.34615	7.62576	6.26732	7.41315	6.94043	7.09681	6.79073	6.78765	6.94751	7.1503	7.01626	6.96958	6.90956	6.88507	6.39019	6.82515	7.07163	6.64943	6.19385	6.78764	6.98292	6.50927	6.63524	6.74914	6.70944	6.82673
200841_s_at	EPRS	2.24549	7.43102	9.21145	7.9e-18	4.81e-17	6.59163	5.89564	4.98742	5.69433	5.34753	5.87082	5.28598	6.02887	4.98742	5.28296	5.63241	6.0303	5.31415	5.50033	5.31202	5.55796	6.12744	5.49742	5.80932	5.64273	5.20239	6.02443	5.34752	5.82821	5.8063	6.45405	5.36294	5.34753	5.37696	5.30208	5.22599	5.77407	6.64535	5.87082	5.62817	7.11222	5.94709	6.42419	6.08742	5.28598	5.606	5.69433	5.6708
206392_s_at	RARRES1	2.24377	7.71432	4.75909	3.12e-06	6.76e-06	13.1406	12.6816	11.1152	13.0211	12.7019	13.1528	11.7449	13.8332	11.1152	12.355	12.5756	13.6627	9.1559	13.2581	12.1238	13.7	9.09435	12.1279	13.8029	13.3477	13.7912	12.7471	13.0226	12.6265	12.7907	13.4564	12.7709	12.7019	12.3212	13.7619	12.7998	13.1368	12.3932	13.1528	13.3517	13.4064	13.3748	12.9233	13.2635	11.7449	10.7762	13.0211	12.967
214007_s_at	TWF1	2.24363	7.13065	11.5995	1.16e-25	1.41e-24	9.16702	8.3861	10.4308	11.985	9.1969	10.9189	8.89164	9.90109	10.4308	10.1315	10.6921	11.3714	9.52857	11.1908	10.277	10.0106	12.6735	9.61615	11.0492	11.2917	10.5646	10.1972	11.123	10.5327	10.2992	10.124	8.6065	9.1969	9.06965	11.0617	9.15343	9.80201	12.1058	10.9189	10.8542	12.5457	11.9243	11.6545	10.2	8.89164	9.61838	11.985	10.2814
208721_s_at	ANAPC5	2.24349	6.87819	12.6765	2.1e-29	3.62e-28	6.26983	6.39685	5.69035	6.34726	6.20951	6.41891	6.10393	6.61137	5.69035	6.2619	6.35785	6.18809	6.44675	6.2461	6.15487	6.50602	6.91096	6.13928	6.63406	6.25118	6.3361	6.22561	6.28045	6.19441	6.56777	6.47032	6.88772	6.20951	6.51045	6.56602	6.72381	6.33991	6.4982	6.41891	6.52217	6.19245	6.49642	6.02906	5.95482	6.10393	6.25567	6.34726	6.60171
218209_s_at	RPRD1A	2.24157	7.2572	14.9422	1.63e-37	6.25e-36	6.95484	6.31248	6.69575	6.8791	6.62772	7.59057	6.81185	7.11838	6.69575	6.23283	6.13512	6.53804	7.07669	6.94046	6.45776	7.20672	5.45569	6.58898	6.63607	6.38855	6.41069	6.71382	6.57864	6.46941	6.2086	6.29446	6.18514	6.62772	6.66204	6.80904	6.70631	5.74571	6.98662	7.59057	7.00459	7.76715	6.13322	6.56183	6.21051	6.81185	6.95875	6.8791	6.50826
220202_s_at	RC3H2	2.23919	7.93394	17.9691	1.57e-48	1.75e-46	5.88758	6.24038	7.045	5.79276	7.0941	5.48748	5.72989	8.30443	7.045	6.17427	6.42184	5.45246	5.00611	5.89359	5.3544	6.51285	5.21349	4.84312	5.41873	7.62723	6.59834	6.40445	5.8648	4.90763	6.37316	5.98232	5.45872	7.0941	5.86348	5.6358	4.17975	5.67542	4.54009	5.48748	6.33172	6.44705	5.67579	6.23124	5.70544	5.72989	5.0522	5.79276	5.17262
220386_s_at	EML4	2.23896	7.02641	9.923	4.44e-20	3.32e-19	7.22406	8.42626	8.86059	8.47841	8.16483	7.71642	9.4477	8.43319	8.86059	7.48504	7.84277	8.47901	7.07943	7.86301	8.18169	7.48877	6.6069	6.81702	7.84669	8.16648	8.09639	7.6191	8.31367	7.96417	7.34861	8.52888	7.88857	8.16483	8.31936	8.03707	8.46181	8.01476	7.2467	7.71642	7.21907	7.11809	7.65688	8.13211	8.19004	9.4477	7.59241	8.47841	8.03307
222646_s_at	ERO1A	2.2379	7.67054	9.64416	3.46e-19	2.38e-18	10.8017	10.9415	10.2817	11.2028	10.6495	10.246	10.8961	10.207	10.2817	10.1351	10.2764	10.9334	9.91726	10.596	10.0769	10.9492	9.91073	10.0321	10.3247	10.5445	10.4306	9.93674	10.8635	10.3851	11.0849	10.3573	10.6418	10.6495	10.2398	10.3985	8.63317	11.2948	10.0651	10.246	10.2479	10.2529	10.1927	10.3943	10.8772	10.8961	9.38905	11.2028	10.2333
216202_s_at	SPTLC2	2.23687	6.68693	11.7783	2.82e-26	3.65e-25	11.6777	9.26084	12.7325	9.42437	12.1581	11.2079	10.9935	11.5159	12.7325	11.4463	11.8636	11.3146	12.9854	11.9785	12.0475	12.307	11.0915	11.7871	9.73247	12.0282	12.3024	12.9506	10.6593	12.1433	11.3625	11.2632	8.90513	12.1581	11.2471	11.8719	9.96198	11.5464	10.1396	11.2079	11.263	12.7447	11.3651	12.4172	12.2378	10.9935	11.8679	9.42437	12.2899
238673_at	SAMD12	2.23496	7.46878	8.70576	2.79e-16	1.49e-15	6.86711	7.82112	7.23245	7.43991	7.23264	6.80243	7.02042	7.5822	7.23245	7.85766	8.25207	7.5619	10.1423	7.43756	7.56182	7.22772	7.94517	7.4364	7.79854	8.36855	9.17024	8.16569	9.10235	9.79388	6.8302	8.07389	7.87792	7.23264	7.91942	8.68869	6.66431	7.6638	7.38687	6.80243	8.33576	7.49609	8.7665	7.81452	7.64103	7.02042	9.14497	7.43991	7.9568
222496_s_at	RBM47	2.23487	8.45633	13.8887	1.03e-33	2.68e-32	6.47024	6.9339	5.73222	5.9819	5.51627	5.97746	8.05701	5.87076	5.73222	5.69712	6.06292	6.81506	6.28219	5.13953	6.36435	5.36753	6.4179	5.91779	6.23604	6.24101	5.65947	5.79936	5.45581	6.33103	6.37032	5.86009	6.64719	5.51627	5.58958	5.96797	6.19033	5.52995	5.52433	5.97746	6.0069	6.07745	5.40862	6.01029	5.57235	8.05701	5.42449	5.9819	5.53696
217523_at	CD44	2.23356	8.3677	9.50916	9.25e-19	6.13e-18	6.90795	10.7212	6.95744	7.29694	7.07056	7.40281	7.43883	6.50457	6.95744	7.51382	7.66822	8.22454	6.55306	6.78731	6.59926	7.65059	7.05146	7.74756	7.22537	6.8685	7.41013	6.29308	6.96034	6.62869	7.39353	9.67285	9.89471	7.07056	7.93614	7.13118	8.90691	7.28037	6.98273	7.40281	6.96079	7.46868	8.21441	7.75953	8.25952	7.43883	7.21623	7.29694	7.13642
213461_at	NUDT21	2.23212	5.90714	11.1346	4.43e-24	4.71e-23	12.0376	12.0047	10.914	12.0481	11.885	11.1984	11.3833	11.883	10.914	11.8767	11.8453	12.3504	11.8075	12.066	12.0568	10.7002	11.2866	12.0804	11.18	12.5404	11.9365	11.5998	11.8412	11.6746	11.5852	11.5814	11.9102	11.885	11.6691	11.3928	11.307	11.6007	11.8157	11.1984	11.2424	11.1479	11.273	11.381	11.4831	11.3833	12.166	12.0481	12.1449
212998_x_at	HLA-DQB1	2.23102	9.25878	8.75467	1.98e-16	1.08e-15	7.73263	7.67828	8.89791	6.18995	8.67158	7.05721	8.26345	7.44649	8.89791	8.0703	8.30082	7.69118	8.04073	7.21032	7.37454	9.12271	7.12667	8.64353	7.08292	7.13011	8.37421	8.60987	7.2977	8.89245	8.29505	7.91651	7.28785	8.67158	7.70423	8.31081	7.29157	8.08153	6.25709	7.05721	7.55518	8.23859	7.55268	8.99497	8.08782	8.26345	8.53527	6.18995	8.60582
207332_s_at	TFRC	2.22948	10.5448	10.5568	3.79e-22	3.4e-21	5.6699	6.33194	5.45892	5.48541	6.08865	5.83193	5.51451	5.26345	5.45892	6.8712	5.95297	5.40817	5.46041	5.23277	6.07416	6.22491	5.51105	5.64051	5.6142	5.27741	5.37342	6.39468	5.6993	6.27306	5.76523	5.9313	5.5908	6.08865	5.6147	5.62839	6.1633	5.70826	5.66965	5.83193	5.86578	6.91911	6.19607	5.60576	5.75612	5.51451	6.21261	5.48541	5.75375
237086_at	FOXA1	2.22736	7.36739	3.75877	0.000207862	0.000370232	6.31405	6.4657	5.97952	4.45091	5.98266	5.36979	5.17455	6.81763	5.97952	5.78441	4.84726	6.50696	5.38302	5.57729	5.17612	5.07308	4.2857	5.2585	6.06818	6.29345	5.30132	6.44517	5.4444	7.12374	5.45921	6.18812	6.276	5.98266	5.95969	5.99616	4.38194	5.58098	4.89314	5.36979	5.98611	4.91677	6.34884	6.97168	5.73508	5.17455	5.85545	4.45091	5.05139
213274_s_at	CTSB	2.22663	9.02016	12.941	2.45e-30	4.65e-29	6.32355	6.53219	6.2558	6.52728	5.92291	5.87352	5.93421	5.64905	6.2558	5.46513	6.115	6.51254	6.38595	5.98782	6.55246	7.2613	5.59053	6.71182	5.59035	5.30108	5.86699	5.5984	6.19347	5.51592	6.2459	5.65735	6.76123	5.92291	6.45705	5.86954	6.26112	6.419	6.60692	5.87352	6.11243	5.40796	5.81243	5.26381	6.35316	5.93421	5.78765	6.52728	5.79796
201422_at	IFI30	2.22569	10.76	12.2	9.78e-28	1.43e-26	9.37984	8.96569	10.7003	9.14917	12.2183	11.6811	9.92136	11.6	10.7003	10.2229	9.98089	8.84897	9.5785	9.44418	10.8424	9.99372	9.26306	10.0265	11.0236	9.37344	9.37016	9.68545	9.36108	9.61139	10.593	9.02745	9.49661	12.2183	10.6479	10.1228	9.5042	10.6112	8.75703	11.6811	10.211	9.68375	11.407	10.173	10.4726	9.92136	10.0267	9.14917	9.04676
202404_s_at	COL1A2	2.22553	12.9791	10.0211	2.14e-20	1.64e-19	8.28037	8.45306	7.756	7.79073	7.71538	7.82503	7.42133	7.57689	7.756	8.76471	7.61193	7.96602	7.76234	7.73597	7.81239	8.2474	8.18153	7.93816	8.34266	8.39056	8.20023	8.51155	7.83955	8.13149	7.67708	7.23937	8.22665	7.71538	7.71114	8.91947	8.35415	8.36429	8.35378	7.82503	8.13941	9.0813	7.15341	7.86694	8.80572	7.42133	7.95734	7.79073	7.82204
202647_s_at	NRAS	2.22537	6.61253	10.1858	6.25e-21	5.01e-20	7.19647	7.26317	6.91675	7.27627	7.07445	7.40604	7.84272	7.95033	6.91675	7.41899	8.22567	7.61049	7.37839	7.20672	7.12958	7.47037	7.31837	7.469	6.87306	6.89131	7.08499	7.46517	7.17363	6.61693	8.08796	7.06295	6.57201	7.07445	7.00714	6.66495	7.04349	7.73013	7.42789	7.40604	10.7132	7.89598	7.33855	6.91511	7.2788	7.84272	7.70732	7.27627	7.25598
210691_s_at	CACYBP	2.22519	8.17173	14.5378	4.73e-36	1.58e-34	5.26971	6.95806	5.86008	6.61804	6.19832	6.14683	5.29409	6.27111	5.86008	5.24951	4.89309	5.83704	7.07493	6.39541	6.19892	6.74156	5.73022	5.82465	5.66713	6.8299	5.50704	5.69145	5.21087	6.41534	5.36957	5.08078	7.14184	6.19832	6.61089	5.90648	6.41333	6.11794	6.30697	6.14683	5.35201	6.17086	6.96917	5.88998	5.75344	5.29409	5.77223	6.61804	6.03349
201120_s_at	PGRMC1	2.22363	9.55413	12.6086	3.64e-29	6.13e-28	5.81299	5.81577	5.78815	5.78458	5.98329	5.97198	5.62879	5.99622	5.78815	6.14225	5.83072	5.56102	5.84822	5.85921	5.92368	5.31673	6.17837	5.71265	5.46238	5.25705	5.71764	5.76418	6.10466	5.66977	5.56033	6.72429	6.12116	5.98329	5.80228	5.62989	6.01811	5.93833	6.30145	5.97198	4.91182	5.49065	5.52214	5.17622	5.84347	5.62879	5.81495	5.78458	5.64344
230494_at	SLC20A1	2.22343	8.62085	18.0779	6.31e-49	7.48e-47	6.58198	6.06633	6.47914	6.587	6.64046	6.35608	6.65415	6.5584	6.47914	6.3481	6.39572	6.37275	6.53792	6.325	6.52992	6.30918	6.99163	6.27854	6.35321	6.14626	6.21639	6.27026	6.01124	6.29493	6.62656	6.18743	6.8608	6.64046	6.72411	6.65046	6.81207	6.42386	6.84346	6.35608	6.66067	6.13815	6.75951	6.61665	6.0735	6.65415	6.6806	6.587	6.36174
223273_at	GON7	2.21988	7.05551	16.9025	1.2e-44	9.39e-43	7.68579	8.01204	9.44768	9.12598	8.68638	8.43963	7.97099	9.41276	9.44768	8.22926	8.01128	8.22302	8.97058	8.29596	8.53937	8.1535	8.75811	8.22573	8.17377	8.77564	8.52298	8.56491	9.26274	7.53718	8.07261	8.91989	8.08598	8.68638	8.14923	8.41984	7.95284	9.0309	8.22509	8.43963	8.3232	7.66515	8.36706	8.51541	9.29839	7.97099	7.24887	9.12598	8.04664
209580_s_at	MBD4	2.21945	8.32276	19.8369	2.79e-55	6.37e-53	5.5181	6.18894	5.13543	5.55061	4.87516	4.67141	5.68487	5.47698	5.13543	6.78603	6.34398	7.28963	5.09529	6.15421	5.34523	4.9219	6.9463	6.13037	6.34943	6.40241	5.50721	5.42249	5.9575	6.33493	5.25586	5.63492	5.99003	4.87516	6.05747	5.49792	5.50999	5.8661	5.53537	4.67141	6.56256	6.38471	5.35467	6.35767	5.53131	5.68487	5.47516	5.55061	6.12583
200996_at	ACTR3	2.21875	10.5973	19.493	4.81e-54	9.19e-52	8.13766	6.7977	7.20928	6.92889	6.88339	7.09779	6.93727	6.61087	7.20928	6.92559	7.83198	7.22933	8.80896	7.0713	7.22259	8.53285	7.53304	6.66349	6.83528	7.76819	6.48247	6.35987	6.90077	5.6004	6.69457	7.43434	7.18933	6.88339	7.40626	6.48931	9.66542	6.38213	7.761	7.09779	5.3301	6.43153	5.88812	6.66799	6.75733	6.93727	7.78288	6.92889	7.76956
1555827_at	CCNL1	2.21813	5.85204	13.15	4.46e-31	9.06e-30	6.55789	7.03399	6.83336	5.85363	5.71388	6.54676	5.71774	5.49401	6.83336	6.318	6.95474	5.80977	5.9382	6.36859	5.84673	6.37584	6.41968	6.03634	7.09239	6.31909	6.99743	6.5634	6.01924	6.83654	5.97127	6.25765	7.12294	5.71388	6.59042	5.78904	6.02409	6.34304	6.34696	6.54676	6.25981	6.50046	5.57999	5.95291	6.59835	5.71774	6.33978	5.85363	7.2977
201311_s_at	SH3BGRL	2.21616	9.35186	9.26285	5.47e-18	3.37e-17	6.59623	7.45408	6.29637	7.26515	6.70151	6.44118	6.62488	6.80093	6.29637	6.93822	7.30983	6.24098	6.10457	6.15701	8.24317	5.64096	6.84262	7.18597	6.55595	5.82916	6.35195	6.90413	7.07369	6.19047	7.04941	6.0266	6.87916	6.70151	7.18675	6.65853	8.13551	6.57532	7.27595	6.44118	6.69627	6.07927	6.66463	6.65986	6.29513	6.62488	6.45296	7.26515	6.14451
225847_at	NCEH1	2.21455	6.03311	9.87901	6.14e-20	4.53e-19	8.20145	7.66416	8.10624	7.46573	7.80648	7.25552	7.44759	8.44974	8.10624	8.97543	8.01989	8.39251	7.40495	8.61512	7.52637	6.8031	6.72065	7.75705	7.27868	8.17163	8.37738	8.00281	6.56592	8.83431	7.96384	6.92851	7.85095	7.80648	7.71828	7.70786	7.83897	7.99302	8.01828	7.25552	7.37058	7.95089	9.37514	8.20162	8.45087	7.44759	8.72176	7.46573	7.56291
217826_s_at	UBE2J1	2.20862	7.94471	13.7131	4.38e-33	1.08e-31	5.72051	5.16612	5.78932	7.30976	6.3304	5.91285	5.73899	6.96124	5.78932	4.65938	5.31124	5.8972	5.35474	6.31799	5.62392	6.17271	4.95006	6.55686	6.3585	5.30018	6.88326	5.64837	6.45947	5.77388	5.6211	6.10012	5.4532	6.3304	5.99559	6.53203	5.58881	5.47428	5.55405	5.91285	5.88081	4.94359	7.04565	6.04925	5.70187	5.73899	5.72761	7.30976	6.41103
204881_s_at	UGCG	2.20839	9.73303	11.8144	2.12e-26	2.77e-25	10.4299	11.3965	10.6455	9.95176	10.8339	10.9445	9.886	10.7803	10.6455	11.64	10.2734	10.7468	10.9634	10.1829	10.4444	9.69735	10.505	11.0138	10.9122	10.9503	11.4091	11.6572	11.4944	11.1284	10.6366	10.4555	11.3733	10.8339	10.4886	11.0172	10.2899	10.7582	10.2447	10.9445	10.9414	10.9618	10.7961	11.6041	11.1007	9.886	11.2413	9.95176	11.8508
202829_s_at	VAMP7	2.20757	8.90764	16.6164	1.32e-43	9.28e-42	7.39443	7.80532	7.83135	6.85072	7.63918	8.1751	6.83251	7.63879	7.83135	7.61654	7.31735	8.08343	7.18335	7.62629	7.58856	8.82096	6.1078	7.9501	8.21792	7.63722	7.99626	8.17776	8.21617	7.64515	7.6035	6.88423	7.16265	7.63918	7.07668	8.05886	6.47809	8.15668	7.03138	8.1751	7.53068	7.84433	6.07344	8.31681	8.56039	6.83251	7.26828	6.85072	8.30671
200604_s_at	PRKAR1A	2.20691	8.08652	10.7778	6.98e-23	6.7e-22	9.91812	9.91223	9.42041	9.47139	9.49677	9.54409	10.1727	8.50497	9.42041	9.74722	9.55721	9.99806	10.3835	9.71607	9.77836	9.27604	9.63589	8.90639	9.19772	9.44905	9.17567	9.73383	10.3522	10.0111	9.52932	10.4355	9.48	9.49677	10.2928	8.67621	9.7525	9.63284	9.38013	9.54409	9.22966	9.82494	9.5918	8.84839	10.1684	10.1727	9.47771	9.47139	8.64339
223650_s_at	NRBF2	2.20619	7.05193	15.8721	6.79e-41	3.64e-39	5.38247	7.64144	6.68242	7.87112	7.5455	6.08134	5.76171	7.74879	6.68242	8.04037	8.0125	5.95631	6.13433	5.74329	7.05992	6.79858	6.9829	6.65917	6.98902	7.10161	6.90029	7.46587	6.77608	6.68618	6.9896	7.16627	6.71218	7.5455	7.47955	7.07239	5.55374	6.84633	6.85157	6.08134	6.28183	7.13929	7.04213	6.60289	7.19707	5.76171	6.25178	7.87112	7.11959
218355_at	KIF4A	2.20608	6.7811	7.92162	5.57e-14	2.43e-13	5.6301	5.02048	4.91607	4.68937	5.36059	4.69357	4.86501	4.87	4.91607	4.84127	4.58662	5.23986	4.81432	5.09419	4.38805	4.9985	5.05881	4.52183	4.80625	5.08409	5.12511	5.05915	5.2542	5.7293	4.78449	5.84287	5.16023	5.36059	5.13532	4.74291	5.13788	5.16591	4.54099	4.69357	5.243	5.13721	5.50647	5.76338	5.4749	4.86501	5.29769	4.68937	5.17313
202918_s_at	MOB4	2.20592	9.33546	19.2699	3.06e-53	5.42e-51	8.83025	9.49245	7.67031	7.85947	7.38488	7.90588	7.79029	8.58456	7.67031	8.65194	9.53063	7.90709	7.13121	8.4239	8.21654	9.30649	8.16177	8.75802	9.10541	8.4771	7.67795	9.29608	9.38118	7.87464	8.34017	10.7498	8.98461	7.38488	7.38719	7.61088	8.87016	9.70805	8.91518	7.90588	8.97588	9.3043	9.67284	8.27273	9.20388	7.79029	7.60845	7.85947	8.33443
218156_s_at	TSR1	2.20561	7.44519	14.2029	7.64e-35	2.24e-33	6.26354	6.2596	7.16785	5.65126	7.25064	7.35206	7.15643	7.37354	7.16785	6.03173	6.79316	7.00497	7.39164	6.69933	7.12608	7.32796	6.08872	7.01093	6.3083	6.09897	7.13528	6.31173	7.27677	6.47797	6.558	7.21798	6.10301	7.25064	6.77866	6.17303	5.78314	6.75478	5.86682	7.35206	7.3026	5.87124	6.74868	6.36573	6.28124	7.15643	6.41133	5.65126	7.33291
1552477_a_at	IRF6	2.20427	7.31609	8.85818	9.63e-17	5.39e-16	7.95232	9.28003	8.78497	7.89804	8.92032	8.30582	8.07818	9.29717	8.78497	8.18374	8.04106	8.57213	9.04485	8.51744	9.78761	9.1298	8.62178	7.70459	7.81011	8.20977	8.18879	8.73474	6.99847	7.98554	8.50295	7.62933	9.50407	8.92032	8.66105	9.11003	8.54651	8.07759	7.82964	8.30582	7.62691	8.78329	9.14749	7.98396	8.15988	8.07818	8.85815	7.89804	8.44223
201852_x_at	COL3A1	2.20411	12.6663	9.17969	9.91e-18	5.98e-17	7.10352	8.12351	7.47308	6.07965	8.14886	7.32107	7.08869	6.96371	7.47308	8.09621	8.06083	7.9625	8.89133	7.59122	6.8106	7.98305	7.17012	7.98578	7.36833	7.59791	7.64276	8.21197	7.75608	8.1842	7.4888	7.58404	7.68195	8.14886	7.75907	7.473	6.51172	7.24899	6.86191	7.32107	6.46754	6.52277	6.37024	6.99762	8.08543	7.08869	6.97352	6.07965	8.05161
220235_s_at	LRIF1	2.20312	7.42111	18.5885	8.87e-51	1.21e-48	7.51212	7.73322	7.37235	7.32262	7.6984	7.09467	8.064	8.82758	7.37235	7.90741	7.144	7.16038	7.64761	8.10564	6.82006	6.2223	8.23421	7.44498	7.23529	8.19029	7.40734	7.2711	7.75332	7.25578	7.06471	7.91529	7.36082	7.6984	6.90667	6.96331	7.43522	7.24477	7.30498	7.09467	6.97062	7.86999	8.86599	7.73602	7.75212	8.064	7.67778	7.32262	7.15349
1554627_a_at	ASCC1	2.20259	7.17609	14.8921	2.47e-37	9.39e-36	5.7952	5.43399	5.67835	5.87407	6.01284	6.02281	6.09202	6.21498	5.67835	5.70648	5.50731	5.83099	5.66321	5.87473	5.75795	5.93578	5.70539	5.8438	5.56875	5.82343	6.36054	5.41918	5.74164	5.81564	6.01191	5.87647	6.07178	6.01284	6.09275	5.97111	5.74184	6.06938	5.93529	6.02281	5.97759	5.53709	6.15979	5.71434	5.76651	6.09202	5.75927	5.87407	5.66389
201523_x_at	UBE2N	2.20053	8.707	16.6361	1.12e-43	7.94e-42	5.23737	7.09	6.52702	6.95131	6.37412	5.61542	5.5001	6.47438	6.52702	7.88624	6.84902	6.41641	5.58413	5.99783	7.02339	6.37047	6.40031	6.45321	6.21753	6.48722	6.66818	6.66829	6.77211	6.35446	5.9502	6.2662	6.23312	6.37412	6.39019	6.40221	5.69637	6.28613	5.42853	5.61542	6.65944	6.20312	6.38621	6.34563	7.06206	5.5001	6.162	6.95131	6.43128
204679_at	KCNK1	2.20044	8.61331	7.18739	6.03e-12	2.2e-11	6.49445	5.74652	5.90409	5.52892	6.41623	7.59057	6.21892	7.4344	5.90409	6.18494	9.17646	6.17491	5.09813	7.1455	5.53074	5.79972	5.90731	6.01204	8.08774	6.05474	6.00444	5.57909	10.5682	6.03991	5.51253	6.0415	5.45173	6.41623	6.5839	6.07378	6.505	6.0645	6.81616	7.59057	6.19307	6.05817	6.77411	6.5282	6.90619	6.21892	5.68307	5.52892	6.7857
209806_at	HIST1H2BK	2.20043	10.4559	9.89311	5.53e-20	4.1e-19	10.6864	10.9443	10.7367	10.8559	11.188	10.6517	11.6791	11.8251	10.7367	10.5853	10.8814	10.9286	10.6134	10.9473	10.9566	11.0166	10.0742	9.74396	10.8043	11.0172	10.4062	10.8171	11.3994	10.678	11.0991	10.9545	11.0048	11.188	10.6199	10.4731	10.8706	9.76159	10.9892	10.6517	10.4823	10.5548	11.2173	10.5432	10.4992	11.6791	10.3138	10.8559	9.95668
202619_s_at	PLOD2	2.1998	8.06491	8.34437	3.32e-15	1.61e-14	8.45769	8.17056	8.29507	7.341	7.83906	8.62094	8.86825	8.10655	8.29507	8.79732	7.35878	7.93503	8.54337	8.64537	7.87692	7.75804	8.28679	8.56133	8.70685	8.28095	8.41126	8.24381	8.19804	8.38641	8.3137	7.83472	7.96328	7.83906	7.90854	8.39017	8.15111	8.81941	7.70478	8.62094	8.80141	8.62998	7.4116	8.39457	8.03504	8.86825	8.26043	7.341	8.43266
200927_s_at	RAB14	2.19978	9.24692	19.2119	4.95e-53	8.39e-51	6.56529	6.78881	6.87674	6.90011	6.92649	6.93489	6.9349	6.94754	6.87674	6.56281	6.5675	6.52295	6.56177	7.11116	6.76612	6.51794	7.46944	6.88464	6.88367	6.64168	6.97504	6.95638	6.46358	6.84209	6.80895	6.65117	7.28948	6.92649	7.10401	6.96295	6.99595	6.8589	6.94702	6.93489	6.46188	6.68022	6.62018	6.87176	6.94262	6.9349	6.58445	6.90011	6.99372
210186_s_at	FKBP1A	2.19974	7.75623	13.8232	1.77e-33	4.45e-32	5.2893	5.73876	5.77588	5.89792	4.96735	5.58423	5.91816	5.76298	5.77588	5.30345	5.68618	4.78607	5.07376	5.50401	5.74019	5.80068	5.77339	5.85985	6.52064	5.63772	5.79932	5.25912	5.90439	5.32203	5.97155	5.53332	6.36858	4.96735	5.20366	5.22307	5.58272	5.98514	5.97153	5.58423	5.72588	4.80269	5.6639	5.54366	5.67687	5.91816	5.51567	5.89792	5.77168
218172_s_at	DERL1	2.19959	8.64602	16.0289	1.82e-41	1.05e-39	6.15598	5.90274	6.4006	6.52571	6.41399	6.42163	6.72038	6.09296	6.4006	5.67311	5.71522	6.0586	6.61771	6.50081	6.59344	6.67156	6.41051	6.4794	6.06818	5.62453	6.28894	6.00318	6.04097	6.45948	6.41372	5.85237	6.4999	6.41399	6.55553	6.40103	6.50643	6.11959	6.41521	6.42163	6.33892	5.92976	6.60511	6.38305	6.01227	6.72038	6.1212	6.52571	6.43907
200700_s_at	KDELR2	2.19881	10.1718	15.7138	2.56e-40	1.3e-38	6.01617	6.2771	6.11825	6.25007	6.01039	6.31428	5.94869	5.68438	6.11825	6.07506	5.99724	5.85731	5.80623	5.66138	6.19818	6.19459	6.78875	5.88605	6.08969	6.05325	5.68948	5.96997	5.94058	6.12251	6.08134	5.81859	6.38354	6.01039	6.04685	6.3271	6.34947	6.31739	6.19596	6.31428	6.14854	5.70385	6.08071	6.2254	5.67865	5.94869	6.03132	6.25007	6.31369
236044_at	PLPP4	2.19714	6.46697	7.91305	5.9e-14	2.56e-13	8.49063	6.63033	8.93747	7.92575	9.15974	8.37083	8.47905	8.08608	8.93747	7.89721	8.29701	8.31804	8.29309	9.86134	7.92361	8.06221	8.16589	7.97351	7.34166	7.83575	8.17653	8.02977	9.78236	8.24223	7.56841	8.21881	6.02423	9.15974	8.09527	8.76611	9.16645	6.9498	8.31324	8.37083	8.21137	7.30366	9.50036	8.06404	6.89462	8.47905	8.8278	7.92575	8.50658
220085_at	HELLS	2.19684	6.24743	8.55385	7.95e-16	4.08e-15	7.73568	8.25968	7.55672	8.00741	7.47327	6.38123	6.68232	8.3926	7.55672	7.81692	8.07543	7.39953	8.60144	7.28337	7.96745	8.46035	8.01254	6.85954	8.42274	7.99367	5.74374	3.89868	4.47744	8.08608	8.20968	6.2894	8.01292	7.47327	8.33895	8.06013	7.57794	8.17262	5.18105	6.38123	6.35275	7.1915	8.54371	7.81493	8.66333	6.68232	7.02313	8.00741	6.37331
217388_s_at	KYNU	2.19528	7.09294	5.32718	2.05e-07	4.97e-07	13.169	12.5713	13.0894	13.6072	13.021	13.2655	13.1971	12.9118	13.0894	13.0952	13.2449	13.2711	13.4392	12.6674	13.7191	12.9184	13.4119	13.4403	13.3706	12.5556	13.2853	13.1477	13.0764	12.9681	13.1806	13.1511	12.6309	13.021	13.5331	13.3615	13.6387	12.9837	13.4565	13.2655	13.3313	13.5164	13.0057	12.6807	12.7833	13.1971	13.2134	13.6072	12.7948
227451_s_at	MCUR1	2.1947	7.19404	14.4187	1.27e-35	4.07e-34	5.85506	5.92174	6.90075	6.81976	5.96468	7.0391	5.42023	5.52223	6.90075	5.64575	5.40758	7.483	5.25659	6.70829	7.0082	7.64912	6.92489	6.10762	6.26282	5.26507	4.80914	5.54629	5.99465	5.88919	6.62081	6.40949	5.73772	5.96468	7.36282	6.39683	6.90607	5.46894	5.94847	7.0391	5.84839	5.81483	6.41608	5.78293	6.12684	5.42023	6.08309	6.81976	5.40261
212271_at	MAPK1	2.19273	8.17623	16.0583	1.42e-41	8.31e-40	6.08208	6.55309	6.09594	6.08705	6.59015	6.3539	6.43572	6.18945	6.09594	6.30799	6.39245	6.10385	6.15862	6.36109	6.25515	6.26253	6.63866	6.28638	5.92643	6.26746	6.29113	6.22813	6.17806	6.15096	5.98768	6.20554	6.28442	6.59015	6.45343	6.28424	6.25498	6.27915	6.36537	6.3539	6.18328	6.51151	6.52441	6.47952	6.1228	6.43572	6.41597	6.08705	6.31346
202979_s_at	CREBZF	2.19261	7.0904	17.405	1.77e-46	1.65e-44	6.33279	6.6659	6.96381	7.01914	7.10219	6.61092	6.87983	6.05366	6.96381	7.79826	6.96644	6.64267	7.50183	5.99734	7.51018	7.29887	7.05891	7.41458	6.63909	7.39352	7.15303	8.08245	7.58086	7.15282	7.11492	7.06573	6.1547	7.10219	6.58804	6.89572	7.70364	6.65991	6.10076	6.61092	6.89713	7.27412	6.94974	6.94396	7.41598	6.87983	7.47928	7.01914	8.07992
213470_s_at	HNRNPH1	2.19238	6.14716	9.00441	3.44e-17	2e-16	6.23327	7.96782	8.64433	7.41955	8.59608	6.96959	7.61336	8.5338	8.64433	8.61219	8.96671	6.65065	7.70751	6.93169	7.69278	5.76309	7.6337	7.42973	6.72214	9.18606	7.55859	7.96062	7.68601	7.6168	6.86731	8.24187	7.33714	8.59608	7.96886	7.82582	6.96321	8.37005	6.99152	6.96959	7.48897	6.12188	7.38944	8.15123	8.1184	7.61336	7.03572	7.41955	7.66361
222981_s_at	RAB10	2.19201	9.18324	17.7352	1.11e-47	1.16e-45	9.28422	9.14884	8.45498	8.27991	9.5359	9.06961	8.95878	8.9925	8.45498	9.51765	8.09074	8.78109	8.69814	9.85233	8.58789	8.27398	8.49547	8.90973	8.53387	8.48987	8.96237	7.98129	8.99278	9.40852	9.07187	9.97312	9.04663	9.5359	8.42615	8.34897	9.56061	8.82735	8.15303	9.06961	8.52848	7.98538	9.27377	8.61383	9.0072	8.95878	9.65723	8.27991	8.83706
201392_s_at	IGF2R	2.19038	7.32892	14.2702	4.37e-35	1.32e-33	7.26317	8.74041	5.47113	5.11894	6.33191	5.8746	6.2972	5.90728	5.47113	6.52407	6.91631	5.6176	4.40631	4.22302	6.37713	7.3629	5.40613	6.18053	6.54742	6.62633	6.46187	6.21123	6.74983	6.21477	6.05524	6.3958	7.65893	6.33191	6.23848	5.86979	6.93306	6.85977	6.21573	5.8746	6.31745	7.03769	5.19474	6.48515	7.94471	6.2972	5.26808	5.11894	5.90627
1556285_s_at	PPA2	2.18974	9.03279	15.2585	1.16e-38	4.89e-37	7.22481	7.27144	6.79077	7.96842	6.71575	6.8959	6.46189	5.83722	6.79077	6.66569	5.44438	6.95293	6.12747	6.84737	6.89861	6.09032	6.88931	6.37835	6.56382	6.13098	6.93123	7.08286	7.34733	6.91889	6.86399	7.1456	7.05074	6.71575	6.58961	6.25022	6.8181	6.71062	6.33446	6.8959	6.32753	7.81562	6.49685	6.53274	6.97668	6.46189	6.22156	7.96842	6.07016
224650_at	MAL2	2.18629	10.2129	9.84783	7.74e-20	5.66e-19	8.6605	8.34938	8.35482	8.2138	8.33083	8.69631	8.49095	8.43683	8.35482	8.86586	7.73454	9.55425	8.38893	8.56953	7.87799	8.18635	8.62503	7.82363	8.65701	8.08996	8.01238	8.51141	8.79563	8.77515	7.87125	9.56101	8.09513	8.33083	7.74814	8.16488	8.56126	7.89735	8.44275	8.69631	8.45277	8.70528	8.16798	7.89875	7.43052	8.49095	8.24109	8.2138	7.49165
204033_at	TRIP13	2.18482	7.33788	8.35582	3.07e-15	1.5e-14	9.36461	7.93745	8.09413	7.72929	8.18241	8.15738	8.61049	7.76871	8.09413	8.56603	7.95937	9.12795	9.25727	9.15456	7.92993	7.29155	8.6743	8.04769	7.08683	8.50903	7.41877	7.82166	6.5896	8.46165	7.47609	7.36677	8.22892	8.18241	7.28084	7.80932	7.76723	7.43865	7.99428	8.15738	7.69631	7.89939	7.96527	7.1099	7.17059	8.61049	8.70709	7.72929	8.87438
218049_s_at	MRPL13	2.18463	9.11441	14.1911	8.42e-35	2.46e-33	6.88637	7.48449	6.26963	6.39127	6.71254	5.67285	6.09984	5.80562	6.26963	7.54404	7.13179	7.03612	5.40914	5.8315	6.49545	6.14629	6.17803	6.65809	6.24943	6.2204	6.03118	7.27828	8.13426	5.68314	5.75317	7.38814	6.79954	6.71254	5.88645	5.37845	6.05875	6.93353	6.32767	5.67285	5.92957	6.09326	6.35703	6.17528	7.16587	6.09984	5.79843	6.39127	5.96283
224989_at	SMIM14	2.17939	8.86589	7.93091	5.24e-14	2.29e-13	8.33456	5.92902	8.13606	7.0799	7.78868	8.7309	8.17091	8.20318	8.13606	8.0924	7.56573	7.37998	8.19421	7.16757	7.11461	7.15585	7.93352	8.41106	7.71922	7.95262	7.97959	7.85119	5.75527	7.81655	6.66029	6.40389	4.91505	7.78868	8.00427	7.3524	6.13885	6.79732	7.37162	8.7309	7.22136	6.60009	7.4853	7.64478	7.92797	8.17091	8.00039	7.0799	8.61205
221781_s_at	DNAJC10	2.17868	7.94789	15.815	1.1e-40	5.69e-39	8.02525	9.8972	8.87041	8.66176	9.89196	8.86644	7.52643	9.33579	8.87041	10.3884	9.50453	8.9474	8.35065	7.75624	9.72829	9.80765	8.21574	9.5887	9.96941	10.1274	10.2648	10.4093	10.3513	9.83515	9.64445	8.87168	9.58681	9.89196	8.89686	9.35604	9.41417	9.45084	9.27906	8.86644	9.61411	9.37182	9.86684	9.79901	10.3314	7.52643	8.84852	8.66176	10.1277
208938_at	PRCC	2.17634	7.18783	19.2887	2.62e-53	4.7e-51	7.85073	7.02204	7.15213	7.44899	7.32136	7.17843	7.43405	6.5813	7.15213	6.27077	6.69867	8.15982	7.83797	7.29664	7.60847	7.52703	6.75525	6.76287	6.86781	6.93973	6.86426	7.47546	6.91401	6.87246	6.63161	6.7341	6.77988	7.32136	7.38453	6.63108	7.35377	6.77342	7.79777	7.17843	6.72926	6.44492	6.44248	5.76699	6.6292	7.43405	6.93646	7.44899	6.97902
218474_s_at	KCTD5	2.17565	7.90142	19.7722	4.77e-55	1.07e-52	7.38146	7.93823	7.43809	7.62708	7.63784	7.7606	7.51295	7.57394	7.43809	7.50548	7.40552	7.22944	7.40242	7.54966	7.65238	7.43944	8.1874	7.58044	7.65944	7.56304	7.39233	7.611	7.34733	7.59845	7.61791	7.37259	8.33473	7.63784	7.44371	7.5822	7.73656	7.69518	7.55307	7.7606	7.58414	7.70165	7.74121	7.95799	7.55517	7.51295	7.76868	7.62708	7.63565
202058_s_at	KPNA1	2.17442	6.7695	14.1364	1.33e-34	3.8e-33	7.78259	6.09866	5.69465	5.17038	6.1773	5.98178	5.75054	6.14043	5.69465	5.6389	5.22044	6.78202	7.26167	7.94676	5.03187	6.67541	6.49817	5.73367	6.1656	5.8178	5.71635	6.35453	7.77445	5.8551	5.36332	4.82135	6.36943	6.1773	7.16477	6.12126	7.31584	5.21557	6.35172	5.98178	5.89129	6.18701	5.9082	5.81496	5.7135	5.75054	5.88054	5.17038	5.3353
1557411_s_at	SLC25A43	2.17342	6.92472	12.746	1.2e-29	2.1e-28	7.24217	7.86255	7.60555	7.68994	7.7442	7.601	7.72586	7.47	7.60555	7.51152	7.60675	7.31049	7.54971	7.6598	7.83231	7.50612	8.1101	7.41741	7.91795	7.45484	7.77151	7.49517	7.28258	7.68082	7.84392	7.37505	8.24996	7.7442	8.00998	7.91902	7.81582	7.91551	7.83766	7.601	7.9198	7.77176	8.12806	7.97297	7.28786	7.72586	7.64918	7.68994	7.96791
201309_x_at	NREP	2.17154	7.63562	10.394	1.3e-21	1.12e-20	8.27696	7.42926	9.39719	8.57151	9.42518	9.96591	9.26991	10.3573	9.39719	8.07805	9.41089	9.42774	9.07898	9.43194	9.21793	8.6383	8.19066	10.1613	9.51495	8.24285	10.4374	9.33974	10.4577	9.15062	9.00817	10.3412	7.26457	9.42518	9.70276	9.64107	9.06439	8.75642	8.63708	9.96591	9.77647	8.92341	9.14301	10.3438	8.92049	9.26991	9.31342	8.57151	10.091
208703_s_at	APLP2	2.17009	8.8523	12.1498	1.46e-27	2.11e-26	11.9575	12.2712	12.5623	11.9195	12.1372	12.5318	11.7343	12.0515	12.5623	11.7935	12.3261	12.23	11.6059	12.0239	12.3263	11.6356	11.852	12.0314	11.8432	12.1159	11.7231	11.8171	12.2865	12.1801	11.7343	11.7489	12.5619	12.1372	11.55	11.8498	12.4448	12.7969	11.9165	12.5318	11.3809	11.6478	11.8685	12.0119	11.7025	11.7343	11.7567	11.9195	12.2096
203553_s_at	MAP4K5	2.16956	7.45829	15.3163	7.14e-39	3.07e-37	6.3117	7.03252	6.24874	6.23882	6.02024	6.51786	6.4684	6.81397	6.24874	5.88639	6.50158	6.02111	5.4452	6.05237	6.23332	6.80154	4.95403	6.26802	7.08762	6.71158	6.28543	5.9612	6.72359	6.89412	6.91242	7.64544	6.98548	6.02024	6.98528	6.66222	6.51323	6.94101	6.62661	6.51786	6.43686	6.5743	6.4444	6.34227	6.49872	6.4684	5.58011	6.23882	6.0146
228588_s_at	UBE2B	2.16882	8.49211	16.8954	1.27e-44	9.93e-43	6.03385	6.08411	6.38722	6.54075	5.98859	5.9716	5.98242	5.48959	6.38722	5.95495	6.43885	5.85282	5.81972	6.02709	6.11513	6.19774	6.04732	6.32854	6.37932	5.9807	6.06049	6.70893	6.51877	6.15311	5.98716	6.29485	6.26498	5.98859	6.0571	6.31313	5.84026	6.16061	6.4115	5.9716	5.90715	6.13754	6.26195	5.9385	6.0748	5.98242	6.49909	6.54075	6.21599
210284_s_at	TAB2	2.16738	8.06699	13.7246	3.99e-33	9.84e-32	7.04773	8.16719	8.01042	7.77996	8.12646	8.01388	7.0758	7.27626	8.01042	7.1555	7.43156	7.68516	7.4157	7.66085	7.92684	9.09295	7.91902	8.04544	7.334	7.33125	7.61277	8.159	8.61396	8.03225	8.62908	7.30471	7.96927	8.12646	7.70134	8.43151	7.07299	7.88617	7.74706	8.01388	7.60202	7.63401	8.30895	7.96056	8.18078	7.0758	6.91079	7.77996	7.62696
228478_at	SPPL2A	2.16726	7.72016	15.6112	6.04e-40	2.91e-38	8.42281	9.68634	9.40886	9.29499	8.42867	8.53769	8.13679	8.71729	9.40886	8.91915	8.43725	8.78079	8.33115	8.61224	9.25892	9.20118	9.58894	8.42688	9.19884	9.63962	8.95356	9.05327	9.70089	8.71194	8.1689	10.1334	9.69196	8.42867	9.6862	9.41348	8.96468	9.59683	8.91465	8.53769	8.59612	8.941	9.57856	9.2922	9.72621	8.13679	8.44837	9.29499	8.69556
1552977_a_at	CNPY3	2.16639	7.07934	20.7797	1.2e-58	3.64e-56	6.30493	10.6037	6.42448	8.15253	6.37966	8.10301	6.48648	6.61073	6.42448	7.19739	8.98205	7.06567	5.08878	6.85704	8.0655	5.75057	7.28742	6.42718	7.28682	7.04866	6.37274	7.39925	9.47794	7.19417	6.59074	4.85185	10.2656	6.37966	5.30447	5.88407	8.22668	7.32509	7.87866	8.10301	5.23198	6.36994	6.58674	7.32093	7.06023	6.48648	6.23646	8.15253	6.59849
207079_s_at	MED6	2.16591	7.47802	16.9409	8.66e-45	6.94e-43	5.18838	7.47805	5.90112	6.08804	6.15842	5.62987	5.75325	5.33149	5.90112	7.38105	6.80973	5.94994	5.69811	5.41981	5.64476	5.54259	5.83002	6.44342	6.40986	6.00095	6.68952	6.8322	5.47461	6.02369	6.04064	5.88812	6.85038	6.15842	5.60532	5.8487	5.90771	5.88893	6.45496	5.62987	6.0101	7.0662	7.13143	6.18986	6.70686	5.75325	6.58959	6.08804	6.29115
229905_at	RAP1GDS1	2.16434	7.4191	15.496	1.59e-39	7.38e-38	8.03224	7.85031	7.50674	7.7499	6.74814	7.68922	7.26929	6.98287	7.50674	8.1969	7.04538	8.31602	7.14762	7.99619	7.71538	8.47749	7.43753	7.46135	7.13698	8.02532	7.63281	7.68476	7.97164	7.1134	6.58294	7.02635	7.60789	6.74814	8.39871	7.13725	7.76267	7.4815	7.78632	7.68922	6.70671	7.56634	6.88381	7.64956	7.8373	7.26929	7.75613	7.7499	7.5963
211015_s_at	HSPA4	2.16392	8.62291	19.0022	2.83e-52	4.46e-50	6.80383	6.98726	6.70856	6.89746	7.03031	7.10657	7.10142	7.12104	6.70856	6.88774	6.48367	6.3957	6.89286	6.99813	7.08922	6.70285	7.85438	6.75844	6.98902	6.54078	6.47985	6.56992	6.59912	6.90339	7.23189	6.70624	7.48439	7.03031	7.13802	7.0974	7.2051	7.13955	7.15194	7.10657	7.06479	6.67151	7.49901	7.42397	6.63776	7.10142	7.13257	6.89746	7.10839
223993_s_at	CNIH4	2.15948	10.381	14.8408	3.79e-37	1.41e-35	6.36469	6.07988	6.21539	6.06098	6.06832	6.39741	6.39791	5.95325	6.21539	6.14377	6.07169	6.16039	6.12279	6.30558	6.19417	6.30581	6.49019	6.1461	6.64437	5.69799	6.17945	6.09474	6.3845	6.3848	6.20044	6.16822	6.58939	6.06832	6.11327	6.09425	6.98625	6.44879	6.6601	6.39741	6.21165	6.01836	6.71273	6.64566	6.14067	6.39791	6.30683	6.06098	6.42985
201339_s_at	SCP2	2.15837	9.71004	16.3665	1.07e-42	6.96e-41	6.01468	6.11359	5.75042	5.66803	5.98091	6.00649	5.68574	5.57815	5.75042	5.87973	6.24427	5.90459	6.01064	5.8871	6.11513	5.98021	6.20149	5.94518	5.9443	6.19361	5.65025	5.99461	5.72832	5.78269	5.73796	6.20377	6.31711	5.98091	5.85717	5.6631	6.10156	5.80941	6.27396	6.00649	5.61355	6.2274	6.05777	5.80233	6.21443	5.68574	5.69607	5.66803	6.00147
223005_s_at	TMEM245	2.15558	7.35795	15.6578	4.09e-40	2.01e-38	6.36858	5.25921	7.40081	5.5205	6.33877	6.95073	4.70704	6.02612	7.40081	7.16195	6.09933	6.58697	5.70304	5.5644	5.78773	6.88434	5.68146	6.91079	6.38339	6.97017	6.71052	7.65327	7.21703	6.88034	6.09033	9.62899	5.10112	6.33877	6.30246	6.45742	4.90218	6.34452	7.3251	6.95073	4.88653	5.8025	5.21529	6.71746	7.33034	4.70704	5.97611	5.5205	7.52255
219449_s_at	TMEM70	2.15525	8.69996	15.9661	3.09e-41	1.73e-39	4.12025	4.01131	4.17956	4.28527	8.15738	4.35658	4.89367	4.00735	4.17956	4.20881	4.85315	4.08706	3.88336	4.10615	4.5817	4.53434	5.06702	5.22818	4.11277	3.78472	4.45822	3.87273	3.85759	4.56419	8.19587	4.05839	4.2083	8.15738	4.63628	4.13959	4.88013	4.15822	4.50468	4.35658	5.01109	4.13775	9.93892	5.82862	3.58378	4.89367	4.27277	4.28527	4.53906
205729_at	OSMR	2.15465	5.95805	8.63962	4.4e-16	2.31e-15	7.43434	5.9617	5.17489	7.39103	4.51403	6.22634	5.56606	5.20782	5.17489	7.25624	6.52793	5.18416	6.45831	6.29874	6.05001	5.18918	5.83206	5.39193	6.29927	6.80759	6.20404	5.57648	4.83214	5.703	6.85045	6.14509	5.94032	4.51403	4.8688	5.14429	5.61866	6.14127	6.13817	6.22634	5.27975	6.42715	6.85481	5.35006	6.03323	5.56606	6.48629	7.39103	5.73209
210621_s_at	RASA1	2.15417	8.08015	13.4211	4.84e-32	1.07e-30	5.72836	5.87428	5.79184	5.83661	5.69311	6.19075	5.98593	5.7783	5.79184	5.9574	5.78402	5.5543	5.71446	5.51886	5.79233	5.76956	6.40957	5.63095	5.98218	5.59564	5.56197	5.599	5.93713	5.87383	6.05202	5.84603	6.05837	5.69311	5.96718	6.01204	6.13611	5.80403	6.06773	6.19075	5.98799	5.83621	6.22512	6.21686	5.92815	5.98593	5.99965	5.83661	6.17294
210371_s_at	RBBP4	2.15367	9.20246	14.7011	1.21e-36	4.26e-35	7.18751	7.11315	6.55312	6.64614	6.79014	6.97601	7.22439	6.54581	6.55312	6.85984	6.03561	7.24925	7.26443	7.25931	7.11488	6.74398	7.09904	6.30412	6.87716	6.65475	6.57216	6.36375	6.77828	6.93846	6.74323	6.18145	7.52529	6.79014	6.99399	7.20035	7.28138	7.00568	7.45143	6.97601	7.21663	6.83621	6.63157	6.45692	7.22157	7.22439	6.91208	6.64614	6.59348
203109_at	UBE2M	2.15294	7.83181	14.432	1.14e-35	3.68e-34	6.24642	6.14421	6.18364	7.87451	5.83576	5.86558	6.04959	5.8211	6.18364	6.78649	6.47552	6.36244	6.94494	7.02622	6.47572	5.60063	7.51942	5.60618	5.88331	7.75796	6.36066	6.42364	7.81712	5.16833	7.09443	7.42595	5.7409	5.83576	6.10137	6.22856	6.14854	6.39993	5.23445	5.86558	6.13072	6.13448	6.04397	6.36315	6.32206	6.04959	5.49154	7.87451	5.68443
222679_s_at	DCUN1D1	2.15097	7.92552	13.5363	1.88e-32	4.32e-31	9.87007	9.77462	10.1843	9.58264	9.69274	9.76712	9.58182	9.54235	10.1843	9.47569	8.63353	10.1855	10.0845	10.1096	10.0917	10.0733	10.3994	9.27669	9.07022	9.89922	9.806	9.3324	9.73723	9.82878	8.89836	9.84751	9.82558	9.69274	9.86918	10.1425	10.4112	9.74089	9.53513	9.76712	9.47561	9.78508	9.42977	9.55372	9.55507	9.58182	10.5014	9.58264	9.1683
215936_s_at	WASHC4	2.1492	7.19934	11.4292	4.43e-25	5.15e-24	7.68909	8.04461	6.42109	8.44453	7.68425	8.63812	6.6566	8.11729	6.42109	7.7069	9.07314	8.08528	5.6895	6.30022	6.64017	9.36644	5.80039	6.56379	9.43769	6.56101	9.28706	8.67896	7.56542	7.68122	8.96732	8.10308	7.13723	7.68425	6.09868	8.82318	6.81873	8.62792	6.02446	8.63812	8.51241	9.78191	7.67859	7.51823	10.3459	6.6566	6.17178	8.44453	6.20108
232902_s_at	RARS2	2.14827	7.55971	16.0536	1.48e-41	8.62e-40	6.63757	6.66861	5.56841	6.72367	7.20776	7.19355	5.55068	7.65925	5.56841	6.21317	6.49811	7.83832	4.19002	6.61792	6.25879	7.98652	4.24549	6.64467	8.25737	7.29968	8.10713	6.85552	6.41865	6.90655	6.74394	7.21733	6.27225	7.20776	6.63767	8.56954	5.38745	7.74615	5.68285	7.19355	7.2184	7.93575	6.78925	7.09519	7.52202	5.55068	5.16037	6.72367	6.59207
201446_s_at	TIA1	2.14796	8.82454	13.7677	2.8e-33	6.97e-32	7.08186	5.47875	5.22819	4.82823	4.97863	7.57795	5.1445	6.08868	5.22819	4.82597	4.13296	6.74253	4.14306	6.60255	4.91397	6.67803	7.51322	5.6217	6.89782	8.05621	6.674	5.28786	5.09327	5.89666	8.08576	5.45623	6.60757	4.97863	4.8857	7.28781	5.26149	9.051	5.50983	7.57795	8.72629	5.58755	6.47356	6.19542	5.09562	5.1445	4.67294	4.82823	4.80565
220926_s_at	EDEM3	2.14714	7.52197	17.1454	1.56e-45	1.33e-43	6.45875	6.56647	6.28905	6.40596	6.26203	6.44527	6.25299	6.4407	6.28905	6.51461	6.55814	6.11396	6.31841	6.3804	6.63128	6.1793	6.73405	6.21033	6.27872	6.47835	6.12576	6.39316	6.12528	6.32242	6.48216	6.27409	6.84776	6.26203	6.46306	6.43797	6.50795	6.40346	6.59115	6.44527	6.1869	6.58814	6.77913	6.23751	6.37979	6.25299	6.36952	6.40596	6.34874
207847_s_at	MUC1	2.145	9.46292	5.06643	7.37e-07	1.69e-06	13.759	13.728	13.0645	13.0848	13.6459	13.3646	13.3154	13.3696	13.0645	13.2775	13.4727	13.4475	13.2107	13.5327	13.3035	13.1514	13.2143	13.2039	13.2449	13.6136	13.0861	13.0935	13.4135	13.4358	13.2605	13.0976	13.8133	13.6459	13.2302	13.1031	13.3711	13.8312	13.2649	13.3646	13.4878	13.1395	13.4041	13.6267	13.5646	13.3154	13.4586	13.0848	13.2816
202352_s_at	PSMD12	2.14374	9.29438	11.9978	4.93e-27	6.82e-26	8.72568	9.58447	8.68946	8.30412	9.41703	9.4071	9.40405	9.83866	8.68946	8.22501	9.76518	9.16596	8.84745	9.11564	6.42564	9.33652	8.49957	8.74932	9.14551	8.50172	9.38364	8.84136	8.96345	9.36206	9.27068	9.49126	9.53916	9.41703	8.6329	9.29454	9.65759	9.20345	8.86913	9.4071	9.55688	9.50152	10.2825	9.57843	8.96855	9.40405	8.45767	8.30412	8.8609
222201_s_at	CASP8AP2	2.14311	7.59779	13.8295	1.68e-33	4.25e-32	5.65436	6.45794	7.88787	7.03245	6.4204	6.45038	6.26393	7.10031	7.88787	7.10198	6.87119	6.86089	5.46581	5.7782	7.55762	6.64522	6.95743	6.63916	6.71673	5.91	7.10967	7.99866	6.94346	6.31605	6.45699	6.65715	5.17969	6.4204	7.40418	7.2322	5.04054	6.9124	6.33882	6.45038	6.51329	7.24082	6.6841	8.47499	7.61449	6.26393	6.22829	7.03245	7.19051
203560_at	GGH	2.14204	8.05075	7.29051	3.18e-12	1.19e-11	9.53577	6.04905	11.2534	10.4559	11.0724	8.75235	8.37488	8.90203	11.2534	10.5911	8.64533	9.52602	9.21432	9.01919	8.88706	9.61972	9.52104	9.07465	10.0147	9.75562	10.59	10.5077	8.74208	9.94764	9.68315	12.341	5.56386	11.0724	9.92342	9.00116	9.32514	9.89175	9.60296	8.75235	9.6235	6.71417	9.95833	8.54752	10.8172	8.37488	9.13729	10.4559	8.22887
219990_at	E2F8	2.14184	5.79377	7.54914	6.22e-13	2.48e-12	5.0851	6.53662	8.05768	6.59632	5.2509	5.41647	4.87713	7.11282	8.05768	7.58788	6.3131	5.07535	4.71792	6.54217	6.18282	5.72367	6.86103	4.54155	6.74903	7.681	6.67151	7.52859	7.9282	5.70776	5.49889	7.7965	6.00919	5.2509	5.76055	5.31793	5.12585	5.91238	5.86322	5.41647	6.44832	6.13757	5.58542	5.81537	7.06773	4.87713	5.58365	6.59632	5.82122
212022_s_at	MKI67	2.14069	6.99401	7.74881	1.72e-13	7.2e-13	6.21321	6.08909	6.12413	6.20006	6.46312	6.30384	5.96532	6.31319	6.12413	6.31244	6.22852	6.0963	6.50069	6.65508	6.51718	6.31401	6.57319	6.42997	6.13237	5.93482	6.31235	6.18727	6.19144	6.16352	6.41755	6.36809	6.6167	6.46312	6.31065	6.4138	6.2962	6.37411	6.63262	6.30384	6.40916	6.40217	6.77192	6.72737	5.74053	5.96532	6.82366	6.20006	6.56727
221517_s_at	MED17	2.14025	8.45923	17.3193	3.62e-46	3.33e-44	6.46485	6.22513	6.53041	6.7145	6.15496	6.22172	5.96936	6.20354	6.53041	6.8942	6.34413	5.75519	6.19682	6.05703	6.5298	6.22917	6.6159	6.03454	6.76738	6.76571	6.33685	6.37321	6.01857	6.30055	6.2904	6.15263	6.73307	6.15496	6.46198	6.08913	6.36845	6.32322	6.40642	6.22172	6.1782	6.16361	6.43667	6.28339	6.33583	5.96936	6.50882	6.7145	6.43402
216100_s_at	TOR1AIP1	2.13925	5.7445	13.5407	1.81e-32	4.18e-31	6.45197	4.26621	7.28518	4.49246	5.84821	6.1919	6.51062	4.86805	7.28518	4.93205	6.15857	5.39863	6.76072	6.32128	5.3009	5.36528	4.58232	5.64015	5.75792	5.26046	6.60624	6.76059	5.38475	6.31605	4.76767	4.94343	4.75251	5.84821	6.03241	6.14321	5.16448	5.45823	5.282	6.1919	5.36021	5.2728	5.94321	6.05293	5.36101	6.51062	7.52348	4.49246	7.60853
203936_s_at	MMP9	2.13871	8.99252	6.40315	6.41e-10	1.94e-09	6.76429	6.59759	6.49371	6.70515	6.64298	6.6648	6.30232	6.4047	6.49371	6.40734	6.47805	6.63702	6.74576	6.52346	6.62961	6.57613	6.38236	6.02444	6.22331	6.61301	6.35494	6.53324	5.80681	6.31573	6.39277	6.76816	6.44638	6.64298	6.50379	6.65168	6.68136	6.33469	6.90877	6.6648	6.50824	6.64653	7.096	5.5208	6.48166	6.30232	6.30224	6.70515	6.52153
201457_x_at	BUB3	2.13746	9.3033	14.8811	2.71e-37	1.02e-35	5.78985	5.97776	5.95708	5.81639	5.97819	6.08784	6.05461	5.81074	5.95708	5.48926	6.24433	5.93655	6.1392	5.91517	6.1845	5.82024	6.36704	5.81901	5.86672	5.91527	5.99429	5.94407	6.0453	5.82335	6.20528	5.78962	5.81895	5.97819	5.93688	6.12763	6.29174	6.02274	6.3228	6.08784	5.96044	5.92232	6.30116	5.91505	5.79278	6.05461	6.01598	5.81639	5.73482
202487_s_at	H2AFV	2.13629	9.96152	17.9569	1.74e-48	1.93e-46	5.93393	6.58294	7.2134	7.85233	7.61161	7.83602	7.05783	7.85167	7.2134	6.40955	7.28116	6.82643	6.73081	6.74465	7.90035	5.93977	5.99115	7.3772	7.06096	6.25084	7.08287	6.25683	7.25075	6.58485	7.11045	7.57456	6.68197	7.61161	6.79901	7.64684	8.0938	6.32322	7.24448	7.83602	7.28589	6.89307	7.56794	6.66886	7.21787	7.05783	7.6511	7.85233	5.85878
205597_at	SLC44A4	2.13483	6.61092	4.49198	1.03e-05	2.12e-05	9.91815	9.86599	9.8009	10.6023	10.0325	9.51838	9.83872	9.65433	9.8009	9.44357	9.89301	10.0618	10.4052	9.87213	9.98456	9.24718	10.6107	10.1298	9.99593	9.68328	9.95882	9.55398	9.99856	9.97923	9.92998	10.105	10.239	10.0325	9.80956	10.1079	10.2681	8.84555	9.99666	9.51838	9.26941	9.90384	9.32234	9.527	8.98511	9.83872	9.7212	10.6023	9.44153
214777_at	IGKC	2.13339	8.76608	5.06034	7.59e-07	1.74e-06	4.57012	4.62504	4.68255	5.16961	4.89828	5.44628	4.17825	6.47368	4.68255	4.30009	4.1882	5.13704	4.75791	6.11889	6.84805	7.78892	6.21006	4.46724	6.25204	4.46098	5.63074	5.33116	8.36919	4.88188	5.1543	7.4534	5.3239	4.89828	6.30915	8.07181	4.87234	6.44285	4.63354	5.44628	5.21243	5.04504	7.99392	6.54356	7.71898	4.17825	4.68259	5.16961	4.47828
1553117_a_at	STK38	2.13256	7.42912	16.0529	1.49e-41	8.63e-40	9.83886	9.74026	10.8268	9.04594	9.9989	10.1789	9.48306	10.2419	10.8268	8.85582	9.16057	9.59621	8.57625	8.97049	9.42978	10.4266	8.72571	9.47931	9.13806	8.792	10.1002	9.97073	10.0121	9.66332	9.90031	9.35858	9.73344	9.9989	9.19471	9.64934	9.81211	9.57724	9.46298	10.1789	9.31693	8.18222	10.0652	9.73505	9.60221	9.48306	9.61112	9.04594	10.3522
204900_x_at	SAP30	2.13252	7.92433	10.9688	1.6e-23	1.62e-22	9.92351	10.5144	9.33725	10.5874	9.7968	9.7453	10.1676	8.95394	9.33725	10.1189	9.82826	10.6123	8.79786	9.64993	9.76713	10.0113	9.62067	9.99305	10.8797	9.68502	10.0878	9.495	9.96906	9.13494	10.4488	9.75651	10.2596	9.7968	8.33882	9.49177	10.2853	9.47537	10.2852	9.7453	9.13721	9.9703	9.98036	10.2621	10.3316	10.1676	10.4216	10.5874	9.84397
34031_i_at	KRIT1	2.13141	8.3419	17.0001	5.27e-45	4.31e-43	5.85787	5.75346	6.49424	6.63873	6.13525	6.48281	6.46104	7.51609	6.49424	5.4955	7.04989	6.45146	7.08308	7.26563	7.40948	7.27621	5.74086	7.47519	6.68462	6.32195	6.68481	5.82831	6.44158	6.81475	6.90453	6.16503	6.19947	6.13525	6.84052	7.5608	5.98891	5.09273	8.06498	6.48281	6.41862	5.86831	7.91088	7.01649	6.80156	6.46104	6.34042	6.63873	7.94856
201340_s_at	ENC1	2.13132	7.67135	9.28867	4.54e-18	2.82e-17	6.89154	5.7889	7.30673	6.67562	7.34836	6.41345	7.88576	10.4813	7.30673	6.1289	7.95984	8.3252	8.48337	7.31469	6.08077	7.42685	5.06897	9.40493	7.39621	7.30253	8.64601	7.47703	7.5322	8.61741	7.97137	8.34826	5.73598	7.34836	8.53204	7.65496	8.49626	6.51419	5.67654	6.41345	8.17999	7.55903	7.32606	8.32723	7.99343	7.88576	8.4016	6.67562	8.1421
213537_at	HLA-DPA1	2.13046	7.02931	7.64406	3.38e-13	1.38e-12	6.45687	5.44768	5.88147	6.01474	5.69641	6.38013	6.1237	6.53301	5.88147	5.72676	6.70695	6.16819	5.84339	6.44037	6.23163	6.64085	6.36331	5.56222	6.86995	6.48035	6.25023	6.70051	5.91749	6.20704	6.40131	6.02734	6.21666	5.69641	5.90387	6.65298	6.50706	6.63536	6.33009	6.38013	6.52809	6.12595	6.78101	6.11361	6.16218	6.1237	5.62559	6.01474	6.27521
222611_s_at	PSPC1	2.13027	5.89019	11.103	5.66e-24	5.94e-23	11.6313	10.9367	10.9248	11.7597	10.5528	10.8861	11.758	12.5514	10.9248	10.6506	10.428	11.5319	11.7874	11.8134	11.0543	11.1818	10.7738	11.6672	10.7821	11.0239	11.466	10.6403	11.0039	11.5349	11.5946	10.9523	11.1271	10.5528	10.571	10.9315	11.1317	10.8131	10.43	10.8861	10.7566	11.3522	10.7289	10.8553	10.7173	11.758	10.8425	11.7597	11.2867
214544_s_at	SNAP23	2.13005	6.74145	10.6908	1.36e-22	1.27e-21	5.64221	6.5822	6.93878	6.68763	7.91755	6.7527	7.5024	7.97732	6.93878	5.40064	5.71939	6.28192	6.16641	5.80063	7.33209	5.40527	6.60314	6.61032	5.48001	7.59774	6.31218	5.80038	7.7133	5.74322	6.21937	7.08117	6.20228	7.91755	7.76604	7.38049	6.2125	6.58464	6.03594	6.7527	6.54706	5.9794	6.61638	6.27159	6.5194	7.5024	5.46362	6.68763	6.31061
201083_s_at	BCLAF1	2.1296	7.56405	15.5022	1.51e-39	7.05e-38	7.43365	6.88769	7.82581	8.1992	8.10031	7.1714	7.85904	7.59324	7.82581	8.67508	7.91316	7.6838	7.74444	6.80209	7.38025	7.61986	8.47473	7.71027	7.89012	8.88756	8.18721	8.67568	8.34718	8.3914	7.67727	7.96808	6.84077	8.10031	7.45519	7.75304	7.60163	7.52509	8.15499	7.1714	8.15632	9.00235	7.93901	8.28473	8.41397	7.85904	8.548	8.1992	8.35186
225088_at	FOPNL	2.12915	6.50054	11.9447	7.52e-27	1.02e-25	9.50117	9.77838	9.08092	8.93474	8.74758	9.37241	9.1109	9.9835	9.08092	9.92735	9.54073	9.24067	9.40727	10.1527	9.62615	8.33161	9.85577	9.09981	9.363	9.84627	9.38815	9.22166	9.08139	9.73035	9.76974	9.48253	9.75126	8.74758	9.69692	9.20443	9.88026	9.64884	8.76168	9.37241	9.56287	9.95483	9.1624	9.57068	9.15975	9.1109	9.59334	8.93474	9.72535
204313_s_at	CREB1	2.12859	8.45071	17.0648	3.06e-45	2.54e-43	6.68211	7.32685	7.06976	6.56699	7.2514	6.45204	7.11939	6.49336	7.06976	8.08052	7.98834	7.39693	8.14878	6.76658	6.50572	7.01035	7.4511	7.22272	7.11865	6.9095	6.72542	8.15309	7.48335	7.29997	6.70292	7.00139	6.64633	7.2514	6.63708	7.1112	6.69915	8.31212	6.39572	6.45204	6.29855	6.0769	6.53484	6.99488	7.21348	7.11939	6.11475	6.56699	8.2318
221553_at	MAGT1	2.12837	8.0906	16.6114	1.38e-43	9.65e-42	9.61178	8.37463	8.27669	9.60759	8.03826	8.21743	8.95156	7.68085	8.27669	8.12885	8.10196	9.36428	8.50293	8.66364	8.80683	8.06598	8.91416	8.27207	8.42033	8.39841	7.90779	7.43891	8.32778	7.8802	8.28097	7.24453	8.43137	8.03826	8.93252	8.39633	9.01673	7.41182	9.09646	8.21743	7.64741	8.2551	7.24855	6.0983	7.88254	8.95156	8.29382	9.60759	8.28606
225850_at	SFT2D1	2.12739	9.15024	14.8379	3.88e-37	1.44e-35	5.33597	6.73414	7.61037	6.5422	7.7344	6.13321	4.29898	6.73335	7.61037	6.26608	7.75874	6.816	6.51281	5.3257	7.26939	7.42357	3.99515	6.38217	5.16743	6.03076	7.66523	7.68909	7.85419	7.15537	7.17004	8.38645	6.39131	7.7344	5.98074	7.1088	4.60324	7.02815	6.81392	6.13321	6.83817	7.50973	6.87301	7.36063	7.44296	4.29898	6.23851	6.5422	8.19697
209526_s_at	HDGFL3	2.12659	7.64844	9.3813	2.33e-18	1.49e-17	6.56821	5.58831	6.39136	6.98874	6.8014	6.64403	6.7313	7.4628	6.39136	6.35802	6.68843	6.74627	6.54892	6.73731	5.56608	6.72956	6.32225	6.58671	6.58494	5.69802	7.67555	6.39912	6.22443	6.41478	6.38975	7.09053	5.99368	6.8014	6.49752	7.07232	7.65856	5.65531	6.77941	6.64403	6.69603	7.06459	5.71904	6.94745	6.20621	6.7313	6.43596	6.98874	6.50139
207782_s_at	PSEN1	2.12548	7.30538	14.8607	3.21e-37	1.2e-35	4.91828	4.46292	4.89295	3.92672	5.2385	3.98072	5.67585	4.18177	4.89295	5.06634	5.56204	5.29181	4.83017	5.13826	4.81647	5.85466	4.56779	5.48069	5.82313	5.33116	4.53753	7.08113	7.02506	4.77286	3.51567	4.54217	4.204	5.2385	4.4416	4.51666	5.64505	4.54936	5.67392	3.98072	5.096	3.70654	4.25417	4.05835	4.81405	5.67585	3.7181	3.92672	3.16545
225647_s_at	CTSC	2.12505	7.71225	6.9353	2.81e-11	9.67e-11	11.1417	10.8241	10.84	11.1149	11.4234	10.5831	11.313	10.2638	10.84	10.2729	11.1786	11.5184	10.2705	10.8774	11.0344	11.1089	10.6022	10.8732	11.0646	11.0296	11.1493	11.4383	10.9877	10.8747	10.5776	11.4524	10.5976	11.4234	10.8529	10.6537	10.415	11.1176	11.0708	10.5831	10.4597	11.3208	10.7298	11.1415	11.4045	11.313	10.5111	11.1149	10.4035
203313_s_at	TGIF1	2.12386	8.50802	16.9713	6.71e-45	5.47e-43	7.40157	7.13206	7.28945	7.37262	7.11442	6.85626	7.02967	6.79275	7.28945	6.05728	7.33412	7.20083	8.08525	7.27014	6.96357	7.23497	7.85369	7.71864	6.57257	6.63502	7.15307	8.36386	8.57325	6.86904	7.24511	7.86565	6.42877	7.11442	6.39567	6.83555	5.86627	6.92117	6.13609	6.85626	6.23408	7.9069	7.21401	8.71086	8.25817	7.02967	7.86505	7.37262	7.80892
209406_at	BAG2	2.12359	5.93681	7.36597	1.98e-12	7.57e-12	8.79803	4.98369	8.60972	8.01337	7.18677	4.50012	8.37131	9.02638	8.60972	8.6984	8.87152	8.53362	7.17821	7.48201	9.44632	5.51901	8.60164	8.716	6.32322	7.41306	8.68031	7.31095	6.0613	8.37303	7.45402	6.73594	4.61175	7.18677	10.2826	7.61596	10.1496	8.9509	8.91647	4.50012	10.0883	9.32878	8.03097	9.24107	7.76648	8.37131	9.90372	8.01337	10.7262
210041_s_at	PGM3	2.12339	7.22544	12.9226	2.85e-30	5.35e-29	4.4449	5.47186	5.86356	4.33727	4.69251	4.81623	7.02019	4.78928	5.86356	4.6452	5.08896	5.67058	5.3197	4.96572	4.8377	3.67205	3.78491	5.08943	4.83083	5.40194	4.59325	3.41734	6.33167	4.09031	5.81815	5.1599	5.99206	4.69251	4.60029	4.79431	5.41548	6.84867	6.518	4.81623	6.82327	3.89613	4.01918	5.22029	4.76363	7.02019	3.9495	4.33727	4.64358
202113_s_at	SNX2	2.12319	8.58916	15.1709	2.41e-38	9.81e-37	7.79083	8.82372	9.83503	9.35903	9.38489	9.32897	9.11806	9.77671	9.83503	8.86848	9.00406	10.159	8.70207	8.71105	9.57896	9.11807	10.9142	9.03738	8.61012	8.81164	9.46378	9.20417	9.06394	8.60731	9.31881	7.8596	9.44889	9.38489	9.15863	9.0755	8.38168	8.72612	9.85894	9.32897	8.91575	8.45313	9.22855	9.11156	8.26895	9.11806	9.83438	9.35903	10.3291
225119_at	CHMP4B	2.12299	7.15431	9.28365	4.71e-18	2.92e-17	7.33427	7.73496	6.12186	7.3568	7.46783	8.74346	7.36264	8.5479	6.12186	7.11157	6.5585	7.89212	4.82914	8.27231	6.24038	8.36891	6.60888	8.66779	9.33796	7.69486	8.41072	7.1764	7.97732	7.39697	8.70742	8.42342	7.69938	7.46783	6.50632	8.29309	8.12514	8.8647	6.48772	8.74346	7.47457	8.47027	7.91919	7.84792	7.85912	7.36264	6.01507	7.3568	8.01109
210895_s_at	CD86	2.12257	6.7686	9.95756	3.43e-20	2.59e-19	8.90128	9.25421	7.89157	8.46529	8.49624	8.63781	8.16358	8.16559	7.89157	9.03345	8.80991	8.5899	8.18991	8.15861	8.15492	8.87278	7.72352	7.97982	8.36584	9.31535	8.34573	8.90543	9.69749	8.49609	8.60117	8.41688	9.02069	8.49624	8.67328	8.23449	8.69067	8.20246	8.99246	8.63781	8.74032	9.21149	8.80886	8.78983	8.71626	8.16358	8.98385	8.46529	8.05993
225227_at	SKIL	2.1217	9.64892	16.7778	3.4e-44	2.52e-42	6.9784	8.28	7.78626	7.39037	9.90961	7.44944	7.70576	7.65506	7.78626	8.03513	7.29341	7.78909	7.44088	6.82517	7.50595	7.61743	6.84226	7.98484	7.37359	8.82149	7.97486	7.50338	8.01647	8.0378	8.56874	7.86897	7.73328	9.90961	7.93439	7.45313	7.52195	7.80002	6.80454	7.44944	7.8032	7.9912	6.94527	7.66872	7.7718	7.70576	6.94876	7.39037	7.79479
202043_s_at	SMS	2.11967	9.23273	14.3747	1.83e-35	5.74e-34	8.62297	9.11472	8.80871	9.44466	8.50107	8.77898	8.99641	8.91825	8.80871	8.12505	8.91843	8.77832	8.62813	9.03818	9.55159	8.6831	8.27127	9.90464	7.87331	8.34087	9.20466	9.04371	9.36003	8.88351	8.81935	9.97651	8.84775	8.50107	8.76734	8.802	8.69147	8.13971	8.29682	8.77898	8.58822	8.89186	8.8788	7.91263	8.50966	8.99641	9.37152	9.44466	9.12595
1554441_a_at	WAPL	2.11928	7.42872	18.3709	5.45e-50	7.14e-48	3.12098	3.10775	3.06777	3.33935	3.56445	2.99266	3.16445	2.96358	3.06777	3.23721	2.94121	3.074	3.11373	3.15523	3.05895	3.00584	3.1061	3.26184	2.92871	3.09556	2.987	3.09283	3.05682	2.95595	3.28075	3.11826	3.11689	3.56445	3.19976	3.08716	3.1009	2.9065	2.91709	2.99266	3.19342	3.12105	3.0624	3.46032	2.90172	3.16445	2.98175	3.33935	3.36558
203968_s_at	CDC6	2.11682	5.68627	6.24839	1.54e-09	4.52e-09	8.30108	9.12001	7.26669	8.21228	5.91435	8.13699	7.28803	7.19756	7.26669	7.83696	8.86641	6.63063	9.08504	8.51181	9.33722	7.70955	9.11809	8.82592	6.94137	8.41275	7.07501	6.81467	8.64466	6.95836	6.86001	7.6097	8.82258	5.91435	8.34342	7.55356	8.88146	7.95852	6.99596	8.13699	7.05344	7.37318	4.96209	6.60701	7.22308	7.28803	8.3282	8.21228	8.57291
203582_s_at	RAB4A	2.11356	7.86946	13.9648	5.48e-34	1.46e-32	5.87108	5.58416	5.77783	6.46644	6.08248	5.70949	5.82818	6.17384	5.77783	5.8519	6.08265	6.09312	5.58634	6.3571	6.20541	5.53763	5.03609	5.59517	5.85776	5.45577	5.91543	5.78701	6.36629	5.57501	5.24959	5.91691	5.45172	6.08248	5.89595	6.20038	5.93864	5.67131	5.01281	5.70949	4.88622	5.50944	5.75811	5.76967	6.664	5.82818	5.90895	6.46644	6.01549
206102_at	GINS1	2.11313	7.48683	8.69041	3.1e-16	1.65e-15	7.41885	7.35553	6.99354	6.54784	7.33722	7.38022	6.87423	8.16174	6.99354	6.34371	6.47574	7.34847	6.85206	7.1185	6.68656	7.3878	6.84262	7.21841	8.1615	7.4595	8.42587	7.855	9.50525	7.50262	7.69891	8.65265	7.30929	7.33722	6.5919	7.5415	7.16148	7.84375	7.21788	7.38022	7.82669	7.84359	6.7437	7.00406	7.64888	6.87423	6.88816	6.54784	6.6186
211379_x_at	B3GALNT1	2.11284	6.08615	10.7014	1.25e-22	1.18e-21	8.25125	9.45692	9.4372	9.48477	8.45779	9.56321	5.86226	8.2845	9.4372	8.25481	8.30005	8.99557	7.25453	6.3243	9.03423	9.73987	8.18127	8.24148	10.1417	8.92117	9.72289	9.40404	7.57877	8.76045	10.3503	9.04732	9.19301	8.45779	8.34126	9.57855	7.77372	9.37635	8.78055	9.56321	9.45948	9.58733	8.25301	8.65241	9.70099	5.86226	6.72993	9.48477	7.90716
201435_s_at	EIF4E	2.11077	8.28104	13.6943	5.12e-33	1.24e-31	5.97561	5.6893	5.94226	5.61005	6.14867	5.87511	5.7181	5.86547	5.94226	5.95985	5.83521	5.92991	5.80239	5.57347	6.0079	5.8748	6.28944	5.65005	5.90932	5.6487	5.84141	6.37369	5.65597	5.95691	5.95633	5.66799	6.4831	6.14867	5.74655	5.89923	6.08544	6.07662	5.77781	5.87511	5.77963	5.64902	6.12729	5.93751	6.08365	5.7181	5.66197	5.61005	6.04577
234942_s_at	THRAP3	2.10815	7.85157	18.3255	7.96e-50	1.02e-47	7.26123	9.49647	7.30009	8.54491	8.74224	8.3675	7.91566	8.51691	7.30009	8.93279	7.86068	9.28555	8.02367	8.01187	9.2922	8.40948	8.55693	8.88354	8.2059	8.57924	7.38701	8.80315	7.24045	7.3592	8.70217	8.15321	8.15432	8.74224	7.52235	8.4142	8.61152	8.96831	6.85146	8.3675	9.66873	6.96543	7.31903	8.64575	8.58059	7.91566	8.51818	8.54491	8.65765
200664_s_at	DNAJB1	2.10807	8.29832	16.3219	1.56e-42	9.96e-41	5.66843	7.16336	6.2851	6.12133	5.25587	6.67272	6.06453	5.86477	6.2851	5.95349	6.09098	5.33678	5.74727	6.02053	6.72994	5.39421	5.57052	6.02311	6.14735	5.81802	6.056	5.73001	5.91536	6.02389	6.03857	5.66275	8.02916	5.25587	5.89595	5.95057	6.90171	8.13204	6.15367	6.67272	7.0335	6.75616	4.97708	5.69027	6.27939	6.06453	6.14414	6.12133	5.83223
227268_at	RNFT1	2.10578	7.09553	9.72405	1.92e-19	1.36e-18	9.57002	9.38336	10.0525	8.62703	10.2935	10.0007	10.5291	9.64634	10.0525	10.1311	10.6267	10.4408	10.2835	10.2595	9.56006	9.7398	9.85002	10.0195	9.7543	9.80616	10.0118	9.82567	10.044	10.4062	9.46002	8.94283	9.75293	10.2935	9.80269	9.96758	9.88635	10.3997	10.015	10.0007	9.9866	9.07664	9.57596	10.4363	9.69676	10.5291	9.70563	8.62703	10.4518
208811_s_at	TMEM135	2.10479	8.65732	15.0587	6.15e-38	2.42e-36	5.80895	5.76216	5.64173	5.16017	5.80169	5.60734	5.74872	5.81652	5.64173	5.97053	5.29095	5.90337	5.50942	5.50934	5.20742	5.41105	5.73396	5.67561	5.27116	5.62001	5.29785	5.79901	5.23559	5.48894	5.44722	5.17009	6.19212	5.80169	5.70336	5.80373	6.09557	5.55027	6.16866	5.60734	5.24719	5.22901	6.06421	6.15994	5.54094	5.74872	5.55176	5.16017	5.47817
204244_s_at	DBF4	2.10261	7.48114	10.4383	9.31e-22	8.09e-21	9.02019	9.22042	8.83846	8.15082	8.11661	8.60727	8.75068	7.99734	8.83846	8.47663	8.66089	8.91276	9.10558	9.20701	7.82344	7.8379	8.88504	8.61405	7.9769	8.0352	8.31203	8.16336	7.91896	8.77942	8.39814	7.94267	9.23465	8.11661	8.73604	7.85209	8.39942	8.38351	8.91839	8.60727	9.14055	8.47237	8.72708	8.17491	8.37555	8.75068	9.17521	8.15082	8.00305
209305_s_at	GADD45B	2.10003	7.66939	13.4887	2.78e-32	6.3e-31	8.17798	8.93067	9.66737	8.06569	9.07051	8.73436	8.31879	8.54814	9.66737	8.51651	7.66736	8.31433	9.63078	9.12282	8.10436	8.72954	7.08912	8.36019	8.02444	7.5917	8.56154	8.12011	8.84597	8.49169	7.83616	9.16538	8.726	9.07051	9.91649	8.36556	7.5664	8.52858	8.50048	8.73436	8.01482	7.66806	8.45418	8.16788	8.45962	8.31879	9.49418	8.06569	8.90018
216950_s_at	FCGR1A	2.0997	7.43553	10.6603	1.72e-22	1.59e-21	6.11192	9.56248	7.81839	8.03115	9.03824	7.00119	6.13613	8.66983	7.81839	9.76797	8.83189	7.44674	6.3194	5.46897	7.42524	9.01823	8.24617	8.66602	8.45959	8.19506	8.56288	9.55335	8.00682	7.86049	8.98115	8.03803	8.7008	9.03824	7.18868	7.71592	6.78422	7.99301	7.11589	7.00119	8.23909	9.26261	8.31222	8.60649	9.25614	6.13613	7.76904	8.03115	8.34003
203210_s_at	RFC5	2.09777	6.11748	12.7841	8.79e-30	1.57e-28	5.07517	4.7003	6.23204	5.24427	6.06512	5.41398	4.88415	5.14432	6.23204	5.05751	5.5127	5.89397	5.28419	5.24452	5.30806	5.70771	3.49549	5.23478	5.04547	5.02389	5.7387	5.60957	5.77135	5.68673	5.21719	4.74188	4.48957	6.06512	6.54736	5.82303	4.93709	6.46277	4.91747	5.41398	5.04797	6.29228	6.39804	5.35126	4.92757	4.88415	4.81261	5.24427	5.23382
214908_s_at	TRRAP	2.09622	6.46951	15.2867	9.14e-39	3.89e-37	6.21501	9.54755	7.44985	7.75565	6.62958	7.16056	5.80175	6.37329	7.44985	8.34358	9.09262	6.60993	6.23824	7.52252	7.80552	7.79179	7.38779	6.58297	7.30965	7.78373	7.22735	8.26912	7.14437	7.78743	7.91976	7.69082	8.89513	6.62958	6.97158	7.05206	6.18862	9.24031	6.83626	7.16056	7.22677	9.07503	7.48749	7.14149	7.69811	5.80175	6.41083	7.75565	7.86888
210235_s_at	PPFIA1	2.09521	7.51135	13.3434	9.16e-32	1.97e-30	6.51478	6.86321	7.19711	6.21582	7.06718	6.98145	5.93723	5.84252	7.19711	6.46942	7.62053	7.96742	6.79521	6.90162	7.78346	7.13157	4.62626	7.65771	6.23488	6.80467	7.37337	6.03414	8.36938	7.01176	6.67518	6.92484	6.98463	7.06718	6.97464	6.81748	6.55571	6.47029	6.87026	6.98145	6.83198	6.95357	7.31664	7.1904	7.24685	5.93723	7.11961	6.21582	7.28129
1569057_s_at	MIA3	2.09473	7.10236	15.273	1.03e-38	4.35e-37	7.9269	7.49264	7.56259	6.73566	7.97655	7.75788	7.32335	7.36986	7.56259	7.29588	7.81822	7.06657	7.39502	7.62927	7.31402	7.37366	7.49301	8.12196	7.8124	7.17716	7.40761	8.06633	7.16016	7.76881	7.73835	7.27158	7.57793	7.97655	7.18341	7.36001	7.82307	7.5517	7.60418	7.75788	7.04407	7.81616	8.25563	7.85627	7.84747	7.32335	8.04889	6.73566	7.39957
202581_at	HSPA1B	2.09008	8.97923	11.7233	4.37e-26	5.55e-25	10.795	10.2136	11.4145	11.1389	9.97015	11.7508	9.66904	10.0897	11.4145	9.07367	9.48918	9.31296	10.4678	11.6734	9.43303	9.9254	9.89952	11.3624	11.0087	10.4092	10.5841	10.4444	9.96411	10.3437	10.1479	10.7295	10.2528	9.97015	10.0363	9.79088	10.2568	9.84173	11.9125	11.7508	10.3084	10.0348	9.67114	10.9	10.5042	9.66904	10.3529	11.1389	10.8918
221039_s_at	ASAP1	2.0898	7.91221	13.6201	9.43e-33	2.22e-31	6.56077	6.59812	6.28226	6.04671	6.17033	6.53187	6.10527	6.08983	6.28226	5.9703	6.14687	7.16584	6.29147	6.44622	6.13174	6.22866	6.60099	6.76161	6.21139	6.16658	6.84858	6.43259	6.51707	6.60552	6.85455	6.29143	6.37644	6.17033	6.40217	6.31586	6.21231	6.53148	6.24878	6.53187	6.46493	7.46855	6.16948	6.25084	6.82033	6.10527	6.42619	6.04671	6.39449
204641_at	NEK2	2.08917	7.35675	6.81767	5.69e-11	1.9e-10	7.3053	7.6606	7.36779	6.40385	6.93699	6.86549	7.50269	7.51782	7.36779	7.55222	7.91697	7.41299	6.9081	6.51322	7.34707	7.92239	7.80321	7.19581	6.85511	6.62559	6.89518	7.55051	7.18338	7.39406	6.7832	8.14906	7.51172	6.93699	6.58676	6.48454	7.31228	7.33098	8.03578	6.86549	6.83677	7.03644	6.74848	6.23027	7.56538	7.50269	7.01668	6.40385	7.31947
225456_at	MED1	2.08789	8.07547	6.76114	7.97e-11	2.62e-10	8.3845	7.84006	7.97461	8.30739	7.27089	8.11912	8.31832	7.80178	7.97461	8.73148	8.59909	8.10851	8.5351	7.98588	8.40471	8.75398	8.25996	7.76576	7.99933	8.93784	7.67598	7.73351	7.7242	8.49448	8.4805	8.62655	8.23983	7.27089	8.53556	8.8231	8.64616	8.36759	9.45321	8.11912	8.72723	8.14412	8.37153	7.43479	7.71022	8.31832	8.29861	8.30739	8.21877
201001_s_at	UBE2V1	2.08745	8.96605	15.8677	7.05e-41	3.73e-39	6.33948	6.71413	6.81725	7.12317	7.31382	7.40522	7.37295	6.63226	6.81725	7.27564	6.50754	6.96101	7.40004	6.74994	7.26357	6.75063	7.34279	6.9964	6.6654	7.17679	7.17726	7.35048	7.55268	7.19002	6.81726	6.85376	6.94872	7.31382	7.12433	7.42116	7.59999	6.68779	6.89789	7.40522	7.06359	6.93649	7.39022	7.18036	7.15482	7.37295	7.2877	7.12317	7.44618
218866_s_at	POLR3K	2.08653	7.97069	16.2032	4.22e-42	2.6e-40	5.92065	7.40858	5.94222	6.5385	6.82694	6.20233	7.44761	5.55691	5.94222	8.06083	7.66825	5.9425	6.6731	6.15577	6.46162	6.49795	6.92477	6.97315	5.65003	7.09088	5.54823	6.16785	5.9929	6.17723	5.86833	8.30014	6.81072	6.82694	6.88169	5.93981	6.83921	6.54495	6.79088	6.20233	6.08573	6.89356	6.19569	6.76545	6.25518	7.44761	6.97376	6.5385	7.73506
216971_s_at	PLEC	2.08594	7.01398	12.5738	4.83e-29	8.04e-28	6.34294	5.85778	6.9024	6.13319	5.87205	6.14138	5.6459	5.40491	6.9024	5.99205	7.23877	6.12803	6.24198	5.59481	6.2345	6.04528	6.12319	6.24191	6.73172	7.30094	6.39465	6.68609	6.1172	7.35151	5.857	6.19672	6.32213	5.87205	5.99829	5.99352	6.41473	8.22321	6.23807	6.14138	6.28698	6.42	5.88031	6.43905	6.21521	5.6459	6.59312	6.13319	6.59346
211430_s_at	IGHG3	2.08536	12.2777	5.00772	9.77e-07	2.21e-06	12.0206	12.9029	11.9996	12.5007	12.5003	11.0695	12.759	12.9244	11.9996	12.3577	11.0282	11.5855	12.2917	11.7381	12.3475	11.9298	12.6001	9.88108	11.3861	12.3482	10.9959	11.8119	10.5294	11.6518	12.5776	11.4962	12.9161	12.5003	12.8026	12.7558	12.1034	12.3462	11.6833	11.0695	11.7862	12.3333	12.3561	11.1261	12.1155	12.759	12.261	12.5007	11.343
214741_at	ZNF131	2.08362	7.57827	13.6888	5.36e-33	1.3e-31	7.19154	6.86106	6.50119	5.86857	6.15657	6.85771	7.4707	6.61287	6.50119	5.6562	7.02718	7.19983	6.55003	6.69588	6.18311	7.68215	4.43103	6.54281	7.11924	5.57577	8.13708	6.76358	7.40283	7.79988	7.92139	6.42201	7.02135	6.15657	6.57208	7.95788	6.3186	7.04726	6.77328	6.85771	7.60487	6.1847	7.27867	8.27249	6.98645	7.4707	6.31053	5.86857	7.5059
225195_at	DPH3	2.08169	6.77157	12.9327	2.63e-30	4.95e-29	6.9665	6.70283	6.52564	6.34379	6.53247	6.59603	6.57388	6.4886	6.52564	6.69747	6.61712	6.3307	6.50662	6.66459	6.6723	6.72834	7.43481	6.34224	6.74848	6.34659	6.31201	6.99118	6.17551	6.81824	6.52401	6.67427	7.13108	6.53247	6.56963	6.69035	6.76313	6.72697	6.76901	6.59603	6.48568	6.85732	7.0385	6.7997	6.60514	6.57388	6.54846	6.34379	6.6463
219015_s_at	ALG13	2.07878	6.64712	13.7445	3.39e-33	8.37e-32	5.86961	8.1296	5.51534	4.93208	4.44305	4.46114	4.6448	4.59173	5.51534	7.94025	7.98797	5.23008	4.48643	4.30432	4.97765	4.70416	5.93181	5.56326	6.12851	6.30879	5.01339	8.07551	6.21101	7.11715	5.02284	7.13751	6.42737	4.44305	4.95071	5.19226	6.01732	6.73867	7.4569	4.46114	4.66605	7.54421	4.66968	6.32704	7.74565	4.6448	5.25762	4.93208	5.19931
203357_s_at	CAPN7	2.07866	7.21325	12.5442	6.13e-29	1.01e-27	7.3577	7.87331	7.79164	8.04703	7.99834	7.92572	7.83714	7.72822	7.79164	7.88719	7.55452	7.52651	7.67511	7.80672	7.83613	7.88157	8.58946	7.83288	8.03093	7.6465	7.60377	7.69852	7.61344	8.02336	8.15824	7.75476	8.5009	7.99834	7.95207	8.07588	8.33901	7.85258	8.07238	7.92572	7.9736	7.56436	8.19186	8.12011	7.63727	7.83714	7.76979	8.04703	7.96886
208523_x_at	HIST1H2BI	2.0786	6.27857	10.0387	1.88e-20	1.45e-19	10.2065	10.1303	8.7141	9.74122	8.91495	8.69784	8.15434	9.41358	8.7141	10.1808	9.53464	9.87456	10.5515	8.68786	9.11265	8.82485	9.58108	9.83827	9.20162	9.63636	10.1432	8.37561	7.68841	9.88144	10.2101	9.5553	10.2929	8.91495	10.1628	9.51365	9.16011	9.13013	9.61502	8.69784	9.73932	9.99086	8.55428	9.60325	9.61314	8.15434	10.2134	9.74122	10.1381
226350_at	CHML	2.07795	8.5354	8.4116	2.1e-15	1.04e-14	8.59754	7.55527	8.71898	7.55867	9.12155	9.25421	7.7768	8.74123	8.71898	8.20369	6.64435	8.5104	8.56877	8.5669	8.65189	8.18021	7.82503	8.72692	8.75596	8.34319	9.03377	8.71094	8.93204	8.39627	9.28994	8.22826	7.05017	9.12155	8.781	8.49869	6.5553	8.27061	7.64638	9.25421	8.54699	9.29091	7.41826	7.84491	8.80593	7.7768	8.67233	7.55867	8.34839
222791_at	RSBN1	2.07782	7.9591	16.6948	6.83e-44	4.92e-42	7.47673	7.66049	8.0258	7.87214	8.37893	8.98444	7.77103	8.45421	8.0258	7.48246	7.54264	7.87869	7.59162	7.34622	8.42808	7.70972	8.43239	7.70524	8.32799	7.70182	8.12458	7.59431	7.49035	7.91309	8.17596	7.31413	8.09555	8.37893	7.95228	8.22367	7.4829	7.94969	8.29361	8.98444	7.89693	8.20527	7.20192	7.6616	7.97037	7.77103	7.32856	7.87214	7.66635
223566_s_at	BCOR	2.07743	6.4459	16.125	8.15e-42	4.89e-40	5.97779	5.86929	5.56276	5.4933	6.06225	6.06945	5.87131	6.64057	5.56276	5.94731	5.7651	5.71433	5.76153	5.94319	5.60345	6.59049	6.14978	5.66333	6.48028	5.32852	6.293	5.71899	5.37334	5.76718	5.85544	5.98079	5.96227	6.06225	5.75913	6.561	5.89398	5.97043	5.89357	6.06945	5.80754	6.23771	6.42457	6.21097	6.13737	5.87131	5.60504	5.4933	5.85041
208698_s_at	NONO	2.07596	8.90864	16.5383	2.54e-43	1.74e-41	6.09121	5.79037	5.79202	6.04821	5.75194	6.21479	6.09322	5.79698	5.79202	6.30249	6.01675	5.72795	5.78985	6.062	6.1321	5.8936	6.20624	5.89649	6.30768	5.83487	6.07118	6.12804	6.01646	6.04824	6.22941	5.94108	6.2118	5.75194	6.15253	6.08135	6.51556	6.08619	6.21577	6.21479	6.00254	6.09029	6.734	6.1316	5.92577	6.09322	5.81185	6.04821	6.17155
223501_at	TNFSF13B	2.0755	8.13573	8.62189	4.98e-16	2.61e-15	8.17106	6.99736	7.78045	7.6993	7.42805	7.29569	7.53221	7.08467	7.78045	8.56778	6.4803	7.75796	8.22331	6.19906	6.54317	7.77931	7.4938	7.6517	7.63329	8.30105	7.77555	8.3675	7.47643	7.49122	9.19776	6.63183	6.71957	7.42805	7.5898	7.35243	7.81795	7.25852	7.34981	7.29569	7.58877	7.21431	7.24388	7.58431	7.85363	7.53221	7.7798	7.6993	8.61516
203087_s_at	KIF2A	2.07495	7.56559	16.1391	7.24e-42	4.37e-40	6.85543	6.49961	6.62321	7.9648	6.83944	6.26334	6.74354	6.23957	6.62321	7.25585	6.98565	7.71519	7.87148	5.71419	6.49147	8.76003	8.50108	6.7701	6.68862	7.26557	8.07346	7.60386	7.16051	7.44588	6.03175	7.24198	5.84731	6.83944	6.62745	5.67306	5.14743	6.30278	7.81073	6.26334	6.17111	6.43056	6.70786	7.16202	7.39261	6.74354	7.41763	7.9648	7.90374
203138_at	HAT1	2.07479	8.93516	19.5825	2.29e-54	4.64e-52	8.14656	8.77163	8.1685	7.95909	8.02502	8.52785	9.02407	7.58078	8.1685	8.6458	8.37505	8.03298	8.86143	7.96287	7.37158	8.27403	8.07998	7.7249	7.93863	8.28181	7.61336	8.40586	8.69256	8.08311	8.46167	8.14068	8.40222	8.02502	8.63726	8.22374	9.42633	8.66237	8.16135	8.52785	8.1466	7.95847	8.05438	8.19345	8.22026	9.02407	8.31706	7.95909	7.42091
219696_at	DENND1B	2.07352	8.96541	10.2925	2.8e-21	2.32e-20	6.96118	7.08779	6.6639	6.93823	6.78383	6.45845	6.4589	6.50282	6.6639	5.17868	6.05525	6.53131	6.63853	6.35264	5.92787	6.38233	8.0141	6.89423	5.59885	6.7135	6.0366	5.86043	5.60935	6.69045	6.10371	6.5529	7.18669	6.78383	5.91321	6.39547	5.75019	5.63618	6.60551	6.45845	5.79522	6.4466	6.52006	6.20779	6.40299	6.4589	6.48177	6.93823	6.07556
214453_s_at	IFI44	2.07313	8.63147	7.20438	5.42e-12	1.99e-11	6.62558	7.71167	6.95345	7.67156	5.87822	7.23175	6.3921	6.42832	6.95345	7.32581	7.40206	6.46636	6.13673	6.3386	7.15331	6.8892	7.90115	7.04665	7.40458	7.36022	6.62149	7.03935	5.72528	6.49527	6.88745	7.56401	7.44648	5.87822	7.08497	7.01523	7.7014	8.45449	6.54147	7.23175	7.76773	7.11668	6.44245	7.07748	7.412	6.3921	6.91079	7.67156	7.36329
211637_x_at	IGH	2.07252	8.06505	5.09159	6.53e-07	1.5e-06	7.5111	8.39533	8.07916	8.34881	7.89626	7.19444	7.53028	7.62838	8.07916	7.82601	7.63894	9.10646	7.22652	7.35704	6.91134	8.34014	7.17138	7.87843	7.93978	7.3001	7.6612	8.55153	7.52245	7.95274	7.57252	7.72309	7.77385	7.89626	7.32626	7.5288	7.79368	7.98201	7.86825	7.19444	7.43764	7.83396	6.56706	6.96321	8.26431	7.53028	6.47434	8.34881	7.29017
222386_s_at	COPZ1	2.07128	9.70389	17.8037	6.26e-48	6.69e-46	5.8182	6.27745	5.06221	6.5837	5.86366	5.51437	5.35995	5.29533	5.06221	5.38687	5.4652	5.67771	6.11664	5.8732	5.73197	6.02627	5.24341	5.91785	6.26165	5.24353	5.56641	5.08274	6.26227	5.37099	6.53959	5.40132	6.20633	5.86366	6.10904	5.89146	6.54342	6.12144	6.04032	5.51437	5.50532	6.3836	5.04518	4.73938	5.73508	5.35995	5.11965	6.5837	4.92941
210296_s_at	PEX2	2.07078	8.43801	16.3817	9.45e-43	6.18e-41	9.83624	8.74603	9.00666	9.51745	8.50473	10.0672	9.91396	8.97274	9.00666	10.226	10.0095	9.67715	9.2342	10.1225	9.23812	8.88407	10.2403	9.51954	10.0666	10.069	9.04537	9.2365	8.79791	9.32792	9.02309	9.04736	8.91535	8.50473	9.10352	9.82429	11.758	10.9793	10.8648	10.0672	10.3172	9.9972	8.62205	9.31456	9.61759	9.91396	9.56017	9.51745	9.29936
202915_s_at	FAM20B	2.07029	8.40258	15.7024	2.82e-40	1.41e-38	5.43857	5.49549	5.98975	5.93075	5.09805	5.7451	5.52298	6.05826	5.98975	6.85501	6.1366	6.1685	5.92334	5.29026	5.64329	6.05909	5.94369	6.66658	5.95535	5.86247	7.07844	5.79527	6.35152	5.80842	5.60454	5.018	5.64849	5.09805	6.58036	5.98129	5.86079	5.75607	5.4625	5.7451	5.92354	5.55863	5.9902	6.26307	5.58646	5.52298	6.98136	5.93075	7.15635
210156_s_at	PCMT1	2.06955	9.03053	17.1832	1.13e-45	9.9e-44	7.73614	9.27379	8.7854	8.71687	8.73019	7.9162	7.32819	8.04201	8.7854	9.17779	9.42396	7.67689	7.20263	6.89842	9.08188	9.00943	8.82015	8.74893	9.00534	9.7792	9.19001	9.08374	8.85138	9.69071	8.10985	8.94445	8.97099	8.73019	7.67471	8.80702	7.79789	8.6226	8.64072	7.9162	8.84896	8.63922	9.02238	8.76999	9.44947	7.32819	7.68966	8.71687	9.44409
218400_at	OAS3	2.06736	8.52002	9.4927	1.04e-18	6.88e-18	5.29775	7.05043	7.81392	7.05657	7.70356	7.3905	6.02396	7.8605	7.81392	8.04933	6.6074	6.26448	5.6223	5.54788	7.11594	6.57163	3.99601	7.3061	7.76385	6.58322	7.90766	8.28519	7.94793	6.59523	7.28932	7.5062	6.61736	7.70356	7.41466	6.93195	5.79433	6.41491	6.71225	7.3905	7.21801	6.54971	8.19232	7.33493	7.31832	6.02396	6.08679	7.05657	7.67874
211563_s_at	URI1	2.06726	7.87641	15.4872	1.71e-39	7.91e-38	6.69674	6.83915	8.05123	4.69757	6.26143	5.83848	8.14821	6.21073	8.05123	9.60854	8.05243	5.38114	9.28787	5.36295	6.08819	8.81055	5.25955	7.25249	6.13629	7.67196	7.8832	8.29468	7.35534	8.61659	6.48877	6.28682	6.11092	6.26143	8.56949	6.33818	4.04999	6.72335	6.74097	5.83848	5.81561	6.38477	4.41697	7.75903	8.62005	8.14821	7.91589	4.69757	7.84425
211352_s_at	NCOA3	2.06699	7.37906	12.2609	6e-28	8.95e-27	11.5758	12.3085	11.6774	11.4673	11.4163	10.7054	11.6993	11.3999	11.6774	11.6077	10.9795	11.0362	11.4744	11.282	11.9971	11.3604	10.8716	11.3799	11.1975	11.6372	10.7072	12.1809	10.7296	10.9196	11.747	11.4485	11.966	11.4163	11.5587	11.941	12.3509	11.458	11.2198	10.7054	11.1309	12.044	11.8194	10.8057	11.9197	11.6993	11.4911	11.4673	11.0248
225100_at	FBXO45	2.06625	7.39379	10.4992	5.87e-22	5.19e-21	9.13791	11.0953	9.37127	9.97813	9.72516	8.68004	9.52247	9.9934	9.37127	10.1729	9.65129	9.07723	10.0571	8.76488	10.7481	9.88888	9.40363	9.23178	9.77991	10.4488	8.992	10.4144	9.17215	9.45608	9.81904	9.97815	10.5357	9.72516	10.5178	9.82747	9.09688	9.33071	8.92947	8.68004	10.3659	10.9265	10.1351	8.66951	9.78638	9.52247	9.33513	9.97813	9.01945
202580_x_at	FOXM1	2.06521	7.07637	6.13099	2.96e-09	8.5e-09	5.89643	7.6816	6.12113	5.87959	5.9972	5.49345	5.29406	5.41676	6.12113	7.06358	6.22298	5.8322	5.28027	5.40608	6.18465	5.41984	7.53952	5.83911	6.08873	6.46169	6.43603	6.46163	4.8358	6.39226	6.34567	5.0118	7.10711	5.9972	6.30965	6.0952	5.22284	5.83637	6.25928	5.49345	6.61024	7.19252	6.8803	5.51522	6.35802	5.29406	6.47293	5.87959	5.8344
217894_at	KCTD3	2.0644	8.09778	11.9164	9.43e-27	1.27e-25	10.4358	12.4681	12.0665	12.1209	11.1192	10.4082	10.3091	10.9435	12.0665	11.6182	11.8432	11.9815	9.92853	10.491	11.8064	11.6816	12.6133	12.2394	10.7862	12.5376	11.7918	12.4922	9.94107	12.3021	11.3184	12.4165	12.3148	11.1192	12.0501	11.2684	11.2673	11.366	11.1434	10.4082	11.3339	12.2712	11.7474	10.4646	11.6114	10.3091	11.4719	12.1209	12.5176
224643_at	PRRC1	2.06349	9.15932	18.0733	6.56e-49	7.74e-47	6.46658	6.47798	6.63653	6.71804	6.59134	6.57565	6.8728	6.81463	6.63653	6.1026	6.07449	6.50321	6.91587	6.87988	6.52579	6.34887	7.04835	6.65683	6.86995	6.32936	6.84764	6.32187	6.57625	7.00532	6.6246	6.2485	7.09573	6.59134	7.28261	7.28245	6.73916	6.89857	6.94727	6.57565	7.09738	6.49618	7.2225	6.56743	6.25869	6.8728	7.0701	6.71804	6.93655
205483_s_at	ISG15	2.06192	10.2693	6.49961	3.68e-10	1.14e-09	7.1428	8.9312	7.14064	7.64984	6.03854	7.17978	7.97822	7.42098	7.14064	6.98556	7.26857	8.75554	5.28519	7.14765	7.84366	7.46	6.7602	5.45492	7.12278	6.92334	6.18174	7.06888	6.0423	6.20921	6.59568	6.57507	8.65993	6.03854	6.32762	7.12115	6.97909	7.68948	7.11756	7.17978	6.38165	7.75061	6.09376	7.20549	7.55709	7.97822	6.50746	7.64984	5.76071
213649_at	SRSF7	2.06109	9.19728	12.8165	6.76e-30	1.22e-28	10.1628	10.0422	8.82495	7.99091	9.51877	9.04344	8.27005	8.98998	8.82495	9.87546	10.6037	9.5549	8.09387	7.56744	8.87021	9.85397	9.54875	9.45493	9.89792	9.27066	9.27095	9.91954	9.17249	10.0783	9.51257	8.74314	9.1292	9.51877	8.32347	9.22654	10.0554	9.78219	9.18942	9.04344	8.29746	10.8384	8.42881	8.40727	10.2155	8.27005	8.71147	7.99091	9.10417
225676_s_at	DCAF13	2.06014	9.1173	12.271	5.54e-28	8.31e-27	11.2246	11.2323	11.255	10.6848	11.9097	11.5848	11.8825	11.3859	11.255	10.8326	12.0294	11.4047	11.478	11.7289	11.7507	11.2622	10.8691	11.9883	10.9171	11.0905	10.5607	11.6159	11.766	11.0246	11.3329	11.6748	11.0577	11.9097	10.6586	11.5309	11.0512	11.2944	11.6156	11.5848	11.1376	11.1441	11.2288	10.9718	11.3666	11.8825	11.9626	10.6848	10.8721
208737_at	ATP6V1G1	2.06003	10.9697	16.4205	6.83e-43	4.55e-41	7.77164	9.39728	8.16507	8.21866	6.9294	7.28938	7.12795	7.78083	8.16507	8.97626	8.33177	7.18008	6.40775	7.08855	8.30507	7.94962	8.50102	8.27426	9.13958	8.82181	8.20152	8.20894	8.30103	8.49814	8.78832	8.69257	9.57681	6.9294	7.08174	8.32285	7.89084	9.1197	8.30366	7.28938	8.48095	9.39079	8.04234	8.34555	8.5653	7.12795	7.61965	8.21866	7.86783
202033_s_at	RB1CC1	2.05897	9.14603	14.4632	8.8e-36	2.86e-34	5.75743	7.77843	6.50083	5.98058	7.34289	6.42918	4.90236	7.78045	6.50083	8.35876	8.18288	5.3508	4.5411	4.20699	6.81928	6.45302	5.90959	7.15342	6.71454	6.82772	6.39412	7.19599	7.61236	6.88969	5.97797	8.37746	5.94245	7.34289	5.92787	6.24454	4.95555	6.09062	5.88687	6.42918	5.38779	6.96901	6.70821	6.46259	7.82538	4.90236	4.96856	5.98058	6.77703
212057_at	GSE1	2.05808	9.19858	10.5885	2.97e-22	2.69e-21	9.43239	9.42553	9.67734	9.70399	9.13794	8.99962	9.02661	10.0875	9.67734	9.2774	9.53105	8.85923	9.06171	9.57278	9.17504	8.80886	9.17352	8.86219	8.68161	9.78378	8.68555	8.60833	8.52482	9.03159	9.11468	9.41782	9.82933	9.13794	9.25356	8.79386	9.3492	9.59349	9.30868	8.99962	9.26581	8.82342	8.68301	9.03482	9.13369	9.02661	9.38525	9.70399	8.96017
205269_at	LCP2	2.0575	6.79308	9.3953	2.11e-18	1.35e-17	5.77888	5.73983	5.1769	4.77113	5.27797	5.8706	6.2595	5.64919	5.1769	5.31731	5.8323	6.03012	5.7064	5.94774	5.45833	5.34052	5.31941	5.73663	5.28633	5.23055	5.17694	5.97757	5.82102	5.60299	5.60445	5.48165	5.35837	5.27797	5.3981	5.66221	5.91151	5.01882	6.38452	5.8706	5.76425	5.42783	6.3728	5.93552	5.52421	6.2595	5.74026	4.77113	5.45094
241755_at	UQCRC2	2.05719	5.96647	12.8271	6.2e-30	1.13e-28	5.90294	5.70136	6.13645	6.21163	6.31435	4.82553	6.97648	6.08353	6.13645	6.76889	5.33761	6.75265	6.93641	6.323	6.4111	6.68085	6.88997	5.8726	7.2546	4.99264	6.01385	5.43612	6.86597	6.6725	5.14249	6.98737	5.77668	6.31435	6.72285	6.48817	6.4071	6.57497	6.50712	4.82553	6.34207	5.36217	6.36839	5.46006	5.62406	6.97648	6.20808	6.21163	5.88264
212489_at	COL5A1	2.05718	8.4272	7.56859	5.49e-13	2.2e-12	7.47656	7.84589	7.52983	6.99944	6.57743	7.18813	7.16339	5.74318	7.52983	6.60384	7.14111	7.23598	7.00367	7.2476	7.36471	7.20393	6.10579	6.169	6.39186	7.31747	5.66321	6.20194	6.75999	6.701	5.477	4.99659	8.09668	6.57743	6.86186	7.24332	8.26046	6.3014	6.76263	7.18813	7.60929	7.32849	6.33647	7.93129	7.18593	7.16339	6.75194	6.99944	6.5328
202539_s_at	HMGCR	2.05681	7.32256	14.1085	1.67e-34	4.72e-33	5.54942	9.09575	8.07489	8.47659	6.81659	6.37978	6.28574	6.58583	8.07489	9.54371	8.85731	5.85293	5.87564	5.81533	9.02018	7.19346	7.78076	7.77827	7.52485	8.70743	7.89484	9.58344	7.72606	7.34415	6.801	9.36977	7.23215	6.81659	7.72695	7.20048	5.82491	7.45716	7.12885	6.37978	7.38423	9.17426	8.07741	7.95819	9.49246	6.28574	6.54697	8.47659	8.29354
226302_at	ATP8B1	2.05604	7.98361	8.5935	6.05e-16	3.14e-15	9.46438	8.84199	8.94373	8.98885	9.63965	9.34613	9.33055	9.07523	8.94373	8.7145	9.18051	9.64526	9.80699	9.92485	9.63867	9.57642	7.6821	9.07952	8.44012	7.80977	8.87132	9.00827	9.47916	8.68419	8.91468	9.30344	8.93157	9.63965	9.00742	8.72006	8.62342	8.64403	9.45581	9.34613	8.68742	8.40921	9.19653	8.85565	8.54438	9.33055	9.59395	8.98885	9.4197
204286_s_at	PMAIP1	2.05543	6.19571	7.48478	9.36e-13	3.68e-12	7.1359	6.79985	6.47336	6.28484	6.45385	6.71894	6.6844	6.56889	6.47336	6.84447	6.80756	6.44761	6.36847	6.79675	6.65967	6.87088	6.90408	6.62413	6.60439	6.76245	6.24531	6.47191	6.49693	6.76286	6.91202	6.79556	6.84235	6.45385	6.47654	6.37482	6.85875	6.48756	6.67142	6.71894	6.60101	6.87228	6.48002	6.58227	6.84084	6.6844	6.9485	6.28484	6.19888
1555349_a_at	ITGB2	2.05466	7.62568	10.5086	5.46e-22	4.84e-21	8.93748	8.23271	7.4884	8.93501	9.73401	8.09794	9.21972	8.93788	7.4884	8.14885	9.37256	9.03381	8.5168	8.8022	9.36915	8.03053	9.53434	9.61791	9.65584	9.65928	8.21835	7.90748	10.1212	8.73036	9.4827	9.26246	8.0413	9.73401	8.72368	7.84626	8.61438	8.96465	9.00991	8.09794	8.57271	9.03554	10.1862	10.0216	9.11401	9.21972	8.7413	8.93501	8.11503
219099_at	TIGAR	2.05449	7.32642	11.1151	5.16e-24	5.43e-23	10.0837	10.0087	10.25	10.358	10.3449	9.74195	10.0312	9.8563	10.25	10.2664	10.1702	11.1495	10.3242	10.0934	10.4236	9.87648	11.1066	9.41866	9.18283	9.45697	10.0082	9.77877	10.0622	9.9821	9.45935	10.1494	10.2921	10.3449	10.0479	9.73682	10.7064	10.2818	10.3293	9.74195	10.1892	10.1724	10.0083	9.69718	9.34801	10.0312	10.3181	10.358	9.42012
224600_at	CGGBP1	2.05441	8.21198	15.6835	3.3e-40	1.64e-38	7.34461	8.44102	7.42489	7.40347	7.93587	7.15064	7.85447	7.993	7.42489	7.7017	9.62275	8.18199	7.86966	7.03163	7.62557	8.0266	8.14737	7.68224	7.66721	8.20438	7.73952	8.19854	8.05017	7.62233	7.44942	9.2301	7.90123	7.93587	8.15557	7.62193	7.44116	8.25343	7.41118	7.15064	7.42516	8.19922	7.00755	7.89496	8.27363	7.85447	7.7892	7.40347	7.79148
205890_s_at	UBD	2.05367	8.29143	4.13779	4.64e-05	8.88e-05	7.70623	8.36648	8.6177	8.91352	7.80201	8.12254	7.59759	7.98484	8.6177	7.58479	7.45785	7.84408	7.86259	7.21849	7.3155	8.26873	8.02476	7.69288	7.49896	7.83211	7.92425	7.53121	8.4151	7.35398	7.98593	8.00182	8.26555	7.80201	8.32394	7.25628	7.74124	7.33604	8.01404	8.12254	7.80179	7.77752	8.56264	6.95504	7.55923	7.59759	7.33803	8.91352	7.62047
209339_at	SIAH2	2.05286	8.30934	10.2408	4.14e-21	3.37e-20	7.72752	7.611	8.1013	8.18947	7.55691	7.5408	7.26623	6.7798	8.1013	8.30743	7.56499	7.96077	6.24764	7.90225	7.39261	7.98993	6.85481	6.94055	7.82149	8.16159	7.41498	8.02445	7.0908	7.15286	7.20759	6.91181	7.09094	7.55691	6.74516	6.99308	6.96954	7.53194	7.66605	7.5408	7.28408	7.9466	6.18322	7.03192	7.76596	7.26623	7.65122	8.18947	6.6
239153_at	HOTAIR	2.05281	5.572	5.56976	5.99e-08	1.52e-07	7.82856	6.58891	7.1029	7.70047	6.74487	7.19308	7.5682	6.01933	7.1029	7.53589	6.80569	7.7098	7.29714	7.37539	7.0466	7.67315	8.30226	6.62555	8.05124	7.79703	7.61434	7.13357	6.22391	8.07702	8.85901	8.01382	6.16363	6.74487	7.6727	8.29896	8.42601	8.67718	7.28475	7.19308	8.2424	8.1378	6.11453	6.99148	8.22808	7.5682	5.96994	7.70047	7.55486
231370_at	PPM1A	2.05006	7.09733	14.3892	1.63e-35	5.13e-34	6.61083	5.45167	5.96068	5.90843	5.5553	6.0713	7.06957	5.61738	5.96068	5.44704	6.01889	5.89671	6.17401	7.11731	5.70835	5.88813	4.61471	6.05233	6.08991	5.59343	6.27489	6.12807	6.8853	5.90779	5.44233	6.6328	5.23724	5.5553	5.69401	5.89472	6.91769	6.07553	7.31196	6.0713	6.10298	5.99179	6.06648	6.7399	5.8264	7.06957	6.01156	5.90843	6.22729
204799_at	ZBED4	2.04884	6.57439	11.3447	8.6e-25	9.74e-24	10.2077	9.62537	10.1933	9.59117	9.25832	9.99544	10.376	8.91325	10.1933	11.43	11.1666	10.8662	10.9484	10.7713	9.6894	10.6433	12.7802	9.84147	10.6782	11.3438	9.85788	10.4367	10.4414	10.0652	10.4277	10.5362	9.66715	9.25832	10.5278	10.0866	12.0927	10.3337	11.1656	9.99544	10.9657	12.622	9.60357	9.78579	10.3285	10.376	9.79223	9.59117	9.1427
37512_at	HSD17B6	2.04857	5.50281	10.3147	2.37e-21	1.99e-20	8.9673	9.389	9.21285	9.28666	8.09431	9.26221	9.13985	9.21412	9.21285	8.87333	9.32018	9.18473	8.56701	9.35752	8.65539	8.90677	8.99543	8.44891	8.80831	8.43355	8.58873	8.58458	8.47893	8.49427	8.49156	8.38232	9.06372	8.09431	7.8001	8.29999	8.7056	8.87247	9.20068	9.26221	8.49414	8.56035	8.40317	7.91329	9.44405	9.13985	8.73106	9.28666	8.07795
206224_at	CST1	2.04747	6.62016	5.19052	4.04e-07	9.49e-07	13.5205	13.8449	13.6771	13.3728	13.7738	13.077	13.7115	13.4453	13.6771	13.8104	13.8533	14.3067	13.3628	13.904	13.9073	13.806	14.252	13.57	13.434	13.8861	14.2899	13.1634	13.3331	13.7129	13.9877	14.243	13.8362	13.7738	14.1448	13.4199	13.9172	13.4569	13.8564	13.077	14.0541	13.9566	13.1651	13.339	13.6285	13.7115	13.5219	13.3728	13.7348
225694_at	CDK12	2.04678	7.90987	8.02463	2.83e-14	1.27e-13	7.78173	7.95007	8.7665	6.43595	5.80993	7.05847	9.06788	5.64548	8.7665	9.69389	8.75349	8.24282	9.04446	8.19819	8.11159	9.18182	5.52493	8.41819	6.06787	8.70237	5.66343	8.70804	5.88015	7.06163	7.8021	4.61863	6.05454	5.80993	7.56281	7.44584	8.26884	8.25831	8.16048	7.05847	8.63596	8.71455	5.76938	6.00659	7.76847	9.06788	8.13205	6.43595	7.04065
225519_at	PPP4R2	2.04631	8.72483	17.6864	1.67e-47	1.69e-45	6.75514	6.9997	6.57439	8.03746	7.02283	6.2672	8.17533	6.3455	6.57439	6.91374	6.83968	7.04726	7.33582	7.17885	6.67177	7.53015	6.67293	6.73744	6.66924	6.24565	6.30315	6.24308	7.63783	5.86273	9.15308	6.47296	6.86161	7.02283	7.2826	6.79999	6.63068	6.76939	7.23629	6.2672	6.95524	7.26116	7.26895	7.19289	6.51005	8.17533	6.28997	8.03746	6.30844
225439_at	NUDCD1	2.046	8.62946	11.1942	2.79e-24	3.02e-23	13.8401	13.806	13.4062	13.9353	13.7852	13.5787	13.8437	13.9146	13.4062	13.7881	13.8565	13.8846	13.7188	13.687	13.8297	13.7583	13.6573	13.6899	13.7618	14.0763	13.8642	13.4047	13.6632	13.885	13.8421	13.9065	13.7939	13.7852	13.7214	13.5663	13.7574	13.6598	13.442	13.5787	13.8011	13.9389	13.2679	13.4661	13.4688	13.8437	13.4121	13.9353	13.3967
222793_at	DDX58	2.04522	7.36385	9.89555	5.44e-20	4.03e-19	8.53958	8.99215	8.93643	8.85022	8.58883	8.93353	9.24615	8.35471	8.93643	8.78789	8.83195	9.11058	8.55786	8.43326	8.67523	9.32133	10.2102	8.74357	9.0898	8.7074	8.71994	8.83761	8.59043	8.37896	8.09015	8.88277	8.75154	8.58883	8.83702	9.12719	9.76401	9.608	9.1158	8.93353	8.99702	9.35795	8.41319	8.43427	9.28958	9.24615	8.19083	8.85022	8.44924
228204_at	PSMB4	2.04384	7.92087	15.1953	1.96e-38	8.12e-37	8.37549	7.72098	7.63026	7.06176	7.04707	7.51265	7.38599	6.71366	7.63026	7.95188	7.65348	7.13778	7.21681	7.7821	7.38826	6.79232	7.97614	7.88261	7.40944	7.72618	7.53427	7.55022	7.21386	7.24816	7.40681	7.37036	8.02058	7.04707	7.00586	7.39965	7.20523	7.56662	7.54194	7.51265	7.2613	7.78228	7.50747	7.21379	7.11573	7.38599	7.26652	7.06176	8.32953
202527_s_at	SMAD4	2.0424	7.85458	13.993	4.34e-34	1.17e-32	5.51603	5.67586	6.03713	5.84301	6.69162	6.62354	6.63824	5.86126	6.03713	4.26015	7.00547	7.12401	6.83361	6.22076	6.68916	6.64174	6.51532	6.17704	8.01027	4.0658	5.80889	6.0483	6.61542	6.61056	6.44401	5.65365	6.7605	6.69162	5.49804	6.87248	6.08279	7.32308	6.59438	6.62354	7.10574	5.8987	5.28012	5.73148	5.78524	6.63824	5.33273	5.84301	8.14598
204768_s_at	FEN1	2.04218	7.35205	11.0036	1.22e-23	1.25e-22	6.4172	6.60194	6.47471	6.66208	6.28682	6.27103	6.67418	6.93264	6.47471	6.95824	7.24295	6.53043	6.6129	6.15263	6.43644	5.93776	6.70977	7.10764	6.41324	6.49924	6.53665	7.1775	6.35239	6.15519	6.11572	6.81242	6.47024	6.28682	6.71642	6.40099	6.08359	6.0285	6.46942	6.27103	6.76183	6.27976	6.70847	6.14204	6.94971	6.67418	6.51843	6.66208	6.78248
235463_s_at	CERS6	2.04195	6.94417	10.4029	1.22e-21	1.05e-20	12.4445	12.1897	10.1423	12.4688	11.9714	12.5649	10.8675	13.4425	10.1423	11.7765	11.9721	13.0651	8.45695	12.6143	11.2365	13.1267	8.27775	11.3142	13.3923	12.929	13.3739	12.1045	12.1331	11.9195	12.2066	12.9774	12.1538	11.9714	11.6307	13.3903	12.0782	12.4626	11.6892	12.5649	12.8702	12.9245	12.8175	12.3824	12.6199	10.8675	10.0884	12.4688	12.2637
201485_s_at	RCN2	2.04062	9.0634	14.4057	1.42e-35	4.5e-34	6.31599	6.78099	7.04062	6.4835	6.61289	7.16588	6.00424	7.00093	7.04062	5.988	7.4335	6.49625	6.21778	6.61082	6.82156	7.61669	5.64088	7.12439	7.06203	5.85045	6.91928	5.88946	7.82843	5.70162	6.37353	6.5208	6.57985	6.61289	6.13043	6.74133	6.31532	6.61495	5.37341	7.16588	6.20042	6.1973	6.37116	6.94863	6.53654	6.00424	6.34689	6.4835	6.69618
204174_at	ALOX5AP	2.04056	8.42683	10.8115	5.39e-23	5.21e-22	9.955	9.05052	9.14499	10.3398	9.02387	8.93376	9.2889	9.45745	9.14499	8.72852	9.52262	9.62513	9.65859	9.43867	9.48224	9.22477	9.15546	9.22947	9.31297	10.2412	9.28413	8.28045	9.20125	9.15764	9.73101	9.20739	9.01202	9.02387	9.58866	9.76043	9.87608	8.14421	9.49646	8.93376	8.94714	9.59044	8.61718	9.0513	8.96506	9.2889	8.90504	10.3398	9.40924
227621_at	WTAP	2.04041	9.69582	14.7869	5.94e-37	2.18e-35	7.21809	6.75892	7.51947	8.5251	6.96107	7.67676	8.04447	7.3737	7.51947	7.70403	7.09968	7.3954	7.26571	6.92206	6.98471	7.92638	6.86815	7.20006	7.55716	6.91194	7.77333	7.03991	7.04845	7.98359	7.04208	6.34235	6.34853	6.96107	7.30045	7.7799	6.65194	7.36904	6.92195	7.67676	7.49703	6.30065	7.4853	7.61806	7.5402	8.04447	7.11849	8.5251	7.71687
212815_at	ASCC3	2.04011	7.42687	12.9983	1.54e-30	2.95e-29	6.03227	5.7438	7.87057	5.76452	6.29538	6.69595	5.78708	6.05375	7.87057	6.43304	6.48578	5.69149	6.29932	5.93588	6.21448	5.93604	6.14329	7.05268	6.82765	6.58664	7.44207	7.56991	6.49207	6.76301	6.12844	6.17806	6.18831	6.29538	6.80495	6.71481	6.23029	6.57708	6.41321	6.69595	5.87145	6.04898	5.79121	7.00165	6.53944	5.78708	7.06949	5.76452	7.9492
222464_s_at	MCMBP	2.04006	8.45833	16.2586	2.65e-42	1.65e-40	8.04456	7.6697	7.21419	7.98799	10.8044	5.63573	7.52039	7.48326	7.21419	6.29061	7.6267	9.53404	5.61117	7.37893	6.18447	6.56347	8.10106	5.39027	7.65249	9.21348	5.58299	5.45863	5.59002	6.22085	6.04556	5.62068	7.36174	10.8044	5.86613	8.71864	5.72503	10.3597	8.85254	5.63573	5.80472	5.42232	9.74436	9.5609	10.8422	7.52039	5.38678	7.98799	5.59658
211138_s_at	KMO	2.03977	6.60425	5.70628	2.94e-08	7.7e-08	7.14757	7.26215	6.86733	7.51704	7.26217	7.03589	6.91881	7.22976	6.86733	7.56035	6.64476	6.47036	6.42008	6.99322	6.69829	7.91839	6.34277	7.30721	6.66797	6.36139	7.17562	5.57791	7.08606	7.23966	6.80448	7.07328	6.91081	7.26217	6.99558	6.90264	7.23716	7.38465	6.45924	7.03589	6.8356	6.64583	6.95167	6.64998	6.87016	6.91881	6.89531	7.51704	6.84943
213901_x_at	RBFOX2	2.03933	7.19721	12.1383	1.6e-27	2.31e-26	9.56454	9.62919	9.47018	9.15371	10.2232	9.25188	9.54039	9.98605	9.47018	9.66889	10.0203	9.41655	9.45512	10.0637	9.14967	10.0604	8.53697	9.55063	9.28235	8.16797	8.944	9.32392	8.63131	9.0157	9.12314	10.3615	9.75703	10.2232	9.92198	9.48251	9.86786	9.11617	9.21705	9.25188	9.66717	10.4533	9.73906	9.20499	9.2778	9.54039	10.0617	9.15371	8.64405
202118_s_at	CPNE3	2.03711	9.04792	10.1631	7.41e-21	5.9e-20	8.32065	9.91072	8.81935	7.69123	8.32388	8.74335	8.70369	8.67911	8.81935	9.84194	9.34865	8.93548	8.52234	8.21507	7.41011	7.88365	7.94063	9.27702	8.84039	8.77821	9.31232	9.01239	8.34459	9.14796	8.79364	8.71771	9.85596	8.32388	8.6155	8.5855	8.0413	8.84014	8.24879	8.74335	8.20954	9.90411	9.59723	8.99073	9.46926	8.70369	8.66604	7.69123	8.72915
225635_s_at	EBLN3P	2.0366	7.35566	16.6184	1.3e-43	9.17e-42	6.99615	8.34284	8.12472	8.01938	7.27116	6.24258	7.39905	7.64797	8.12472	7.16751	6.59	7.34767	6.8242	6.41029	8.03817	7.92522	6.02495	7.8868	6.02969	6.96849	7.45233	7.86865	6.79713	6.91294	7.22596	9.91412	7.50415	7.27116	6.60798	7.75241	6.40348	7.23061	7.25538	6.24258	6.53219	7.82467	8.27863	6.43753	7.57762	7.39905	6.71927	8.01938	8.04169
211744_s_at	CD58	2.034	7.14798	13.4763	3.08e-32	6.93e-31	7.90628	7.645	8.82482	8.62155	7.99854	8.73501	7.41477	7.4841	8.82482	6.81813	8.26514	8.60054	7.65824	7.37243	8.89597	8.37718	7.20386	8.3599	8.77834	7.05832	8.53409	7.48377	8.44378	7.89837	7.91405	8.24713	7.85937	7.99854	8.63021	8.57496	9.00952	8.51019	8.55259	8.73501	9.11362	8.26189	7.7957	7.9158	8.65026	7.41477	7.6457	8.62155	7.83507
208777_s_at	PSMD11	2.03391	9.70209	11.0812	6.71e-24	7.01e-23	8.99347	8.93094	8.86655	8.63214	9.42157	9.02767	9.42661	9.02616	8.86655	9.38924	8.84537	8.94028	9.3849	8.78241	9.20789	7.76616	9.41462	8.41355	8.78824	8.97214	8.62958	8.75404	8.8688	9.29472	8.98983	8.32769	9.21055	9.42157	9.14131	8.98596	9.72952	9.04022	9.09397	9.02767	8.96565	8.22758	9.56703	9.45975	8.58415	9.42661	9.81218	8.63214	8.78749
227094_at	DHTKD1	2.03225	8.62688	11.1654	3.49e-24	3.75e-23	8.85452	8.58465	8.60133	7.84465	8.97	9.69131	8.07805	9.78297	8.60133	8.58685	8.26149	8.59691	8.35684	8.24942	8.44403	9.71768	6.01279	8.96052	10.4948	8.22992	10.1391	9.62723	10.2346	8.57557	9.48434	9.35314	8.26088	8.97	8.08371	9.56457	7.68791	8.87298	8.91355	9.69131	8.7503	9.15098	8.75463	9.15437	9.31698	8.07805	8.86884	7.84465	9.36277
200894_s_at	FKBP4	2.03182	8.50064	11.3508	8.2e-25	9.29e-24	5.97639	6.94903	6.19956	5.51548	5.64632	6.02048	5.60958	5.61622	6.19956	5.88909	6.65185	5.68419	5.4397	6.11995	5.92509	6.7826	5.22779	5.53017	5.60861	5.47354	5.68661	5.77777	5.91482	5.55995	5.75141	5.80794	6.60254	5.64632	5.85916	5.45956	6.68163	5.76063	5.87795	6.02048	6.04785	6.31064	5.69186	6.46267	6.43088	5.60958	6.8737	5.51548	5.61321
235509_at	NDUFAF6	2.03131	8.36205	12.1478	1.49e-27	2.14e-26	8.79307	9.24379	8.8217	8.82273	8.49481	8.9549	8.5322	8.44918	8.8217	8.83511	9.02922	8.8056	8.43509	8.62503	8.32787	9.33369	9.10039	8.80169	8.77911	9.28385	8.62099	8.84874	8.56487	9.15163	8.18991	9.09532	9.26807	8.49481	9.21145	9.51742	9.22855	8.99366	8.87056	8.9549	8.48951	9.2021	9.48554	8.88055	9.28756	8.5322	8.92287	8.82273	8.34489
213548_s_at	CDV3	2.03021	5.89676	9.68803	2.51e-19	1.75e-18	8.78407	8.30024	8.2127	8.22502	9.29536	7.4505	8.21016	8.34971	8.2127	8.51825	9.66786	8.24257	6.89474	8.28113	8.54701	8.08418	9.16454	7.81774	7.95472	8.10796	7.72941	7.58361	9.57419	7.42798	8.70426	9.32847	8.77638	9.29536	8.28949	8.56003	8.60042	9.08344	8.6642	7.4505	7.31545	8.23207	8.14211	8.02994	7.8065	8.21016	7.54192	8.22502	8.59359
205462_s_at	HPCAL1	2.02936	6.74049	14.2446	5.4e-35	1.62e-33	5.77994	4.5479	7.2067	4.66278	5.87822	6.74232	5.98709	5.754	7.2067	5.65825	5.56234	5.50514	6.50275	6.08089	5.5776	5.17182	4.77824	7.80288	5.86845	5.96318	6.55354	6.82888	6.84748	6.17466	5.71443	5.1406	5.16067	5.87822	6.44733	6.24979	5.21195	5.82203	5.42541	6.74232	5.5381	5.41213	5.30644	7.28502	6.39219	5.98709	6.60796	4.66278	7.5536
227556_at	ATP1B1	2.02832	9.02615	6.50261	3.62e-10	1.12e-09	6.85626	6.84293	7.12794	7.15317	6.3498	6.80253	5.75272	6.66408	7.12794	6.65132	7.01896	6.88743	5.73912	6.00598	5.69905	7.01982	5.45733	6.0585	6.91565	6.74457	6.50655	7.59162	5.51626	7.10995	6.72737	6.87997	6.61785	6.3498	6.69448	6.41741	6.89089	6.77597	6.21026	6.80253	6.48293	6.88714	6.52228	6.33573	6.36839	5.75272	6.78915	7.15317	6.53353
200052_s_at	ILF2	2.02597	10.2904	12.1716	1.23e-27	1.78e-26	7.55168	8.68045	7.93867	8.10378	7.50851	7.44298	5.86647	6.83843	7.93867	7.94671	8.01597	8.29667	7.51581	6.94637	8.2523	7.3964	6.92388	8.18387	8.79257	6.87904	7.02994	8.17159	6.61124	7.9024	7.75706	6.99925	8.33597	7.50851	7.92281	7.63069	9.10655	7.61032	8.26928	7.44298	7.5436	7.83026	7.42716	6.32948	7.89167	5.86647	6.81989	8.10378	7.20254
201417_at	SOX4	2.02525	11.0465	14.2256	6.33e-35	1.88e-33	6.37419	6.38559	6.35663	6.17151	5.852	5.91285	6.27471	5.7525	6.35663	5.5715	5.51629	7.11713	6.52468	6.79509	5.81042	6.32827	5.74195	6.16063	5.62884	5.50847	6.48354	5.79039	5.77424	6.67178	5.69077	7.04616	6.98353	5.852	5.90509	6.03994	5.62668	5.90703	5.56525	5.91285	6.09113	5.71216	5.88569	5.91551	5.34686	6.27471	6.38035	6.17151	6.30861
204972_at	OAS2	2.02168	7.64989	7.17537	6.49e-12	2.36e-11	8.17772	8.00722	7.61431	8.68389	7.38148	7.99358	11.257	8.14143	7.61431	8.35479	7.52892	8.77866	7.29164	8.13875	6.74633	8.53834	7.72853	7.7176	9.66255	8.25157	9.6318	8.39537	7.70266	7.75861	8.147	11.054	7.85442	7.38148	7.0733	8.13977	6.87474	7.91287	9.21196	7.99358	7.58113	8.2859	7.71808	7.93843	8.95926	11.257	6.82603	8.68389	7.95971
218538_s_at	MRS2	2.02066	7.68799	15.4299	2.76e-39	1.25e-37	6.69713	5.62743	5.85123	5.76993	5.84568	6.06506	5.98578	5.66958	5.85123	5.94177	6.00361	6.20255	6.39954	5.99577	5.70458	6.01465	6.79125	5.89699	5.94718	5.94905	6.06756	6.16006	6.90426	6.41534	6.02771	5.98877	6.17831	5.84568	5.90776	5.89502	5.77236	5.87419	6.24355	6.06506	5.7378	5.80869	6.43432	6.09325	5.9483	5.98578	6.16946	5.76993	6.4974
211769_x_at	SERINC3	2.01991	9.25803	16.8412	2e-44	1.51e-42	6.05921	5.79767	6.08637	6.1993	6.24026	6.12426	6.04976	5.92004	6.08637	6.00194	5.75614	6.00682	6.09355	6.31335	6.12087	5.99779	6.7235	5.9899	5.99461	5.67668	5.93572	6.1149	5.97252	6.15619	6.07964	5.92416	6.28691	6.24026	6.44733	6.36087	6.2475	6.13837	6.34398	6.12426	6.26631	6.19296	6.43018	6.62961	5.86796	6.04976	6.29362	6.1993	6.08697
202854_at	HPRT1	2.01936	9.11059	12.278	5.23e-28	7.86e-27	8.65645	7.32437	11.9625	7.76981	10.4078	8.51277	8.71183	9.18915	11.9625	9.38943	9.50878	8.60839	10.2243	9.03481	9.04449	8.27052	9.23329	8.65937	7.65871	10.3117	10.1292	10.403	7.87384	10.11	8.40166	9.24778	7.00732	10.4078	9.49218	9.56014	6.68469	9.01634	8.67655	8.51277	9.21077	11.1642	8.6326	11.1549	9.90038	8.71183	9.90768	7.76981	9.62995
201659_s_at	ARL1	2.01857	8.68946	18.799	1.53e-51	2.21e-49	4.59321	5.53265	5.01064	4.23065	6.40406	4.63504	4.77788	5.26303	5.01064	5.35435	6.85619	4.38179	5.21584	4.13316	4.50088	4.56165	5.1242	4.82282	4.62336	5.82995	4.37679	5.02011	5.14577	4.93392	4.75307	5.36995	4.55005	6.40406	5.11277	4.76011	4.66099	4.6521	4.60894	4.63504	4.32837	5.393	5.5034	5.69904	5.13193	4.77788	5.08572	4.23065	4.99089
212322_at	SGPL1	2.01829	8.65686	18.4386	3.1e-50	4.11e-48	5.72228	5.02048	5.57857	5.42394	5.94437	5.70236	8.28647	5.7304	5.57857	7.94589	5.5127	5.4048	7.53473	6.40714	5.02705	5.10011	8.17688	6.11146	5.69442	5.80776	5.40986	5.47217	6.30921	5.62825	5.17716	5.16467	5.4994	5.94437	5.7177	5.43655	5.88819	6.1061	5.82439	5.70236	5.47711	5.67811	6.07833	5.09666	5.33172	8.28647	5.59447	5.42394	5.31347
204318_s_at	GTSE1	2.0175	6.39816	6.91156	3.24e-11	1.11e-10	8.86004	7.96934	7.67401	7.31184	7.76836	7.41956	8.46824	7.39248	7.67401	7.53331	7.3953	8.69281	7.33076	8.29436	7.37537	7.51818	7.49614	7.23351	7.37264	8.28515	7.02602	7.79456	7.19741	8.14124	7.38948	8.21096	8.05724	7.76836	7.65108	7.26987	8.01203	7.79009	8.30102	7.41956	7.13041	7.78867	7.74585	7.25464	7.62489	8.46824	7.70783	7.31184	7.32232
208633_s_at	MACF1	2.01724	7.90087	14.2434	5.46e-35	1.64e-33	5.77386	5.70603	6.19732	5.65874	5.88582	6.38502	6.31966	5.83209	6.19732	6.11828	6.30718	6.02385	5.98018	6.05551	5.87599	6.07279	6.33617	5.6998	6.02032	5.57567	5.81973	6.3912	5.90558	5.77529	5.77756	6.00155	5.99358	5.88582	5.79544	6.11691	6.24535	6.01635	6.42543	6.38502	6.22486	6.32913	6.49769	6.28855	6.13903	6.31966	6.30107	5.65874	6.0998
211953_s_at	IPO5	2.01626	7.5673	12.4168	1.71e-28	2.7e-27	10.6401	11.3484	10.7298	11.2175	10.4552	10.442	10.6732	10.7756	10.7298	11.5283	10.8229	10.7426	10.8954	10.6311	10.1652	10.2767	10.6989	10.9954	10.1141	10.5094	10.6744	10.2424	10.3311	10.8202	10.3061	10.8829	11.3354	10.4552	10.6141	10.1928	10.8913	10.9379	11.0838	10.442	10.3269	10.4808	10.9828	9.82214	11.0578	10.6732	10.8479	11.2175	10.3649
202643_s_at	TNFAIP3	2.01589	7.28912	9.20495	8.28e-18	5.03e-17	7.85743	8.17037	8.21946	8.35329	8.48914	7.87304	8.3775	7.9427	8.21946	9.01599	8.27975	8.28932	10.0218	7.42005	8.34358	8.79325	8.27129	8.35177	8.04589	8.67369	8.16442	8.08064	8.27213	8.79923	8.05661	8.01385	7.60355	8.48914	8.51216	7.74629	7.81339	7.65543	8.00802	7.87304	7.84083	8.77573	7.88554	8.6898	8.71144	8.3775	7.97385	8.35329	8.32765
205895_s_at	NOLC1	2.01342	7.40228	14.189	8.57e-35	2.5e-33	7.81233	7.4776	7.7505	7.88275	7.566	7.74981	7.5265	7.86337	7.7505	6.49477	7.66257	7.27589	6.39768	7.51074	7.85213	7.3786	7.07823	7.53154	8.32672	6.6111	7.52431	6.39602	7.94998	6.57761	8.07177	8.58149	7.76153	7.566	6.76684	7.50149	7.56867	7.71654	7.57254	7.74981	6.97278	7.8054	7.30319	8.10414	7.74768	7.5265	7.3245	7.88275	7.23229
202722_s_at	GFPT1	2.01188	8.59015	13.3016	1.29e-31	2.74e-30	6.22751	5.5596	8.15465	6.35271	7.0092	8.06776	7.22043	8.18526	8.15465	8.02719	5.53263	6.53858	6.82076	6.79055	7.88126	6.30392	6.83375	6.83751	9.20712	5.905	6.7306	6.77597	6.1095	6.98171	7.37221	6.18174	6.35664	7.0092	8.26946	9.37756	6.33448	7.77536	6.71508	8.06776	6.98288	5.59428	6.60631	6.80041	7.30183	7.22043	7.15827	6.35271	6.71642
235165_at	PARD6B	2.01183	7.21322	6.69518	1.18e-10	3.83e-10	6.81775	7.91799	7.50616	6.81893	7.60437	8.51049	6.78318	8.01025	7.50616	7.91198	7.42991	6.69057	7.63818	6.9113	8.99613	8.29078	6.17277	8.68098	8.85941	7.32063	8.68016	8.01467	7.9541	7.32135	9.92447	9.1747	7.60948	7.60437	8.05633	8.23115	6.45843	8.61076	6.83078	8.51049	7.64736	8.7419	7.27519	7.91112	7.88323	6.78318	7.45593	6.81893	8.18732
205248_at	DOP1B	2.01171	6.76208	11.7373	3.91e-26	4.99e-25	9.11968	8.4469	8.91774	7.55566	8.72849	9.12448	7.78078	9.33561	8.91774	10.2409	8.37863	8.9832	9.10571	8.59281	8.54484	9.19612	9.94237	9.97534	9.81623	8.94709	9.79619	9.56712	9.23708	11.1407	8.99446	8.95192	8.09112	8.72849	8.67862	9.3379	9.17148	9.43352	8.35126	9.12448	9.55369	9.22528	9.26276	10.0247	9.38166	7.78078	9.17911	7.55566	10.3057
224368_s_at	NDRG3	2.01118	6.28933	14.7049	1.18e-36	4.15e-35	6.68078	7.18353	7.83485	7.47152	7.72363	7.91007	8.03945	7.11405	7.83485	6.82425	7.13344	7.12565	8.51931	7.20713	7.7607	6.6909	6.70898	7.86634	6.91992	6.62644	7.35889	6.86008	7.5597	6.71724	7.28138	6.31978	7.19919	7.72363	7.62658	7.52586	8.18091	7.37321	7.66627	7.91007	7.2653	6.04169	6.75026	7.17338	7.23178	8.03945	7.74902	7.47152	7.32389
202272_s_at	FBXO28	2.01102	8.12515	13.0407	1.09e-30	2.12e-29	5.95352	5.81971	6.0304	5.91968	5.81024	6.2188	6.01029	6.12159	6.0304	5.81494	5.39475	5.96626	5.97773	5.9754	5.80337	5.63906	6.45221	5.63512	5.82065	5.41367	5.64802	5.81548	5.65103	6.22418	5.90194	5.59348	6.35382	5.81024	6.4324	6.26545	5.91065	5.81927	5.86682	6.2188	6.15272	6.04663	6.35802	5.91361	5.72769	6.01029	5.95494	5.91968	5.89258
223585_x_at	KBTBD2	2.01029	6.77213	11.7221	4.41e-26	5.6e-25	7.81761	8.2927	8.62916	8.25126	7.99531	7.79573	7.19419	7.93319	8.62916	8.0159	7.55109	8.30809	7.12575	7.49508	7.97282	8.51496	8.20484	7.2998	8.314	8.14897	8.15806	8.7072	7.61459	8.18903	7.36666	8.30742	8.68983	7.99531	8.28253	9.18459	7.89945	8.09057	8.64592	7.79573	7.53105	8.57593	8.26874	8.25453	8.66689	7.19419	8.0288	8.25126	7.39103
208800_at	SRP72	2.00998	8.78311	17.6878	1.65e-47	1.68e-45	9.34317	7.77398	8.86861	8.45359	7.93769	8.72026	8.85601	8.14503	8.86861	8.32297	7.87756	9.09487	9.26329	8.57512	7.88213	9.66061	8.61117	8.44293	8.07679	8.74012	8.01346	7.6191	8.69957	8.66343	7.79267	7.77882	8.15744	7.93769	8.61791	8.39097	9.70508	8.56157	8.8181	8.72026	8.28516	7.87002	8.05482	7.89537	7.89492	8.85601	8.20129	8.45359	8.17972
222976_s_at	TPM3	2.00885	11.6694	22.8096	8.77e-66	6.31e-63	7.82332	8.02892	7.55628	6.43253	7.14446	7.12196	7.53425	7.46312	7.55628	6.31156	7.04198	6.51818	7.68304	8.41631	8.9387	8.93037	6.37475	7.67687	7.29865	7.7602	7.80835	7.3782	6.23781	8.21903	6.55431	5.40056	8.09122	7.14446	8.06038	7.72509	8.00848	7.44238	7.37596	7.12196	6.82762	6.28859	7.01033	7.08371	7.80056	7.53425	7.73135	6.43253	6.92168
210465_s_at	SNAPC3	2.00804	7.15573	11.8398	1.73e-26	2.29e-25	10.0605	10.9329	10.9399	10.2903	10.3502	10.9169	9.86914	10.894	10.9399	10.8296	10.5103	10.6993	10.1703	10.3771	10.9478	11.3263	9.17064	11.2514	11.2653	11.0587	11.0272	10.8798	11.3516	11.2021	10.7948	10.5177	11.0047	10.3502	9.99411	10.611	11.406	10.5594	11.1306	10.9169	9.90384	10.618	10.9362	10.2712	11.4638	9.86914	10.2558	10.2903	10.9085
210154_at	ME2	2.00759	6.5317	10.6165	2.4e-22	2.2e-21	10.0525	9.93952	9.68306	10.8873	10.127	9.53824	9.44605	9.86157	9.68306	9.39493	10.0709	10.0966	9.85732	9.51715	10.4611	9.8979	9.14303	9.55931	9.59193	10.1623	9.83569	9.20868	10.0185	9.65156	9.86636	9.73978	9.54482	10.127	10.4566	10.3323	9.97479	9.03927	9.61795	9.53824	9.34149	9.5044	9.15957	9.50637	9.39876	9.44605	9.03611	10.8873	9.55596
208828_at	POLE3	2.00687	8.44739	17.2395	7.08e-46	6.31e-44	7.16071	8.6381	8.01868	8.50335	6.95651	6.95012	7.03418	7.97199	8.01868	8.63828	8.10941	7.4616	6.84458	7.2815	8.00111	7.11688	7.9988	7.89002	7.6398	8.09752	7.68922	8.01682	7.34324	8.35035	8.18098	7.78347	7.84117	6.95651	7.48328	7.94217	6.60228	7.1317	7.9483	6.95012	7.98094	8.41094	7.57064	8.56785	7.79121	7.03418	7.78721	8.50335	7.63243
206770_s_at	SLC35A3	2.00685	8.42755	12.3941	2.06e-28	3.23e-27	12.0264	11.3528	11.4161	11.107	11.7359	10.6363	11.7367	11.6989	11.4161	12.1973	10.8922	11.8293	11.4779	11.3875	12.0324	11.827	11.7588	10.7696	11.2723	11.8797	11.5353	11.7726	12.1968	11.9512	11.4064	11.1965	11.2235	11.7359	11.9525	12.0309	10.8758	11.6615	10.9371	10.6363	11.2448	12.0859	11.6256	11.2763	11.1882	11.7367	10.9702	11.107	11.0737
221024_s_at	SLC2A10	2.00592	8.69408	6.21758	1.83e-09	5.34e-09	10.6009	10.0275	10.3888	10.4793	9.7484	10.1594	11.0077	10.2991	10.3888	10.2144	9.72383	10.361	10.697	11.4078	10.5165	10.4357	10.3076	9.81888	10.047	11.1678	10.6289	10.4676	12.293	10.5308	11.1368	10.5246	10.1252	9.7484	11.161	10.9712	10.7204	10.5272	10.0989	10.1594	9.85481	10.2412	9.44294	10.3706	10.0097	11.0077	10.595	10.4793	10.0491
228658_at	MIAT	2.00532	6.34875	8.00364	3.25e-14	1.45e-13	7.94498	7.51523	6.48373	6.2565	6.82754	7.05149	6.7246	7.20235	6.48373	7.92997	8.83391	7.88187	8.20961	6.7928	6.2705	8.01441	7.58543	7.24606	8.03851	6.66889	7.40633	7.15115	6.40478	7.71865	7.22781	7.54192	7.69099	6.82754	6.7923	7.59347	7.76011	7.50551	6.36654	7.05149	6.73746	7.52812	5.23425	6.2722	7.63245	6.7246	6.66436	6.2565	7.91365
1567014_s_at	NFE2L2	2.0048	6.27418	12.7586	1.08e-29	1.91e-28	5.66838	6.13613	6.18961	7.1547	6.26949	5.90361	6.10673	5.72034	6.18961	5.88763	5.97033	6.07262	6.44521	6.04876	7.01892	6.25623	6.06606	6.1551	6.60298	5.63329	5.82363	6.16785	6.68993	6.90865	6.52587	5.99739	6.13561	6.26949	6.06502	6.60905	5.60054	5.29888	6.49077	5.90361	6.17775	6.5735	5.35425	6.34318	6.22821	6.10673	5.79878	7.1547	6.29817
235113_at	LRR1	2.00442	7.44644	10.7134	1.14e-22	1.08e-21	9.83052	10.808	11.1172	11.1353	9.94799	10.2703	10.1468	9.68808	11.1172	9.9296	10.5155	10.0723	10.0473	9.38243	9.66374	9.94297	10.2824	9.76443	10.0267	9.79633	10.0277	10.6215	10.3552	10.2574	9.76251	10.7494	10.5331	9.94799	10.0906	10.078	9.67304	9.9951	10.5715	10.2703	10.0387	9.65765	9.75094	9.72233	10.142	10.1468	10.5301	11.1353	10.2617
229787_s_at	OGT	2.00284	6.17983	12.682	2.01e-29	3.48e-28	5.12744	4.90733	5.06628	4.69263	4.93883	5.03306	4.89654	4.79622	5.06628	4.74069	4.7958	5.24473	4.78595	5.6992	4.75394	5.35802	5.72644	5.1948	5.24676	5.10874	5.10678	5.37581	5.06985	5.14846	5.2834	6.50158	5.17714	4.93883	4.92648	5.25755	4.9637	4.68578	4.79639	5.03306	4.91641	5.15485	6.63419	5.29002	4.99038	4.89654	5.06824	4.69263	5.81224
205329_s_at	SNX4	2.00115	7.27251	16.1347	7.51e-42	4.52e-40	6.665	6.3855	6.42504	6.61376	6.06532	6.70309	6.10414	6.16622	6.42504	5.96555	6.09027	6.1685	6.33183	6.48984	6.16883	5.96958	6.54932	6.27985	6.36609	6.27849	6.18988	5.99681	5.82312	6.46321	6.02213	5.91924	6.64372	6.06532	6.6465	6.43635	6.64409	6.26453	6.60652	6.70309	6.64483	6.53742	6.49694	6.03789	6.20461	6.10414	7.19087	6.61376	6.54634
209803_s_at	PHLDA2	2.00092	7.74963	7.43193	1.31e-12	5.08e-12	5.30393	3.95177	6.29068	6.03926	5.82729	7.2213	5.11229	5.67224	6.29068	5.03722	5.59352	5.22084	5.18669	5.74354	5.21607	5.00396	5.51372	6.37816	5.25399	6.25946	7.76861	6.86934	7.09086	5.81365	5.75763	4.91289	4.39443	5.82729	5.67006	6.42072	4.77557	5.86097	6.08046	7.2213	6.78383	5.82041	5.41054	6.42888	6.35119	5.11229	6.43469	6.03926	6.62198
[truncated: 235 more columns]
