# Supplementary material for: An in-silico method leads to recognition of hub genes and crucial pathways in survival of patients with breast cancer
Source: Sci Rep. 2020 Oct 30;10:18770. doi: 10.1038/s41598-020-76024-2 (PMC7603345; doi:10.1038/s41598-020-76024-2)
Supplement: Supplementary file 3 — Supplementary Information 3. [file 41598_2020_76024_MOESM3_ESM.xlsx]

## Sheet: DownDegs
Table S2. Downregualted	genes	with	logFC < 2	and FDR < 0.01
PROBEID	SYMBOL	logFC	AveExpr	t	P.Value	adj.P.Val	Tumor1	Tumor2	Tumor3	Tumor4	Tumor5	Tumor6	Tumor7	Tumor8	Tumor9	Tumor10	Tumor11	Tumor12	Tumor13	Tumor14	Tumor15	Tumor16	Tumor17	Tumor18	Tumor19	Tumor20	Tumor21	Tumor22	Tumor23	Tumor24	Tumor25	Tumor26	Tumor27	Tumor28	Tumor29	Tumor30	Tumor31	Tumor32	Tumor33	Tumor34	Tumor35	Tumor36	Tumor37	Tumor38	Tumor39	Tumor40	Tumor41	Tumor42	Tumor43
207175_at	ADIPOQ	-6.09978	5.24707	-14.3072	3.21501e-35	9.86671e-34	6.56929	6.10708	5.85286	7.02894	6.23139	6.36526	6.65605	6.01955	5.85286	5.62122	6.97784	5.72689	7.54041	7.10337	6.69636	6.29702	6.25678	6.4523	6.2797	6.20345	6.79855	6.41487	6.57731	6.77053	6.02452	6.22696	6.6968	6.23139	7.5716	6.27152	7.87194	6.24285	7.59794	6.36526	5.92142	5.84916	6.92843	6.81926	6.32114	6.65605	6.07048	7.02894	5.9937
226147_s_at	PIGR	-6.03473	5.68893	-13.7734	2.66609e-33	6.65765e-32	6.00658	6.25797	6.4719	7.48884	6.29022	6.17746	6.15153	6.12815	6.4719	6.35501	6.26159	6.01818	6.09126	6.13358	6.78626	6.18514	6.40141	6.34779	6.1918	6.19523	5.93948	6.53333	6.00988	6.2944	6.41986	6.76429	6.43723	6.29022	6.24098	6.50949	6.25541	6.26558	6.14729	6.17746	6.38385	6.41368	6.87415	6.05919	6.07861	6.15153	6.19751	7.48884	6.25129
203980_at	FABP4	-5.76419	7.36526	-10.8776	3.24147e-23	3.1868e-22	7.07243	6.16088	6.70025	6.73031	6.48216	7.41438	5.9528	5.93183	6.70025	6.98173	6.21264	6.65832	6.01647	6.33273	7.09479	6.81785	7.2409	6.45962	8.61904	6.97209	5.90483	5.94664	6.24269	6.29271	8.38806	6.09476	7.17836	6.48216	5.76452	7.51461	6.23399	11.5733	6.06638	7.41438	6.27649	5.98672	7.14026	7.14607	8.21662	5.9528	6.08309	6.73031	6.25182
209613_s_at	ADH1B	-5.04958	4.97201	-10.777	7.02698e-23	6.73812e-22	10.8298	11.0061	10.4534	9.82389	10.6236	10.9379	10.0785	10.7269	10.4534	10.153	11.4208	10.9735	10.3254	10.8327	11.5688	11.0119	11.1218	10.7492	11.4593	10.9326	10.6991	10.6256	10.3402	10.2998	11.2878	10.8857	10.5258	10.6236	9.70065	11.0568	10.8423	11.4345	10.3941	10.9379	12.2367	11.8985	10.2904	10.6937	11.4289	10.0785	10.556	9.82389	10.6
228766_at	CD36	-4.76485	6.22806	-12.0576	3.05831e-27	4.31859e-26	6.71027	8.28549	7.97077	8.19497	8.26821	7.51381	7.39339	7.42265	7.97077	7.98941	8.31932	7.37234	6.67959	7.61416	7.67792	7.4426	7.82872	7.71042	8.11902	7.96052	9.86251	7.79553	7.32696	8.00241	8.08496	7.61744	7.73112	8.26821	7.43723	7.44826	8.04058	8.03344	8.34268	7.51381	7.98096	8.37454	7.76053	7.90392	7.86395	7.39339	6.92102	8.19497	7.10678
205382_s_at	CFD	-4.76281	8.01312	-18.4626	2.53547e-50	3.39825e-48	8.58752	13.7341	5.63753	6.98715	11.0865	5.62004	7.9313	13.7678	5.63753	5.66045	5.12308	5.55853	12.6956	9.62874	6.76146	5.78893	5.86648	6.29891	8.56159	5.1646	5.38054	5.05225	8.67396	5.70765	6.05187	4.7218	13.6249	11.0865	8.28647	6.39995	7.02853	5.75279	8.21092	5.62004	5.49887	5.42375	6.33244	7.10731	5.55615	7.9313	6.86622	6.98715	6.22227
209351_at	KRT14	-4.6041	7.7952	-8.26912	5.51808e-15	2.63709e-14	8.8974	7.77889	8.88178	8.96434	10.1211	9.07934	9.38411	9.86468	8.88178	8.43217	8.99925	8.85056	9.46832	9.53031	9.08596	8.8252	7.97667	8.28626	8.66164	8.80846	8.67133	9.7304	9.40089	8.24288	9.56332	8.73466	7.84046	10.1211	9.27537	8.38499	8.54464	8.31882	8.51669	9.07934	8.64611	8.18646	9.2321	9.39214	9.05496	9.38411	9.43878	8.96434	8.47643
49452_at	ACACB	-4.56765	6.51467	-17.7533	9.54286e-48	1.00616e-45	7.1787	7.67312	7.66546	8.29293	7.34002	7.6651	8.23937	7.85664	7.66546	7.09018	7.68591	7.84056	7.31278	7.34872	6.66475	7.53141	8.23971	7.65484	7.32066	9.42822	7.3301	7.68593	7.36208	7.09762	7.1591	8.68132	7.52672	7.34002	7.84952	7.09261	8.0967	7.15147	7.68275	7.6651	7.24762	8.40624	6.78041	7.33129	7.64961	8.23937	7.91203	8.29293	6.86774
209763_at	CHRDL1	-4.49404	6.41725	-13.6295	8.72566e-33	2.0638e-31	7.79323	7.62499	5.90572	5.84162	5.44744	6.099	4.32419	4.847	5.90572	7.19664	6.47802	4.21748	4.21408	4.70317	5.21693	5.21673	5.54296	4.49637	6.07691	5.36294	5.5257	6.17809	4.53782	7.61537	5.30955	7.01985	7.472	5.44744	4.73781	5.19907	7.78268	6.7757	6.20682	6.099	5.64061	5.79606	4.81482	5.47734	6.80465	4.32419	5.20502	5.84162	5.92465
204719_at	ABCA8	-4.4522	4.86986	-12.0598	3.00458e-27	4.24777e-26	10.0589	10.6362	11.0571	11.0875	10.848	10.9712	9.94158	10.431	11.0571	10.9301	10.7086	10.397	10.1529	9.7673	11.756	10.8243	10.4389	11.068	10.7407	10.5076	10.6927	11.1064	10.5517	10.0881	10.4603	10.9259	10.3699	10.848	10.6716	11.1351	9.89073	10.3743	10.5193	10.9712	10.8674	11.0568	11.3628	10.8408	11.2394	9.94158	10.3768	11.0875	11.2882
213451_x_at	TNXA	-4.41502	6.74175	-22.3627	3.15175e-64	1.78022e-61	6.42343	6.02195	6.78322	7.57023	6.58827	5.09015	6.55453	7.26664	6.78322	7.3082	5.79035	5.73787	6.03255	5.66138	5.57759	6.46319	6.22135	7.00781	5.14668	6.59586	7.45941	6.64597	7.64835	5.54022	5.46378	6.38071	5.09667	6.58827	6.30741	6.22	5.89921	5.74078	5.31761	5.09015	6.78354	5.26611	6.11453	7.10986	6.65715	6.55453	6.09208	7.57023	6.73962
228409_at	PLIN4	-4.36579	6.03755	-21.9239	1.08302e-62	4.67134e-60	5.56751	8.5891	6.09731	6.35633	7.3413	7.45148	5.26491	6.17648	6.09731	7.718	7.08863	4.75836	5.01422	5.03663	7.40469	4.82243	6.66844	6.87758	6.98902	7.33066	5.27155	4.66424	4.59181	6.00389	8.0374	5.0034	7.81495	7.3413	7.89037	4.52732	7.17903	9.48632	5.53069	7.45148	8.30876	5.94706	10.0702	6.04925	7.97443	5.26491	5.28827	6.35633	6.86174
216333_x_at	TNXB	-4.36078	6.79369	-24.8027	1.32557e-72	2.41897e-69	6.09765	6.41537	7.20888	7.46577	6.52948	6.4443	6.32647	6.94887	7.20888	6.82133	6.46499	7.12676	6.84433	6.11333	6.61776	7.0856	6.50162	7.81464	6.86956	6.89348	7.36808	6.73785	7.31138	6.51266	6.71471	7.34906	6.04867	6.52948	6.97353	7.39546	6.042	6.68421	6.08331	6.4443	7.3971	6.74249	6.70209	7.2163	6.84871	6.32647	7.24771	7.46577	7.55651
202036_s_at	SFRP1	-4.33839	7.22695	-9.04606	2.56331e-17	1.49961e-16	8.17871	7.61802	7.60827	7.54141	7.65968	7.79547	7.94495	7.99174	7.60827	8.14753	7.95808	7.96594	8.15942	7.7407	7.82886	9.48388	7.49276	8.04738	7.81485	8.32613	7.53228	7.55727	7.81691	8.01931	8.20718	8.71294	7.55586	7.65968	8.01642	8.36763	8.15281	7.63293	7.65008	7.79547	7.46362	7.64226	8.14348	7.89827	8.05415	7.94495	7.85365	7.54141	7.81192
230472_at	IRX1	-4.336	6.0447	-11.2295	2.1163e-24	2.32646e-23	9.55358	10.0214	9.42875	9.6622	9.18143	9.52308	9.78752	9.55039	9.42875	9.49255	10.189	9.16992	9.70896	9.72357	8.96359	9.13748	9.65728	8.94764	9.76068	10.3883	9.42587	10.1512	9.76954	9.06237	9.35035	10.3612	9.89421	9.18143	10.6311	9.29896	9.95287	9.29625	8.70133	9.52308	9.69089	10.1256	9.32028	9.85956	9.61033	9.78752	9.81373	9.6622	9.80781
205913_at	PLIN1	-4.30398	6.42543	-16.2895	2.04832e-42	1.29579e-40	8.07481	11.6831	10.1541	11.2134	10.566	8.20875	9.68876	11.0591	10.1541	10.6655	9.08419	8.73856	9.25502	8.2182	10.5326	9.765	11.3548	7.65124	9.528	11.2019	9.59658	9.84425	8.17471	9.95684	10.7022	9.63154	11.7763	10.566	11.2409	11.0069	9.38097	10.5338	9.41469	8.20875	9.78279	10.7899	10.583	9.16119	10.2617	9.68876	9.30643	11.2134	9.55371
203549_s_at	LPL	-4.26739	7.50251	-13.9391	6.78478e-34	1.79438e-32	9.37033	8.43628	9.05883	8.78871	8.64548	9.52192	8.56864	8.38868	9.05883	8.10941	8.30891	8.73072	8.40771	8.73621	8.42955	8.69136	8.89618	8.54889	9.12258	8.44252	8.75662	8.47393	8.43824	8.90148	8.84925	8.70495	9.37457	8.64548	9.02486	8.56153	9.35873	8.91065	9.30736	9.52192	8.56702	8.7404	8.98875	8.24895	8.20833	8.56864	8.72045	8.78871	9.03563
205200_at	CLEC3B	-3.92976	6.51196	-17.2413	6.96844e-46	6.2382e-44	5.40299	7.38076	6.40358	6.85001	5.93807	4.46114	5.1858	5.97916	6.40358	6.70605	6.7501	6.44714	6.31064	5.54478	7.19743	6.66227	7.2821	6.73944	6.33371	6.86189	5.97077	6.79421	6.96029	6.54104	6.67955	6.94636	7.16033	5.93807	6.85977	6.43094	5.75247	6.71096	5.58278	4.46114	6.14082	6.68598	6.72893	6.05885	7.06179	5.1858	5.2831	6.85001	7.25133
208607_s_at	SAA2	-3.90328	6.39284	-12.4013	1.942e-28	3.05099e-27	8.88471	8.63554	8.77802	8.6704	9.11475	9.18149	9.65169	9.31087	8.77802	8.84903	9.85936	8.85163	9.2258	8.92456	9.41319	9.03753	8.5216	9.29618	9.40085	9.56789	9.39016	9.59396	9.07386	9.34323	8.88009	9.63522	8.31325	9.11475	9.03509	8.85993	9.01704	8.85115	8.62647	9.18149	9.10513	8.74272	9.44877	9.31535	8.79635	9.65169	8.81039	8.6704	9.07577
213524_s_at	G0S2	-3.8877	7.10728	-14.7431	8.55859e-37	3.09034e-35	6.00451	6.45718	6.41457	6.16411	6.59179	6.61294	6.38763	6.07223	6.41457	6.06688	6.356	6.64012	6.11773	6.34812	6.59007	6.83482	5.80591	6.72737	5.77357	5.81363	6.23262	6.55442	6.76106	6.30147	6.38151	6.57507	6.36809	6.59179	6.46552	6.49187	5.55315	5.85297	5.829	6.61294	6.26139	6.57565	6.6829	6.95504	5.58636	6.38763	6.63769	6.16411	6.58882
206825_at	OXTR	-3.82665	5.69583	-15.4846	1.74509e-39	8.05423e-38	8.53983	5.84079	10.7647	6.76081	10.3857	8.51718	8.60902	8.55291	10.7647	9.43583	8.92043	8.02222	10.9999	7.78728	8.43131	9.94407	10.4614	10.4463	7.5851	10.0656	10.4396	9.95816	7.30195	10.4248	7.96115	8.37647	6.26694	10.3857	9.91432	9.02052	6.30784	9.01797	8.37075	8.51718	9.86879	8.82381	7.10554	11.1608	9.89875	8.60902	11.6825	6.76081	11.8874
204455_at	DST	-3.78053	6.04737	-9.99061	2.68527e-20	2.04832e-19	10.1716	10.7099	10.2256	10.4264	10.3099	10.0468	10.6681	10.1447	10.2256	10.4965	11.0827	10.5465	10.7746	10.6047	10.5098	11.4318	10.0754	10.8036	10.8736	10.2722	10.0025	10.6035	10.3183	10.6525	10.0597	10.2789	10.7747	10.3099	11.0526	10.19	10.5634	10.8488	10.4963	10.0468	10.6199	9.83866	9.72622	10.1457	10.6065	10.6681	10.0132	10.4264	10.3818
204734_at	KRT15	-3.7727	8.41858	-8.72498	2.43731e-16	1.31171e-15	9.35446	8.96509	9.07572	9.63762	8.67849	9.92493	9.73947	9.602	9.07572	9.55795	9.01769	8.95501	9.6679	9.45069	10.2637	10.5042	8.04867	9.94836	10.1985	8.64118	9.19742	9.27828	10.2995	9.54354	10.1724	9.58826	8.41531	8.67849	9.12162	9.12325	10.9679	9.7144	10.0825	9.92493	9.74587	10.2171	9.09314	9.71092	9.62846	9.73947	8.51721	9.63762	8.94018
227419_x_at	PLAC9	-3.72087	6.39412	-19.7527	5.60026e-55	1.23014e-52	4.58058	8.02341	6.78276	7.46117	7.31881	5.11309	4.58547	6.40657	6.78276	7.4609	8.26361	4.72513	4.25151	4.64437	6.22561	6.96472	6.77053	6.36036	6.60962	7.20543	6.77612	7.3985	7.06303	6.147	6.71609	7.67765	6.97186	7.31881	6.73255	6.55226	5.94353	6.97112	6.47713	5.11309	6.18984	8.36445	5.67934	6.38014	7.26839	4.58547	5.09113	7.46117	6.57953
206378_at	SCGB2A2	-3.70162	7.85571	-4.00254	8.03233e-05	0.000149616	8.25623	7.59504	9.25865	8.16462	8.38601	7.93362	7.77488	8.54682	9.25865	8.63711	9.54746	8.40073	9.51124	8.59831	8.54784	8.51088	7.79179	9.04786	8.42881	9.18557	8.82521	8.68854	8.78102	9.10315	7.76704	9.75036	7.18214	8.38601	8.16236	8.66921	8.35674	8.35185	7.54802	7.93362	8.1009	8.25421	8.16346	9.15909	8.68573	7.77488	8.83006	8.16462	8.70382
214414_x_at	HBA1	-3.69432	8.48798	-10.5798	3.17743e-22	2.87264e-21	9.88192	9.63401	9.9655	9.9352	9.6865	10.1542	10.7645	9.55059	9.9655	10.6011	9.82141	10.5318	9.77167	9.78867	9.14372	10.3564	9.7263	10.2445	10.1559	8.82945	9.96132	9.2651	9.82321	10.169	9.69663	9.92945	9.7204	9.6865	10.2799	9.68858	9.70824	10.3942	10.1325	10.1542	9.83624	10.1497	8.9057	9.18843	9.67158	10.7645	9.70451	9.9352	9.96697
230378_at	SCGB3A1	-3.67424	6.08274	-10.9944	1.31516e-23	1.34019e-22	8.17965	9.26741	9.01424	9.08672	8.91817	8.23957	7.53992	7.76804	9.01424	8.34169	9.10526	9.11203	8.40474	8.08316	9.46204	8.22494	8.74436	8.82073	9.34697	7.81825	7.59292	9.37964	9.12401	8.83176	9.25376	7.81884	8.97066	8.91817	7.4528	8.89024	9.96726	9.67996	9.5406	8.23957	8.92653	9.07898	7.81988	8.24238	8.93777	7.53992	7.93994	9.08672	8.01078
206799_at	SCGB1D2	-3.66005	6.3753	-5.26311	2.82424e-07	6.74309e-07	4.43161	5.98331	5.45276	5.04072	4.40562	4.992	5.40302	4.70122	5.45276	4.63392	3.85098	5.26053	5.23013	6.44574	5.18189	5.30767	4.7237	4.63835	4.80833	4.71527	5.04209	4.48604	7.78525	5.24929	4.75552	7.7864	6.11172	4.40562	6.19587	5.60007	7.19181	5.76528	5.14143	4.992	4.39621	4.76016	4.80802	4.8597	4.59604	5.40302	4.56172	5.04072	5.00763
221795_at	NTRK2	-3.62794	5.82583	-11.2685	1.56128e-24	1.73725e-23	10.3875	9.44613	9.91304	9.97737	9.95764	10.0735	9.7991	9.77016	9.91304	9.53332	8.85848	9.45658	9.52075	10.4092	9.33473	10.1844	9.10087	10.0711	9.29429	9.60736	9.79387	9.7651	9.37858	9.99765	9.80088	9.56903	9.96325	9.95764	9.63089	10.0603	10.1189	9.93444	9.40432	10.0735	9.58148	8.93669	10.2928	9.8706	9.21349	9.7991	10.687	9.97737	9.59931
211737_x_at	PTN	-3.61534	6.56075	-9.99236	2.65049e-20	2.02244e-19	9.70884	8.27748	8.38338	8.37827	6.87438	7.7189	7.01198	8.22698	8.38338	6.77246	8.29911	8.78419	8.60166	9.74062	7.99053	7.44456	8.72239	8.31708	7.55941	6.72951	7.70001	6.86159	6.54464	9.67776	7.62278	8.4447	8.8663	6.87438	8.33188	8.42248	7.63485	8.26617	8.84926	7.7189	7.13908	8.47805	8.27731	6.45575	7.67342	7.01198	8.41488	8.37827	7.81406
229476_s_at	THRSP	-3.61209	5.92389	-9.75565	1.526e-19	1.09139e-18	3.63898	8.31557	6.23379	6.73893	5.99415	5.10861	5.4454	4.80056	6.23379	7.48376	7.60969	5.73157	5.10329	4.48319	6.19176	5.66754	6.41542	5.92575	6.54492	8.15492	6.78695	7.58549	6.29213	5.82674	6.46259	7.13848	7.44099	5.99415	5.7208	5.90887	4.70099	6.70675	5.53678	5.10861	6.49614	7.11679	5.4525	6.48485	7.04714	5.4454	5.83103	6.73893	6.73103
201525_at	APOD	-3.52629	8.77811	-6.96284	2.37896e-11	8.24005e-11	9.99193	10.0312	9.64595	9.89597	10.3212	9.44224	8.26983	11.1979	9.64595	10.3642	9.89969	9.23459	10.3108	9.44871	9.64393	10.8497	10.4987	9.73767	9.99115	10.5857	9.84597	10.2514	9.60305	9.95586	10.0622	9.18993	9.79734	10.3212	9.16149	10.4311	9.98353	10.3851	9.76873	9.44224	10.2391	10.854	9.50731	9.55847	10.5623	8.26983	10.4519	9.89597	10.2078
215695_s_at	GYG2	-3.44361	6.18005	-15.2674	1.07465e-38	4.55247e-37	7.30161	5.34965	6.10005	6.18811	6.30117	6.79239	7.44283	6.20602	6.10005	5.92879	6.48675	7.30419	7.88853	5.65203	7.17995	7.34662	6.83368	7.04072	6.24765	5.38452	6.99137	7.36302	5.52768	7.09206	6.18366	5.65493	6.12306	6.30117	7.3402	6.68531	8.12211	6.04067	6.03484	6.79239	7.04078	6.76562	6.38095	6.64346	6.56739	7.44283	7.29801	6.18811	7.96246
214063_s_at	TF	-3.43878	6.28422	-11.2178	2.31765e-24	2.5384e-23	6.00358	6.68608	6.19439	5.39485	5.70677	7.06495	6.17791	7.16653	6.19439	6.76899	6.31407	5.13413	5.3475	5.21655	5.89913	4.99078	5.88097	6.07763	7.07777	7.46145	5.78627	6.81008	5.51833	5.878	6.66143	6.18829	6.11919	5.70677	7.0326	5.88743	5.50068	6.04719	5.49575	7.06495	6.50735	7.11775	5.37115	6.78603	7.1404	6.17791	5.87082	5.39485	6.19076
209699_x_at	AKR1C2	-3.40859	7.39407	-10.332	2.08021e-21	1.75494e-20	9.09779	9.35191	9.28221	8.9979	8.85273	8.87939	9.58282	9.41348	9.28221	9.72374	9.20039	8.94784	8.97418	8.89114	8.61841	9.01934	9.37281	8.63797	8.80381	9.49135	9.00448	8.40954	9.08997	8.7861	8.26209	8.9397	8.94957	8.85273	8.13441	8.4899	9.0143	9.19946	9.12257	8.87939	8.73392	8.92212	8.71898	7.79497	9.28835	9.58282	8.94478	8.9979	8.23
219398_at	CIDEC	-3.39437	6.25001	-22.4515	1.54455e-64	9.16037e-62	5.64239	5.4106	5.74399	6.05039	6.16108	6.1989	5.99574	6.00638	5.74399	5.37554	5.38808	5.46227	5.54953	5.80832	6.5968	5.90223	6.31062	5.90102	5.97459	5.45452	6.17975	5.15224	6.46166	5.85147	6.16421	5.44316	6.46005	6.16108	6.05506	6.31767	6.39251	6.02774	6.35756	6.1989	6.31189	5.36227	6.22715	5.20964	5.4358	5.99574	6.06945	6.05039	5.92825
1553602_at	MUCL1	-3.37134	9.49838	-4.73839	3.43216e-06	7.39788e-06	6.19309	5.45848	5.58947	6.36992	5.998	5.64107	5.59806	5.67686	5.58947	5.80579	5.94015	5.55061	5.86024	5.47612	5.63512	6.64798	6.44629	5.84872	10.703	7.29856	5.92461	6.4439	6.3332	6.33492	5.3886	5.63832	5.3271	5.998	6.04574	6.34567	6.83276	6.92982	6.40779	5.64107	7.84179	8.11359	6.1856	5.12789	6.2483	5.59806	5.50096	6.36992	6.04001
202350_s_at	MATN2	-3.34211	6.36759	-10.7826	6.7339e-23	6.46754e-22	6.98527	5.17801	6.604	6.77105	6.67827	6.16422	6.45618	6.87215	6.604	5.78376	5.47401	6.51383	6.6389	6.4172	6.03648	6.33333	5.58671	6.13635	6.47199	5.81255	6.47484	6.09392	6.33698	6.23446	6.09017	5.42872	5.65811	6.67827	6.82652	6.08632	6.2542	6.17275	6.45053	6.16422	6.15113	5.47538	5.53888	6.55901	5.46409	6.45618	6.24321	6.77105	6.39181
204151_x_at	AKR1C1	-3.31343	7.45891	-11.0984	5.8733e-24	6.14882e-23	8.86652	8.35144	8.87762	7.6813	7.71158	9.20198	7.76864	9.00043	8.87762	8.34568	8.46514	8.40841	7.95814	8.46105	7.9677	8.86402	7.99777	7.87284	9.13009	10.0612	8.79329	11.0015	8.04587	8.81415	9.1245	9.77387	8.1243	7.71158	8.43112	8.39836	7.23671	7.87107	9.4288	9.20198	8.99897	9.3325	10.0231	8.61418	9.13185	7.76864	7.81425	7.6813	6.66833
220232_at	SCD5	-3.28813	7.15898	-34.8659	7.96182e-104	1.88878e-99	10.6511	10.3505	10.1728	10.3746	10.9245	9.83609	10.68	9.53527	10.1728	9.79707	9.8038	10.0544	9.98937	9.96367	9.51209	9.43058	10.3952	10.1926	9.97336	9.58109	8.95336	9.70813	9.54425	9.5601	10.8339	7.47589	10.7038	10.9245	9.06394	9.79059	10.9432	10.2905	11.1992	9.83609	10.5997	9.73009	10.5749	10.2619	10.1439	10.68	9.60919	10.3746	10.0873
212730_at	SYNM	-3.24387	7.65932	-9.07631	2.06858e-17	1.22133e-16	7.66049	9.42831	8.86297	8.13752	9.14317	7.66712	8.2073	9.32902	8.86297	8.32999	7.1491	6.3105	8.52417	7.93979	9.67577	7.89384	9.91636	7.72843	7.19438	10.0701	7.66042	8.41422	7.28483	7.6052	8.729	6.75424	9.19742	9.14317	8.63008	9.13531	8.68008	7.50851	7.97018	7.66712	8.01459	8.76259	8.50811	6.4555	8.35186	8.2073	8.01877	8.13752	7.35421
219064_at	ITIH5	-3.23597	5.93724	-18.0562	7.56275e-49	8.88174e-47	7.77042	6.344	6.6014	7.18438	7.61317	6.03084	6.49391	6.50158	6.6014	5.39637	6.3417	5.95435	5.96461	7.41694	6.53772	6.83818	6.54581	7.42396	6.8476	6.33354	6.70612	5.72675	9.12695	7.77635	7.79299	9.5056	5.67666	7.61317	5.51374	6.57552	4.75996	6.16628	4.42716	6.03084	6.48111	6.80389	6.53084	6.46535	7.20404	6.49391	6.39286	7.18438	5.50533
206509_at	PIP	-3.22999	8.73055	-4.87815	1.79984e-06	3.98485e-06	8.95344	8.90254	9.15558	9.59281	8.63257	9.70711	8.88039	8.71242	9.15558	7.94535	8.61038	8.89801	9.0442	9.19352	9.13298	8.27392	8.41821	8.91354	8.2864	9.15874	8.45837	8.17138	8.91269	8.12361	8.85261	8.88007	8.5605	8.63257	9.23989	9.19611	9.43712	7.89941	7.99924	9.70711	8.54768	8.10352	7.83624	8.202	8.18243	8.88039	8.95462	9.59281	8.94422
238066_at	RBP7	-3.22269	6.92602	-11.0794	6.80438e-24	7.09852e-23	8.29367	7.3234	7.20501	7.29947	7.77229	8.00152	7.65025	7.31382	7.20501	7.64233	7.55199	8.03252	8.51354	7.41774	7.7999	8.19697	8.27231	7.63435	7.55824	7.91515	7.62574	7.34901	7.84104	8.13078	8.15266	6.5743	7.73596	7.77229	8.12449	7.56234	8.19325	7.41669	8.00985	8.00152	7.49263	7.64325	7.89519	7.37344	7.68084	7.65025	8.60514	7.29947	8.22377
201540_at	FHL1	-3.20605	8.36532	-12.6398	2.82976e-29	4.81566e-28	6.27388	6.41212	6.99134	7.3154	6.18204	5.97785	6.42034	6.04792	6.99134	5.71272	5.8817	6.3893	6.49838	6.56357	6.41646	6.50191	4.19839	5.96284	5.71973	6.22789	5.88879	6.18321	5.70659	5.52815	6.23395	6.359	5.88445	6.18204	6.77392	6.05098	6.28165	5.26465	5.8492	5.97785	6.36587	6.5016	5.55777	5.20964	5.54724	6.42034	5.81562	7.3154	6.69284
219935_at	ADAMTS5	-3.20304	7.26308	-12.8291	6.09715e-30	1.10922e-28	5.85106	6.39479	6.709	5.51092	6.00624	6.42547	6.19088	6.67216	6.709	6.84869	5.84942	6.41294	5.44047	7.07663	5.6483	6.64235	6.20029	6.00392	6.34434	6.4232	6.76084	6.6296	6.6073	7.03082	5.40067	6.17547	6.046	6.00624	6.56229	5.60254	5.55218	6.08224	5.7586	6.42547	5.87924	6.76407	6.391	6.31741	5.83315	6.19088	6.09857	5.51092	6.39883
205478_at	PPP1R1A	-3.17788	5.78545	-11.1295	4.60979e-24	4.88424e-23	7.64865	4.54904	5.91635	4.2992	5.64892	5.91396	6.12111	7.60549	5.91635	4.24151	5.64865	8.08969	5.6267	7.14973	5.24222	7.58714	8.16104	5.95505	7.60319	7.73222	7.60836	5.48832	8.6868	7.60339	6.54761	8.86483	4.31848	5.64892	6.13009	6.35876	8.09052	7.3371	6.50579	5.91396	7.80841	7.48797	5.60974	5.00827	7.52189	6.12111	4.13834	4.2992	5.47286
204894_s_at	AOC3	-3.17088	6.51572	-13.7832	2.45856e-33	6.1719e-32	6.62713	6.37131	6.3858	6.25248	6.3338	6.61441	6.36397	6.13436	6.3858	6.33989	6.16685	6.16326	6.52202	6.41093	6.28978	6.40829	6.41954	6.10324	6.69107	6.06484	6.08998	6.4421	6.20793	6.34532	6.20439	6.57418	6.77387	6.3338	6.17485	6.46641	6.63271	6.34953	6.66946	6.61441	5.97766	6.56487	7.26689	6.18242	6.27167	6.36397	6.29143	6.25248	6.48362
213844_at	HOXA5	-3.16512	5.95708	-13.4893	2.76554e-32	6.27817e-31	6.17493	6.47664	6.1336	6.46935	6.46114	6.38037	6.00084	6.31157	6.1336	6.59015	6.47897	6.2845	6.55002	6.26596	6.44996	6.43535	6.90774	6.07061	6.54413	6.81549	6.19038	6.21651	5.93611	6.17845	6.1516	5.64917	6.28019	6.46114	6.80213	6.53254	6.24447	6.47847	6.29857	6.38037	5.83912	6.83392	6.45705	6.56131	6.44298	6.00084	6.05703	6.46935	6.5218
204731_at	TGFBR3	-3.15789	7.00944	-8.99491	3.68005e-17	2.13556e-16	6.56479	5.84044	5.65216	5.56751	5.36284	5.98767	6.29295	6.26629	5.65216	6.2822	6.35785	5.74708	6.15309	5.64695	5.92556	5.79894	6.20841	5.89233	5.85812	5.95645	5.71193	5.96695	5.44022	5.96181	5.3196	6.67964	5.48834	5.36284	5.87032	5.69812	5.80932	5.57958	5.98498	5.98767	5.80128	6.28157	6.08993	5.90073	6.02568	6.29295	6.37565	5.56751	6.03551
205392_s_at	CCL14	-3.14055	5.99051	-13.7122	4.4155e-33	1.081e-31	5.64271	5.77562	6.21239	6.53	6.30265	7.50404	6.28268	5.90318	6.21239	5.99359	5.70227	6.21229	6.87391	6.55928	6.69169	6.04388	5.78802	7.09652	5.79368	5.68264	6.22204	6.00872	6.49449	5.89103	5.80874	6.13186	5.79727	6.30265	5.97161	6.4164	6.49863	5.60607	6.4038	7.50404	6.13555	5.54497	6.79328	5.73042	5.33407	6.28268	6.02888	6.53	6.18514
201497_x_at	MYH11	-3.1348	7.53481	-12.1101	2.00891e-27	2.86747e-26	7.29072	9.2845	9.23029	9.17323	8.63271	7.96199	7.90968	8.75226	9.23029	8.94062	9.33453	8.42803	8.52772	7.72275	8.52633	8.29485	9.33505	8.75776	8.69737	9.5253	9.32214	8.8493	9.21662	9.23316	8.76986	9.39124	9.16349	8.63271	8.62141	8.62253	7.21912	8.53298	8.63282	7.96199	8.88566	9.24589	8.87879	9.11408	8.94037	7.90968	8.13605	9.17323	9.43094
230418_s_at	GALNT16	-3.12443	5.62638	-11.4363	4.19617e-25	4.88209e-24	10.9324	10.8865	10.8583	11.1822	11.1098	11.2924	11.1149	10.85	10.8583	10.7601	11.1029	10.738	11.7747	11.1192	10.5141	11.214	10.5043	11.2586	11.5426	10.9809	10.8311	10.4005	11.2647	10.8506	10.6207	10.8727	10.8146	11.1098	11.1554	11.3898	12.021	11.4972	11.7189	11.2924	11.6691	10.7441	10.7262	10.8416	10.7233	11.1149	10.6976	11.1822	10.9424
229985_at	BTNL9	-3.10868	5.91948	-16.9608	7.32873e-45	5.93377e-43	6.62289	7.11018	6.38041	6.97437	6.90057	5.90637	7.94417	6.27851	6.38041	7.58087	6.05097	6.73744	5.92113	6.70681	7.37994	6.27331	6.75218	6.49888	5.06636	7.99714	6.71901	6.43448	5.70348	6.14052	5.65829	6.96661	7.36195	6.90057	6.92517	6.58092	6.178	7.76868	5.97027	5.90637	6.97481	4.82771	5.98028	6.52069	6.50281	7.94417	6.92057	6.97437	6.40358
227875_at	KLHL13	-3.10853	5.46688	-11.1888	2.90634e-24	3.14539e-23	8.29502	7.63359	6.84408	7.45633	6.90426	7.12568	6.40928	8.24796	6.84408	9.0246	7.22084	8.00008	6.47049	6.85645	6.52572	7.78308	8.72294	6.8058	9.28241	8.22603	7.95155	7.78782	7.14236	9.38494	8.43369	8.02784	8.5352	6.90426	6.82477	8.35679	7.18207	8.27803	7.08448	7.12568	7.08995	9.06655	7.58556	7.17356	8.77363	6.40928	5.93437	7.45633	7.06866
213071_at	DPT	-3.10125	7.15491	-12.4815	1.01712e-28	1.63481e-27	13.3678	13.7447	13.3436	13.8024	12.869	13.3732	13.0336	12.9869	13.3436	13.1062	13.1107	13.4127	13.3547	13.3907	13.2883	13.9038	13.3934	13.7006	13.3832	13.3665	13.3806	13.232	13.473	13.471	13.3349	13.5257	13.5344	12.869	13.4588	13.4509	13.4852	13.2092	13.3987	13.3732	13.0452	13.5988	13.3178	13.4198	13.2927	13.0336	13.2599	13.8024	13.204
218087_s_at	SORBS1	-3.08514	6.73759	-11.7503	3.52387e-26	4.52608e-25	9.59824	9.40202	9.03206	8.798	9.05057	9.33932	9.70757	8.56095	9.03206	10.3308	9.31492	9.66785	9.66755	9.61481	8.43247	9.74367	10.2598	9.56354	9.20455	9.62301	9.57804	9.50912	10.2127	9.55742	10.3124	9.36246	9.52479	9.05057	8.87162	9.11784	9.55075	9.143	9.66121	9.33932	9.11653	10.0682	8.49684	8.94585	9.20318	9.70757	9.6886	8.798	9.393
224027_at	CCL28	-3.08164	5.39805	-9.88031	6.08462e-20	4.48975e-19	8.15019	8.7722	7.95862	8.13767	8.08151	8.17426	8.67508	8.67968	7.95862	8.51903	8.94355	8.37833	8.10209	8.91686	8.18087	8.27705	8.3578	8.33717	8.30027	8.89376	7.74954	8.17898	7.96434	7.95568	7.5583	8.52748	8.54934	8.08151	8.8553	8.20173	9.33801	8.73958	8.19679	8.17426	8.07483	7.7893	7.32435	7.8568	8.72437	8.67508	8.22039	8.13767	7.72641
228335_at	CLDN11	-3.03345	5.93284	-9.89695	5.37988e-20	3.99334e-19	6.22103	7.3913	6.39974	7.09739	6.56935	6.56323	6.85715	6.62444	6.39974	7.72497	6.73592	6.48442	7.18134	6.20121	6.86437	7.37759	7.32874	7.18955	6.71022	7.26762	6.35259	7.30462	7.40932	6.52549	6.95916	6.32038	6.25811	6.56935	6.80747	7.08441	7.62698	6.77585	6.17767	6.56323	7.13657	7.86287	6.22438	6.93116	7.6484	6.85715	7.12173	7.09739	7.30617
211696_x_at	HBB	-3.01962	8.36043	-10.5516	3.93831e-22	3.53361e-21	5.69248	8.29124	6.06595	5.53478	5.99825	6.02664	5.21985	7.58388	6.06595	7.25973	7.25654	6.02535	4.9405	5.30434	6.12883	6.20216	6.46707	5.74342	6.12364	6.79672	5.67843	6.38065	6.32379	5.83745	6.16273	6.23548	6.87928	5.99825	5.53557	5.53324	6.37329	6.50976	5.62047	6.02664	5.57166	6.01971	5.18753	6.31841	6.58536	5.21985	4.99537	5.53478	5.69977
225424_at	GPAM	-3.00549	6.76536	-14.8707	2.95262e-37	1.11183e-35	6.42984	6.75897	7.51028	6.98865	6.7375	9.1551	6.9595	8.57543	7.51028	8.23498	6.13047	7.42014	6.9996	6.76084	7.83684	6.39628	7.67793	7.99245	8.05613	6.56064	6.52147	7.0063	5.48296	6.52368	7.32606	6.04952	6.42075	6.7375	7.47132	7.91984	6.54068	8.76729	6.17562	9.1551	7.48046	7.02551	5.6836	7.00532	9.04819	6.9595	6.7466	6.98865	7.49064
212741_at	MAOA	-2.9987	6.78382	-10.7496	8.67489e-23	8.24497e-22	7.19468	5.97278	8.02685	6.8412	7.06297	7.0226	6.13952	7.4879	8.02685	8.01222	6.66395	6.93822	7.17002	6.76254	6.49363	7.62734	5.43323	7.01554	6.60742	6.91772	6.8022	7.35667	8.15614	7.26213	6.20312	6.32551	5.59996	7.06297	7.19306	7.13919	7.58401	6.252	7.08488	7.0226	6.12147	7.04792	7.03304	6.3358	7.03844	6.13952	6.82646	6.8412	7.32697
221748_s_at	TNS1	-2.99531	9.13001	-16.7741	3.50996e-44	2.59398e-42	6.7376	6.76745	7.2325	6.94501	7.12666	7.15465	7.40331	6.99237	7.2325	6.83713	6.93956	6.86624	7.0545	7.09537	7.09087	6.92407	7.37571	7.10563	7.22312	6.97193	7.42915	7.16332	7.10385	6.96626	7.08999	6.94744	7.1206	7.12666	7.35373	7.0056	7.01501	6.8434	7.22091	7.15465	7.21096	6.97629	7.56376	6.82878	6.83291	7.40331	7.43086	6.94501	7.25987
209540_at	IGF1	-2.97877	6.71486	-8.1657	1.10496e-14	5.14179e-14	8.47819	7.86453	8.05526	7.76636	8.45909	7.74131	8.05451	7.71126	8.05526	7.35612	7.5531	7.7811	7.57707	8.32756	7.40925	7.99179	7.3716	7.90607	7.35389	6.97885	7.81027	8.10978	6.94906	7.46604	7.60193	7.12746	7.9895	8.45909	7.97147	7.61258	8.34896	7.80132	7.4523	7.74131	7.88944	7.3662	7.59759	7.6478	7.2819	8.05451	8.24525	7.76636	8.19178
225207_at	PDK4	-2.95197	6.69141	-9.61959	4.13635e-19	2.82298e-18	7.69513	6.81435	6.13579	6.26229	6.19535	6.34227	5.68551	6.54684	6.13579	5.8519	6.02561	6.93072	6.6949	7.79236	6.04789	5.47848	6.73118	6.91281	6.51568	6.00215	5.78873	6.307	5.85497	7.3646	6.05946	6.3571	7.15172	6.19535	6.01819	6.36275	6.73167	5.56364	7.58591	6.34227	5.47311	6.72075	6.76915	5.67315	5.9572	5.68551	6.72139	6.26229	6.29129
205498_at	GHR	-2.9355	6.24412	-8.90692	6.83882e-17	3.88592e-16	8.24998	7.56339	7.84953	6.54414	8.37514	7.79003	8.75864	7.55657	7.84953	8.45296	8.01742	6.68541	8.30824	8.08636	7.75616	8.41781	7.39949	7.04828	7.85461	8.0676	7.28661	8.77168	8.71682	8.16845	7.64118	9.11017	6.43199	8.37514	8.00166	7.34099	8.59354	7.75315	8.19326	7.79003	7.66636	9.02226	7.52814	8.55116	8.20316	8.75864	8.03368	6.54414	7.51163
203851_at	IGFBP6	-2.93209	6.9638	-15.8472	8.36748e-41	4.40137e-39	6.57505	5.79667	6.57579	6.60736	6.43248	6.68817	6.72268	6.37053	6.57579	5.64003	5.62282	6.3188	6.88223	6.76099	6.29185	6.27028	6.58591	6.36394	6.28358	6.37024	6.2445	5.54474	6.22443	6.39633	6.38594	5.95346	6.4447	6.43248	6.87425	6.57155	6.48417	6.02787	6.67581	6.68817	6.9363	5.84452	7.0552	6.45936	5.65004	6.72268	6.70294	6.60736	6.48857
222722_at	OGN	-2.92675	6.48796	-6.49839	3.70866e-10	1.14663e-09	6.39291	5.53041	6.32456	5.14674	5.40014	5.68921	5.45524	5.26454	6.32456	6.8289	6.38872	6.37472	6.91551	5.74674	5.39576	5.82497	6.33797	6.44548	5.4081	6.23694	6.27651	6.39154	5.20155	6.01049	5.19044	5.49305	5.47186	5.40014	7.22041	5.56244	5.81125	5.65531	6.36588	5.68921	6.17502	7.1826	5.00481	5.97481	5.91004	5.45524	7.46635	5.14674	6.49906
209283_at	CRYAB	-2.9209	8.20345	-8.29023	4.78584e-15	2.29595e-14	5.48139	5.59982	6.52021	6.72369	6.32655	6.03854	6.54116	5.85835	6.52021	6.64871	7.37874	7.48987	6.29852	6.33012	6.25726	6.67753	5.75062	6.55169	5.56419	5.6614	6.8355	7.09823	7.09844	5.82242	6.60964	5.89128	5.26654	6.32655	5.96928	7.11674	6.79864	7.37923	5.21048	6.03854	6.58336	6.59617	5.89127	5.95518	6.35597	6.54116	6.4018	6.72369	5.75375
205044_at	GABRP	-2.9153	6.94581	-4.18104	3.88556e-05	7.49163e-05	8.26183	9.9094	8.76637	9.37926	9.33097	8.62334	9.56595	8.56953	8.76637	9.39568	9.4399	8.81561	8.62671	8.8376	9.46806	8.11898	9.28093	9.66413	8.97862	9.99233	8.23881	7.8889	9.81065	8.6267	9.15985	9.74764	9.98924	9.33097	8.98693	8.71929	9.21001	10.1238	9.62932	8.62334	8.75001	8.35554	9.78085	9.35901	9.36502	9.56595	8.66579	9.37926	8.66915
211726_s_at	FMO2	-2.89669	6.77938	-9.46355	1.28723e-18	8.43255e-18	8.5447	6.90309	7.61182	7.5659	7.36564	7.67783	8.275	8.05502	7.61182	7.58864	8.03018	8.53713	8.02914	7.67609	8.49375	7.76244	7.65414	7.44511	8.01387	8.18226	8.01325	8.22211	8.58612	8.2182	8.33486	7.94952	7.70552	7.36564	6.92092	7.77503	7.30298	7.54833	7.79274	7.67783	7.48523	7.94536	8.85337	8.47274	8.18378	8.275	7.70091	7.5659	8.05169
229947_at	PI15	-2.87533	5.99031	-6.86298	4.34064e-11	1.46623e-10	8.68077	7.90879	7.66222	7.56112	7.53732	8.15488	7.86333	7.45968	7.66222	8.15032	7.57536	8.39972	7.58199	8.38937	7.64586	7.41852	8.8929	7.26655	8.11753	7.08886	7.76285	7.21625	7.72335	7.68982	7.61492	7.82944	8.11149	7.53732	7.91239	7.73335	8.72675	7.94969	7.54656	8.15488	6.97376	8.08043	8.55368	8.01759	7.737	7.86333	9.36528	7.56112	7.37694
227646_at	EBF1	-2.84721	6.96108	-13.058	9.45847e-31	1.85441e-29	6.48069	6.5879	5.76772	5.78732	5.21164	5.94674	5.95347	5.08944	5.76772	5.27573	5.27721	5.61886	5.66816	6.26926	5.15791	5.64819	5.48943	5.54542	5.78337	5.40555	5.30507	5.48921	5.06544	5.99061	5.26228	5.72393	6.35631	5.21164	5.59684	5.29619	6.36243	5.62889	6.27396	5.94674	5.52114	5.74472	6.13746	5.82084	5.26715	5.95347	6.17483	5.78732	5.52131
201820_at	KRT5	-2.79786	7.34951	-6.69524	1.17628e-10	3.8273e-10	8.31391	8.27345	8.02175	7.96327	6.8411	7.81887	8.30466	7.19133	8.02175	8.01687	8.09302	7.29557	8.17009	7.54857	7.50682	7.56731	7.778	7.04557	7.53066	7.65083	7.4843	8.24583	7.0255	7.7097	7.17934	8.00894	8.14024	6.8411	7.59059	7.89997	8.41761	7.71611	7.76576	7.81887	8.25197	8.17288	7.26191	7.27164	7.65131	8.30466	7.60467	7.96327	7.25669
209616_s_at	CES1	-2.77946	5.83855	-10.8528	3.92262e-23	3.82948e-22	6.69892	8.48555	8.23896	7.80572	7.84888	7.05649	7.7496	8.04668	8.23896	9.27339	9.21507	7.59141	7.70592	7.41223	8.69739	8.18346	7.62665	8.09754	7.48717	8.74432	8.0653	9.02712	7.69636	8.25723	7.52794	9.36624	7.24644	7.84888	8.92765	7.80584	6.77632	8.29365	7.19139	7.05649	8.4561	8.45473	8.29383	7.89845	8.49515	7.7496	8.13606	7.80572	8.26052
204570_at	COX7A1	-2.75941	7.415	-13.3753	7.0519e-32	1.52855e-30	5.98243	5.09526	5.86569	4.9794	5.78251	6.04506	5.41124	5.672	5.86569	4.70458	5.43744	5.76408	6.13968	5.94527	5.42656	5.74375	5.30312	5.53452	5.70405	5.45574	5.62304	5.68393	6.04663	5.76333	5.45944	5.79411	5.10342	5.78251	5.7309	5.36066	5.42403	5.29824	5.79123	6.04506	5.34204	5.0446	6.05876	5.66915	5.87833	5.41124	5.51134	4.9794	5.82414
218002_s_at	CXCL14	-2.75357	9.04853	-5.71109	2.86574e-08	7.51786e-08	10.2394	10.7267	10.6018	10.8421	10.7726	9.56379	11.1725	11.0546	10.6018	10.581	9.57961	10.3373	10.431	10.0191	10.9668	10.3334	10.1952	9.23909	9.79518	10.0831	10.0138	10.3336	9.24951	10.3651	10.3999	8.92476	10.8994	10.7726	11.2423	10.9554	10.6219	10.346	9.86696	9.56379	9.74705	10.6868	10.72	9.32983	10.1822	11.1725	10.7182	10.8421	9.89649
213900_at	FAM189A2	-2.7353	6.24305	-11.9914	5.18736e-27	7.1588e-26	8.75835	8.28467	7.84808	8.54549	6.83722	8.57151	8.082	7.79074	7.84808	10.0421	7.91236	9.06479	8.83798	7.38519	7.18862	8.69633	8.90392	7.43774	8.19926	10.0419	9.05955	8.49309	6.62994	8.45533	8.77641	8.53663	8.12807	6.83722	8.09035	8.12551	7.33437	9.42358	7.77249	8.57151	9.62347	8.7404	7.24581	8.14657	8.86157	8.082	8.41535	8.54549	8.2976
204955_at	SRPX	-2.70817	7.81684	-10.6974	1.29359e-22	1.212e-21	10.1154	10.2159	9.76723	10.2263	10.2902	9.75919	9.43071	10.5997	9.76723	10.0001	10.9843	9.60205	9.58457	9.1105	9.15112	9.77625	10.3268	10.0561	10.1863	10.648	9.97999	9.64655	10.0533	10.4072	10.0848	10.3886	10.0325	10.2902	10.0806	9.78893	10.1927	9.74682	9.68529	9.75919	9.87909	10.6174	9.52782	10.0532	10.2172	9.43071	10.2062	10.2263	9.83024
238447_at	RBMS3	-2.68572	7.22249	-10.4359	9.48765e-22	8.23247e-21	10.4832	9.7491	8.77275	9.92253	9.14128	9.06544	9.72908	9.45526	8.77275	9.9791	9.72501	10.5051	10.2042	9.10675	10.4673	10.7221	7.7031	9.25172	11.1367	9.72658	8.39617	9.42246	10.0268	9.32788	10.1892	8.83926	9.4764	9.14128	8.9948	10.7792	10.1726	9.695	9.93303	9.06544	9.29796	9.67248	10.1432	9.78943	9.4428	9.72908	9.88386	9.92253	10.6279
1558828_s_at	CARMN	-2.67488	6.71877	-10.3117	2.42543e-21	2.03101e-20	8.97016	7.64463	8.58384	8.35896	7.65401	8.14467	9.21963	8.27407	8.58384	8.69086	7.81236	8.92544	8.60265	8.49501	8.00671	7.29734	8.39053	8.09368	7.71596	7.98941	7.92232	8.11292	8.87454	8.4345	7.9013	7.60807	7.62206	7.65401	8.28534	7.93208	8.24235	7.89915	7.7638	8.14467	7.65326	8.80951	7.86405	8.18424	8.90204	9.21963	8.58913	8.35896	7.77495
209160_at	AKR1C3	-2.67419	7.19634	-8.23284	7.04392e-15	3.34273e-14	6.97857	6.563	7.84093	5.32462	6.4013	6.18515	6.08709	5.92479	7.84093	8.70356	7.09594	7.23335	9.98012	7.47197	5.82117	8.84022	7.34111	6.91804	5.56373	7.85689	8.1038	7.83754	6.77907	8.97206	6.8278	6.55215	5.9068	6.4013	8.34901	6.16081	7.67526	5.68	8.997	6.18515	7.63007	7.0902	5.44213	6.66081	6.73404	6.08709	7.6889	5.32462	8.45059
209842_at	SOX10	-2.67239	5.64852	-7.04054	1.48392e-11	5.24088e-11	6.67397	5.5968	5.39714	6.3761	4.86397	5.49477	6.19088	6.0766	5.39714	6.1775	5.2315	5.6268	5.92587	5.42098	5.33169	4.92306	6.31614	6.32603	6.60913	5.87491	5.64946	5.24235	6.4204	4.93611	6.50875	5.9401	4.90398	4.86397	5.90496	5.79843	5.8637	5.31743	6.43162	5.49477	5.35189	5.79636	5.00868	5.82333	6.07454	6.19088	5.64813	6.3761	6.35287
208335_s_at	ACKR1	-2.64427	6.13549	-9.23363	6.74258e-18	4.13105e-17	7.75235	8.80553	8.24965	8.44458	8.7279	7.45335	8.64157	8.94876	8.24965	8.26119	7.55698	8.37385	7.96514	8.52006	7.39719	7.50152	8.07741	8.07821	7.11396	8.62109	7.79766	7.12536	7.12494	8.21345	7.45828	8.05951	8.38193	8.7279	8.0952	7.85484	8.16684	7.72543	8.46747	7.45335	7.4434	6.77328	8.45738	7.88907	7.95825	8.64157	7.94498	8.44458	7.79697
209894_at	LEPR	-2.64217	5.98323	-9.96191	3.32341e-20	2.50847e-19	7.99067	8.56897	8.37021	9.9457	7.69033	6.71867	8.58248	8.7679	8.37021	8.15426	7.11962	7.95352	8.07806	7.61751	6.99538	9.32626	7.24273	8.63177	7.55976	7.20857	7.27943	8.26243	7.33056	7.48736	8.99908	6.28325	8.02119	7.69033	6.59694	7.54449	6.81661	7.65409	7.35896	6.71867	7.08675	9.04112	6.87635	7.20999	8.07522	8.58248	6.77587	9.9457	8.23998
213348_at	CDKN1C	-2.59744	7.17975	-11.7704	3.00523e-26	3.88518e-25	8.79043	10.1144	9.34166	10.0681	9.12532	8.94207	9.05639	8.77941	9.34166	10.1298	9.76343	8.60007	8.62077	8.56574	9.14433	9.19098	8.7247	8.36885	8.88925	10.2244	9.23805	9.42471	8.85408	9.24519	9.41116	9.62291	8.98067	9.12532	9.68212	9.20256	6.88062	9.51562	8.83285	8.94207	10.1774	9.78023	9.15047	9.50785	9.96141	9.05639	8.68765	10.0681	9.00544
220725_x_at	DNAH3	-2.59418	7.76732	-31.3965	1.12109e-93	1.32979e-89	6.70216	8.89099	7.6791	8.38323	8.44273	7.66759	8.01606	7.93127	7.6791	8.05543	8.17623	8.66953	7.65848	8.11755	8.58135	7.39801	8.92588	7.74326	7.06912	8.90419	8.05076	7.30287	8.57145	7.79828	8.06998	8.76565	8.93218	8.44273	8.61947	8.44617	8.48554	7.67571	7.75359	7.66759	7.36381	6.7387	7.95215	7.80767	7.75223	8.01606	7.50794	8.38323	7.51431
206453_s_at	NDRG2	-2.57531	8.54365	-10.9088	2.54877e-23	2.52566e-22	6.25083	8.89074	8.08352	8.63416	8.13819	6.47675	7.29878	7.72148	8.08352	9.48106	9.23619	7.91399	7.3915	7.10472	8.94428	7.88279	7.81353	8.73886	7.62275	8.97039	8.96462	7.67992	9.61246	7.00301	7.71587	9.77052	8.16717	8.13819	8.13423	8.04177	6.44942	8.15698	8.68199	6.47675	7.7466	7.06909	8.8133	8.68641	8.30798	7.29878	7.25825	8.63416	7.76016
204482_at	CLDN5	-2.56267	5.88238	-20.5898	5.66691e-58	1.65971e-55	6.16595	4.78425	7.47271	5.0945	7.7317	7.11319	6.37004	7.19849	7.47271	7.24777	7.62843	5.38523	7.40729	6.73332	6.63719	7.68934	5.82361	8.0279	6.945	7.19969	7.97924	8.31202	7.42828	7.68211	6.99925	5.89958	4.5601	7.7317	6.56576	7.60681	6.19445	7.0015	7.29603	7.11319	6.82946	7.07053	7.11789	7.70101	8.04053	6.37004	7.47309	5.0945	8.36529
214598_at	CLDN8	-2.55511	5.75089	-7.32751	2.52088e-12	9.54251e-12	5.37219	5.17991	5.27363	4.66747	5.20083	5.16352	5.36327	5.49592	5.27363	4.59718	5.25967	5.4722	4.86141	5.09335	5.1117	4.83276	5.23053	4.76185	4.94812	5.52601	4.7077	4.82944	5.21762	5.36649	5.14587	5.78699	5.31468	5.20083	4.79707	5.22471	4.95126	4.91352	5.4853	5.16352	4.51009	4.91907	5.34108	4.9663	5.78534	5.36327	4.77228	4.66747	4.56867
220625_s_at	ELF5	-2.5525	7.04783	-5.08231	6.83126e-07	1.57033e-06	5.68624	6.04553	6.16089	5.55847	6.05947	6.21098	7.15219	6.13629	6.16089	4.84449	5.60273	6.48148	6.82468	6.78053	7.20705	5.64804	6.31597	6.45264	6.51307	5.53452	5.57761	6.91041	5.40019	6.69875	5.8899	5.7836	6.47781	6.05947	7.14131	6.72566	7.13182	5.92546	5.70612	6.21098	6.26647	6.63599	7.03939	6.95607	5.60406	7.15219	6.30602	5.55847	6.09854
212886_at	CCDC69	-2.54293	5.91768	-14.3769	1.80152e-35	5.64563e-34	6.32297	5.19197	6.00135	5.42504	6.56416	6.63356	6.02726	6.26048	6.00135	6.2629	5.61597	6.64024	5.63761	5.92812	5.90063	5.99414	5.13583	6.22375	6.47435	6.02507	6.16185	5.64721	6.68397	5.68947	5.97358	5.54336	4.88878	6.56416	5.65458	6.18959	5.36204	6.09341	5.02614	6.63356	6.20012	5.32586	5.63248	6.22956	6.00362	6.02726	5.82402	5.42504	6.77948
209270_at	LAMB3	-2.53898	6.90803	-9.56441	6.18607e-19	4.1514e-18	8.464	8.14223	8.33067	8.77447	7.99648	8.29034	8.88743	8.58028	8.33067	8.61182	8.44585	8.52883	8.58943	8.86393	8.44687	7.68343	8.71982	8.33779	7.433	8.58212	8.71464	8.72774	9.07366	8.07346	8.80447	8.15278	7.503	7.99648	7.49074	7.9036	8.21689	8.88069	8.50209	8.29034	8.36874	8.24122	8.5358	8.56283	8.44534	8.88743	8.2228	8.77447	8.77395
238577_s_at	TSHZ2	-2.53653	5.69043	-11.2556	1.72669e-24	1.91234e-23	10.9655	11.1506	10.953	10.6771	11.0146	10.7683	11.2167	10.2844	10.953	10.7898	10.5916	10.9634	10.1541	10.4728	10.5567	11.2324	10.5803	10.8444	10.8821	10.5983	10.472	11.2863	10.87	10.9553	10.8652	11.2252	10.8256	11.0146	10.6123	10.6753	10.4689	10.9862	10.7162	10.7683	10.4721	11.0356	10.3253	10.3556	11.1378	11.2167	10.2706	10.6771	10.7122
203571_s_at	ADIRF	-2.53113	9.21135	-5.58136	5.63915e-08	1.43924e-07	6.99269	6.12935	6.39491	7.17331	6.33086	5.65117	5.45887	6.135	6.39491	6.81162	6.08371	5.68098	5.62822	5.96379	5.54531	5.62394	6.18171	5.27864	5.667	6.89397	5.04787	5.47081	5.49655	6.06876	5.41219	6.31744	6.15753	6.33086	5.17619	5.7433	5.81276	5.96418	6.61727	5.65117	5.08015	5.46675	6.64901	5.5884	5.98161	5.45887	5.58396	7.17331	5.99649
206323_x_at	OPHN1	-2.52022	10.1851	-26.7732	3.79152e-79	1.28495e-75	9.27491	10.4954	6.80186	11.7857	7.03746	9.02166	6.78355	5.78046	6.80186	7.32814	8.7619	7.2958	6.4252	7.2	7.28353	6.83909	7.51652	6.41108	9.38197	8.48232	6.85373	7.7141	7.11324	8.69482	8.96277	7.8588	10.284	7.03746	5.94537	7.90575	8.9524	8.54049	8.25468	9.02166	7.63789	8.27177	7.01549	7.81587	8.91965	6.78355	7.60615	11.7857	7.49938
224159_x_at	TRIM4	-2.50097	8.07413	-26.2556	1.89583e-77	4.49748e-74	8.80691	8.68793	8.52003	8.75407	8.42422	8.98311	8.97922	8.09826	8.52003	9.51426	8.91526	7.60269	8.74338	9.08613	8.59722	7.88868	9.14937	8.70161	8.37443	8.49108	8.13476	7.15631	8.32477	9.14515	8.76107	8.25544	8.82543	8.42422	8.4516	8.14461	9.23381	8.60005	8.06963	8.98311	9.01026	8.14794	7.46444	7.19234	8.07082	8.97922	9.09969	8.75407	8.70225
202746_at	ITM2A	-2.49183	7.02979	-9.2662	5.33913e-18	3.29587e-17	7.44699	7.66904	6.41613	7.00726	6.37408	7.22652	6.60246	6.64131	6.41613	7.46843	7.24236	6.92231	6.91281	7.06164	6.83094	6.54358	7.08912	6.86587	6.94941	7.07748	6.39629	6.46758	6.10376	6.92756	7.09715	6.43306	7.36577	6.37408	7.20216	6.18525	7.5428	6.87137	6.63945	7.22652	6.84893	7.19578	6.74949	6.36737	6.95871	6.60246	7.08285	7.00726	6.57996
203766_s_at	LMOD1	-2.47688	6.83059	-13.8693	1.20837e-33	3.11249e-32	7.18176	7.46917	7.5366	8.42264	7.56711	7.57957	8.0777	8.61627	7.5366	7.75507	7.57503	7.48349	7.85737	6.35481	8.44797	7.47209	7.44155	7.58065	8.21748	8.13436	7.57319	7.48311	7.29616	8.80941	7.13628	7.46171	7.3826	7.56711	8.2242	7.55943	7.47948	7.57084	7.5364	7.57957	7.35702	6.56433	7.58497	7.77885	7.7752	8.0777	6.74554	8.42264	7.57736
212097_at	CAV1	-2.47068	8.75069	-12.138	1.60718e-27	2.31073e-26	10.1426	10.5187	10.0975	10.6287	11.2532	10.708	9.81707	10.6423	10.0975	11.5966	10.8177	9.56629	10.5421	10.3666	10.7151	10.563	10.4968	10.0695	10.1345	11.1911	10.7369	10.6444	10.7589	10.4385	10.1941	11.5645	10.4541	11.2532	9.99496	9.8468	9.60161	10.4203	10.2101	10.708	9.74688	10.8528	10.888	10.9657	10.2518	9.81707	10.7921	10.6287	10.7632
202112_at	VWF	-2.47011	8.63591	-15.9486	3.57516e-41	1.98627e-39	6.25084	7.1107	8.80995	7.77181	7.67326	7.40361	5.25309	7.93314	8.80995	10.2644	9.01779	8.66196	7.20018	5.73549	7.92361	9.27197	8.73969	9.42372	10.0913	9.75068	11.1761	9.70256	6.68919	9.82632	8.23462	7.934	6.4257	7.67326	8.90012	8.89016	5.42595	9.04984	7.08812	7.40361	8.90554	11.6266	6.82197	9.54356	10.5875	5.25309	8.71395	7.77181	9.71685
209291_at	ID4	-2.46207	7.75493	-6.4484	4.9458e-10	1.51373e-09	4.99255	4.87758	4.81346	4.95211	4.0563	4.11842	3.91622	4.39105	4.81346	4.09042	4.30965	6.67237	4.15021	4.59799	4.61291	4.32072	4.78916	4.85797	5.5156	3.32326	4.45124	5.74689	4.40422	5.50812	6.20391	5.26941	4.96889	4.0563	3.97788	4.37178	4.27605	4.47684	5.08315	4.11842	3.76494	4.84327	5.28883	4.31316	5.69012	3.91622	4.43104	4.95211	4.81096
209863_s_at	TP63	-2.4164	5.49424	-9.07563	2.0786e-17	1.22694e-16	9.73825	10.4201	9.9521	9.44275	10.4884	9.23858	9.8903	10.3698	9.9521	9.31837	8.2805	7.91055	10.2329	9.52874	10.7979	9.27644	10.9019	9.15396	8.71321	10.7172	8.80422	9.61987	8.67541	8.74293	10.0315	8.10421	10.2062	10.4884	9.91985	10.4592	10.514	8.96931	9.42546	9.23858	9.34223	9.83372	9.71314	7.82896	9.51332	9.8903	9.77121	9.44275	8.88401
238701_x_at	COLCA1	-2.39998	10.9212	-26.6607	8.84965e-79	2.62425e-75	7.41632	7.08571	7.0659	7.69292	6.86692	7.60358	7.51521	7.14847	7.0659	6.90917	7.50745	6.77468	7.54259	7.38963	7.43125	6.72883	7.46274	7.16925	6.54028	7.08584	7.14733	7.05055	6.81311	6.9955	7.11068	7.2207	7.68355	6.86692	7.42215	7.01539	7.33843	6.99722	7.7367	7.60358	7.08627	7.32375	7.09846	6.816	6.53963	7.51521	7.00923	7.69292	7.25252
209392_at	ENPP2	-2.356	7.83804	-8.03728	2.59823e-14	1.16827e-13	6.89468	8.18865	4.835	8.42215	5.16656	9.84785	6.52252	6.12275	4.835	5.6487	7.49387	5.70534	5.03442	5.69305	5.71733	6.32335	9.0565	7.81135	7.78121	6.78543	6.68193	5.80038	5.12137	5.90679	12.2618	10.2722	8.2794	5.16656	6.03679	4.83322	7.76011	8.84715	5.75516	9.84785	8.4902	7.59717	5.65527	5.1193	10.913	6.52252	5.66724	8.42215	4.78315
205051_s_at	KIT	-2.34366	7.14603	-7.23548	4.47333e-12	1.65658e-11	6.20487	6.50466	6.35723	7.25808	6.12903	6.68089	6.67119	6.32123	6.35723	6.52329	6.34029	6.34878	6.8616	6.74043	6.64533	6.3957	6.4405	6.90787	6.86403	6.60086	6.63847	6.07362	7.41604	6.79537	6.59116	6.34018	6.63597	6.12903	6.5482	6.50486	6.03368	7.1009	6.7907	6.68089	6.38236	6.07033	6.42728	6.46643	6.65471	6.67119	6.97376	7.25808	6.46388
203881_s_at	DMD	-2.34152	5.98483	-7.75723	1.63001e-13	6.83072e-13	9.22445	10.4355	8.40866	9.98724	8.61796	9.89068	9.64742	8.80764	8.40866	8.76454	9.5354	9.62693	9.52963	9.09261	9.81828	9.22808	11.2524	7.81904	10.0164	9.85469	8.52891	9.09651	10.8668	9.03546	9.82741	6.43881	10.7752	8.61796	8.87531	8.30606	10.0091	9.98866	9.69993	9.89068	9.43015	9.82349	8.09962	8.2967	10.1068	9.64742	7.96518	9.98724	8.48762
203435_s_at	MME	-2.32517	6.77405	-11.9671	6.2963e-27	8.60906e-26	10.1441	9.33227	10.9252	10.6871	10.9626	10.152	10.4009	11.421	10.9252	10.544	10.9586	10.4314	11.7508	11.4198	10.9836	9.84172	9.79343	10.7564	9.92772	11.3448	11.1883	10.9465	10.5263	10.9338	10.4327	10.9676	9.33707	10.9626	10.8031	10.3185	10.1064	9.84769	10.8341	10.152	10.0556	10.0284	10.6715	10.4169	10.3418	10.4009	11.7095	10.6871	10.4129
225016_at	APCDD1	-2.32004	7.42951	-9.65763	3.13211e-19	2.1726e-18	6.7376	8.82901	8.17145	8.8907	8.20858	8.76478	8.28183	8.30847	8.17145	8.92932	8.27257	7.75684	7.76368	6.82211	8.25011	8.321	7.64568	7.00038	8.14095	7.52198	9.12507	8.66916	7.97893	7.68204	8.89577	8.88807	7.49335	8.20858	7.83745	7.73785	6.6931	7.38931	8.06744	8.76478	8.33384	8.6569	7.33017	7.51823	9.06259	8.28183	7.39635	8.8907	7.70986
823_at	CX3CL1	-2.30489	7.11181	-9.22921	6.95925e-18	4.2561e-17	9.39938	8.74705	8.75593	8.98097	9.18602	9.08127	8.71895	8.71216	8.75593	9.52468	9.59343	8.95411	9.24356	8.53481	9.35405	9.12081	9.43488	9.07134	9.46824	9.80941	9.22319	9.71733	9.14751	9.31599	9.09078	10.4596	8.30411	9.18602	8.91988	8.73399	9.40692	9.57244	8.99601	9.08127	9.35796	9.12986	9.26212	9.09786	9.35167	8.71895	9.1636	8.98097	8.82429
226322_at	TMTC1	-2.3028	6.49073	-8.09013	1.82936e-14	8.35219e-14	7.54877	6.77321	6.80148	6.30589	8.14228	6.90129	7.50513	7.38716	6.80148	7.40528	7.62979	7.40532	6.70369	6.86299	7.14581	6.67769	7.5799	6.71032	6.97918	8.27019	6.9743	6.83229	7.09056	6.90752	7.34496	7.24992	6.3685	8.14228	7.28051	6.80429	8.13702	7.61514	7.40967	6.90129	7.35292	7.59162	7.26648	7.39615	6.68765	7.50513	7.3533	6.30589	6.20013
202920_at	ANK2	-2.29617	5.5737	-8.75582	1.96683e-16	1.06869e-15	5.76864	4.96348	5.51141	5.06206	6.64078	5.51584	6.32846	5.58516	5.51141	4.88665	5.94294	6.08267	5.65494	5.37266	5.18426	4.99886	6.0605	5.94256	5.46779	5.76153	6.51973	6.81212	6.27394	5.6636	5.50252	5.3025	5.17791	6.64078	5.6139	5.5169	5.21228	5.49367	5.54804	5.51584	6.37163	5.61933	5.2893	5.84923	5.3198	6.32846	6.58044	5.06206	6.07414
210051_at	RAPGEF3	-2.28541	6.06647	-18.2601	1.37579e-49	1.71778e-47	6.89685	6.7192	7.23082	6.25094	7.71913	7.34191	7.70903	7.97647	7.23082	6.39115	8.02162	6.79792	6.42689	6.67119	7.1517	7.51116	4.69057	7.05817	7.01151	7.1461	7.25738	6.00847	6.70653	7.66974	7.53933	7.47523	7.35369	7.71913	6.38584	6.77556	6.22512	7.34819	5.87452	7.34191	7.53051	6.00992	7.60646	7.5808	6.68155	7.70903	6.95244	6.25094	7.16628
201843_s_at	EFEMP1	-2.27434	6.36637	-7.19512	5.74376e-12	2.10114e-11	6.89116	6.93383	6.87937	6.16161	6.10774	6.3131	6.27862	6.15012	6.87937	6.18026	5.91101	7.24849	7.10119	6.81862	6.76078	5.90802	7.50533	6.64227	6.25865	6.1813	5.90688	6.31264	6.34563	6.68703	6.57999	6.73199	6.62945	6.10774	6.19166	6.07062	5.7047	6.13142	5.77007	6.3131	6.35906	5.9648	6.66681	5.31316	6.1508	6.27862	6.98343	6.16161	6.40866
209047_at	AQP1	-2.26692	8.26962	-9.95302	3.55013e-20	2.66941e-19	9.29585	10.2391	9.0837	8.23752	9.24986	9.08299	8.62833	9.01674	9.0837	9.25851	9.18277	9.22088	8.88918	8.83568	9.47764	8.89657	8.95152	8.99004	9.29501	8.59562	8.86996	8.9738	9.269	9.71332	8.56357	8.49439	9.97988	9.24986	8.72935	8.78548	9.50609	8.67251	8.99508	9.08299	9.23703	9.52332	8.50973	9.14079	8.98407	8.62833	9.20712	8.23752	8.80286
222043_at	CLU	-2.25963	6.1237	-8.41972	1.98938e-15	9.90017e-15	8.33231	8.06494	6.11525	6.82872	7.18665	6.30014	6.91497	7.62355	6.11525	8.26266	7.69739	7.09468	6.1952	7.07792	6.87419	8.72509	7.7527	8.91761	7.58569	6.87345	7.1678	8.40022	7.60309	7.74091	6.93996	7.69322	8.2179	7.18665	6.82637	7.15475	9.03505	8.13852	7.55571	6.30014	7.13874	6.61072	7.75721	7.46809	6.82764	6.91497	8.40566	6.82872	7.7243
225990_at	BOC	-2.2542	7.67489	-10.2165	4.96308e-21	4.01591e-20	9.94631	12.5598	7.041	10.4888	6.84131	9.60401	6.64684	4.14842	7.041	9.07073	11.2374	7.33422	5.72043	4.62841	9.53339	9.08035	10.9925	9.76445	10.8116	9.26481	8.55658	6.52736	5.25899	9.96022	9.4166	8.82582	12.0645	6.84131	4.45761	9.79703	10.1357	10.085	7.84651	9.60401	9.66232	10.485	5.09224	8.97633	12.1303	6.64684	8.46766	10.4888	10.476
203240_at	FCGBP	-2.25146	6.52035	-7.76498	1.55001e-13	6.50351e-13	6.44056	6.27417	6.09453	5.85323	5.99223	6.08556	6.29463	6.09063	6.09453	6.58986	6.86459	5.9087	6.02622	6.07053	6.17441	6.28155	6.57109	6.14195	5.86038	6.51389	5.94675	6.52153	6.28378	6.34421	6.40558	6.77971	6.27969	5.99223	6.32536	6.05408	5.8909	6.24285	6.12676	6.08556	6.27795	6.86116	6.55387	6.45272	6.57494	6.29463	6.44009	5.85323	5.96331
227997_at	IL17RD	-2.24695	7.36082	-7.34246	2.29549e-12	8.71713e-12	5.27412	4.91485	5.67317	8.18187	5.4068	6.28255	5.01787	5.42512	5.67317	5.27082	5.07593	5.24046	5.92342	5.38001	5.9047	5.50498	7.30736	5.48768	10.2106	6.91262	5.55662	5.32625	5.38576	5.45841	7.75316	6.24626	5.7407	5.4068	5.85244	5.78756	6.81656	7.93514	5.71843	6.28255	7.08568	9.04459	5.75811	5.65444	5.68527	5.01787	4.77114	8.18187	5.26319
221009_s_at	ANGPTL4	-2.23429	5.67017	-12.3575	2.76304e-28	4.28136e-27	11.0047	11.575	11.401	11.0548	11.8983	11.3732	10.8993	11.2153	11.401	11.635	11.2688	11.2893	11.314	10.788	10.8495	11.233	11.5697	10.7012	11.372	11.1912	10.9893	11.599	11.3252	11.3012	11.5755	11.1194	11.6522	11.8983	10.8725	11.2375	10.8628	11.1821	10.9987	11.3732	10.7333	11.0895	10.84	11.3791	11.3488	10.8993	11.5887	11.0548	10.8667
216153_x_at	RECK	-2.22652	7.53012	-29.86	5.6095e-89	4.4358e-85	6.41408	5.62132	6.60658	6.37245	6.24931	6.40452	7.04936	7.51465	6.60658	6.41506	7.12273	6.47041	6.71936	6.76054	6.41518	6.63223	5.77379	6.18047	6.70617	7.40614	8.35253	6.51791	6.98614	6.56714	5.93968	6.26308	5.4001	6.24931	6.25303	7.27117	5.7188	6.28055	6.33468	6.40452	6.31107	6.52089	5.65504	6.33476	6.72985	7.04936	6.75102	6.37245	6.70096
203951_at	CNN1	-2.21971	6.59177	-10.3213	2.25535e-21	1.89999e-20	9.01206	9.55937	9.78576	9.01819	9.21573	9.00078	9.34071	10.4556	9.78576	9.79443	9.46896	9.57321	9.04269	9.10239	9.23338	9.62497	10.2198	9.11476	9.43213	9.48331	9.12579	9.29072	9.25613	8.69919	10.2151	9.07578	9.40284	9.21573	9.00717	9.59784	9.85892	10.0469	8.4562	9.00078	9.38673	9.97808	9.45919	9.22426	9.7859	9.34071	8.7931	9.01819	9.15861
226028_at	ROBO4	-2.21775	7.30096	-16.9438	8.45343e-45	6.82112e-43	6.48827	6.04498	6.32612	6.19926	5.1809	5.92192	5.43583	5.02428	6.32612	6.10001	5.8793	5.07219	5.65461	5.78081	6.19936	5.43568	5.82403	5.83707	5.95498	5.46723	6.05466	5.85825	5.68774	6.50953	5.99249	6.45762	6.49005	5.1809	5.89727	5.82623	5.47864	6.42339	6.34695	5.92192	5.96671	5.94143	5.2707	5.53399	5.78046	5.43583	5.68885	6.19926	6.27528
206438_x_at	TCTN2	-2.21767	7.15641	-26.0133	1.19628e-76	2.36494e-73	6.74522	8.13092	8.37441	7.89353	7.60947	7.08786	7.01573	7.70785	8.37441	8.66653	8.08095	8.07515	6.92515	6.88265	8.11541	7.18438	8.09856	7.72169	7.54042	8.74292	7.6093	7.20346	7.94568	7.31112	7.57997	8.15945	7.59796	7.60947	7.3842	7.52196	7.32059	8.35628	7.11681	7.08786	8.16378	8.38214	7.18705	7.49307	7.89011	7.01573	7.03765	7.89353	7.4359
228568_at	POLR2M	-2.20201	5.84187	-12.5645	5.20381e-29	8.63286e-28	5.51261	6.6909	6.87732	5.89792	5.59756	6.51218	5.88214	5.81585	6.87732	4.98268	4.87127	5.64333	5.00492	5.90717	5.07425	5.20341	5.57994	5.31211	5.90976	5.64444	5.86022	6.12001	5.2394	6.96516	4.90275	7.13094	7.1096	5.59756	6.15253	5.40812	5.44861	6.86014	5.02518	6.51218	5.4412	5.37939	5.29842	4.82205	6.52897	5.88214	6.80727	5.89792	5.27474
209074_s_at	FAM107A	-2.19528	5.84057	-8.7603	1.90651e-16	1.03734e-15	9.58516	10.6807	9.84382	10.0235	10.1851	8.75515	10.359	10.7467	9.84382	10.04	9.78649	9.2335	9.54947	9.69969	10.2611	10.545	9.91171	9.17057	9.68275	9.96572	9.83088	10.1173	9.45367	9.73233	9.86759	9.67774	10.7621	10.1851	10.2625	9.72962	9.89456	9.40985	9.29174	8.75515	9.00655	9.84518	9.75091	8.85277	9.88679	10.359	9.60601	10.0235	9.73844
212236_x_at	JUP	-2.19074	8.49217	-5.5233	7.6062e-08	1.91593e-07	7.64945	7.99005	7.63422	8.51351	8.04243	7.5341	8.49547	7.60545	7.63422	7.55187	7.90489	7.97848	7.78027	7.61545	7.58868	7.37138	8.63515	7.96277	7.67248	7.22761	7.71608	7.29065	7.14939	8.10942	7.45971	7.96543	8.04666	8.04243	7.85596	7.78176	7.95134	8.18087	8.56664	7.5341	7.28722	6.98273	7.42851	7.33949	7.63499	8.49547	7.94593	8.51351	7.74006
209057_x_at	CDC5L	-2.18723	6.54117	-22.6243	3.86321e-65	2.61848e-62	4.9904	5.07214	5.47093	5.81441	5.89564	5.46728	5.44011	6.55758	5.47093	5.10221	6.22878	5.12812	5.60881	5.51271	5.69242	5.13919	5.4263	5.62801	5.53756	4.95316	5.66264	4.96388	5.22339	6.07145	5.54619	5.31922	4.99842	5.89564	6.30357	5.20756	5.21574	5.51072	5.21526	5.46728	5.33489	5.15874	7.11707	5.70544	5.11906	5.44011	5.40772	5.81441	6.22085
202555_s_at	MYLK	-2.16466	9.45771	-8.77671	1.70054e-16	9.29967e-16	8.37956	8.80191	9.48354	9.37085	10.047	6.76329	7.06475	10.3595	9.48354	9.56366	9.09333	8.63712	9.8984	9.65318	10.6649	9.31255	10.0012	8.0151	8.79632	10.0427	9.14445	9.8167	9.19054	7.79196	10.1314	7.92172	8.85736	10.047	8.0633	9.49996	9.36567	9.11594	9.08228	6.76329	8.62884	9.28941	10.7878	9.24626	9.53679	7.06475	8.86693	9.37085	8.42186
213350_at	RPS11	-2.15573	7.6105	-23.055	1.23904e-66	9.48188e-64	6.0714	6.20095	6.55627	6.85487	6.46175	6.59023	6.46454	6.38884	6.55627	6.42663	6.55103	6.54013	6.57469	6.83584	6.6018	6.02319	6.82503	6.19501	6.58542	6.77778	6.31798	6.1121	6.23581	6.91993	6.53307	6.37762	6.8215	6.46175	6.38715	6.57656	6.64209	6.88819	6.53222	6.59023	6.6572	6.33909	6.77488	6.80015	6.55271	6.46454	6.53139	6.85487	6.43982
210794_s_at	MEG3	-2.14535	6.34051	-12.639	2.84775e-29	4.8428e-28	6.11516	6.27513	6.11606	6.15875	6.19289	6.60502	6.26124	6.22883	6.11606	6.08044	5.85956	6.24423	6.28831	6.24362	6.46401	6.26234	6.57598	6.32898	6.13702	6.17506	6.16612	6.17288	6.07046	6.01059	6.2398	6.2053	6.52218	6.19289	6.47635	6.37305	6.51805	6.23844	6.27026	6.60502	6.38031	6.14794	6.73463	6.27548	5.98072	6.26124	6.48967	6.15875	6.08843
228728_at	CPED1	-2.14498	7.06355	-11.1647	3.50683e-24	3.76607e-23	9.1549	8.85321	8.76428	8.80598	8.62996	9.48045	9.58463	8.47137	8.76428	8.92513	8.98129	8.48421	9.73681	9.24059	8.50521	8.58368	10.0196	9.07455	8.52092	9.00482	8.79782	8.71222	8.89081	9.32493	9.12491	9.07717	9.18329	8.62996	9.40188	8.26167	9.2585	9.27205	9.18155	9.48045	9.17156	8.90322	8.72011	8.53301	8.93471	9.58463	9.43829	8.80598	8.61309
45297_at	EHD2	-2.14196	7.44591	-12.8849	3.87347e-30	7.17333e-29	7.80778	5.10459	6.68508	7.38648	6.94293	7.30238	6.86699	6.33957	6.68508	4.62328	6.1961	6.8094	6.57264	7.38601	5.94221	6.71455	5.39107	7.5433	6.45457	6.85747	6.96629	6.54614	6.89907	7.01091	5.95422	5.83726	6.40977	6.94293	6.40966	6.34315	6.86503	6.879	7.88648	7.30238	7.40493	6.63236	6.29714	5.4102	5.74281	6.86699	6.71721	7.38648	5.84978
218974_at	SOBP	-2.14137	6.51768	-10.0341	1.94338e-20	1.49685e-19	10.2149	10.336	10.0181	10.0324	10.0023	10.0673	10.6537	10.1796	10.0181	10.1958	10.2111	10.1985	10.0457	10.2024	10.3229	9.9193	9.93249	10.349	9.51733	10.0337	9.93628	10.0651	9.92232	10.0569	9.6213	10.2783	10.2241	10.0023	10.1353	10.2857	10.5325	9.81575	10.4189	10.0673	10.2376	9.69316	9.92295	9.70553	9.96784	10.6537	10.3667	10.0324	9.96407
213924_at	GNAL	-2.13721	5.97706	-11.4511	3.73392e-25	4.36139e-24	10.2227	7.89358	9.48793	8.99405	9.76702	9.12838	8.63288	10.2542	9.48793	9.30788	9.11533	9.50335	8.97308	9.8472	8.71944	9.48521	8.58971	7.94311	9.59076	10.0722	9.55076	9.05689	9.33495	8.91327	9.25296	8.79033	8.34492	9.76702	7.63843	8.87874	8.33707	8.5671	9.91142	9.12838	8.35831	9.25071	9.09045	8.73973	9.47358	8.63288	10.0237	8.99405	8.69075
227530_at	AKAP12	-2.12954	6.28959	-11.2346	2.03394e-24	2.24007e-23	10.787	10.3402	11.0905	10.2326	10.983	10.0352	10.1628	10.3009	11.0905	10.4574	10.8172	10.7607	10.3224	10.0158	10.8852	10.0911	10.3459	10.7345	10.2162	11.614	10.6152	10.6434	10.8594	10.7425	10.0919	10.2756	10.4751	10.983	10.3883	9.97101	10.542	10.7779	11.1118	10.0352	9.83836	10.0411	10.0889	9.92566	10.632	10.1628	11.2112	10.2326	11.2329
204115_at	GNG11	-2.12596	7.8895	-10.7414	9.23826e-23	8.75936e-22	10.6325	11.0124	10.6829	10.0431	10.9057	10.7204	10.8848	10.0123	10.6829	11.2213	11.6563	10.8181	11.0076	11.038	10.2587	11.0283	10.4155	11.1343	10.5077	10.5602	10.6625	10.9814	10.5382	11.6261	10.428	11.0814	11.1278	10.9057	10.6185	10.6211	10.3392	10.9375	10.5271	10.7204	10.3868	10.4413	10.0446	10.6409	10.7133	10.8848	10.2405	10.0431	11.3344
229800_at	DCLK1	-2.12333	6.73111	-7.65486	3.15773e-13	1.29023e-12	5.71489	7.25923	6.94309	6.92166	6.39285	6.15811	6.03615	5.38384	6.94309	7.96459	6.97368	6.83147	6.31681	5.4366	6.07964	5.56759	7.23346	5.72361	5.19676	6.94606	6.44525	6.54053	4.96875	7.11456	6.66182	6.77809	7.00271	6.39285	7.05883	5.87213	5.65826	6.06041	5.58745	6.15811	5.18728	5.91694	5.31653	5.16739	5.90113	6.03615	6.19593	6.92166	7.11131
205157_s_at	KRT17	-2.11725	7.49632	-5.17984	4.25446e-07	9.97713e-07	7.78298	8.22619	7.70966	7.88266	7.88044	7.49235	7.92283	7.77821	7.70966	7.94825	7.41028	8.18778	7.50902	7.64871	7.94024	8.48437	7.86861	7.44385	8.12846	7.75568	7.51262	8.159	7.36392	7.31241	7.9983	8.09744	7.63495	7.88044	6.98325	7.51616	8.06144	7.78289	7.33823	7.49235	7.7571	7.38282	6.55008	7.71117	8.21075	7.92283	7.40687	7.88266	7.37588
224327_s_at	DGAT2	-2.10323	6.66394	-8.73912	2.20907e-16	1.19376e-15	7.90989	7.6305	7.67264	7.93916	7.82491	7.38522	7.8042	7.21083	7.67264	7.71954	7.69095	7.73023	7.43821	7.82725	7.57054	7.5859	7.63306	7.40562	7.27069	7.90058	7.49873	8.20093	7.44551	7.11022	7.59383	7.44765	7.64265	7.82491	7.83047	6.91343	7.81712	7.1468	7.75966	7.38522	7.36121	7.85291	7.551	6.87025	7.57034	7.8042	7.74556	7.93916	7.70656
225575_at	LIFR	-2.09989	6.90118	-9.43495	1.58343e-18	1.02802e-17	8.7241	9.39255	8.65483	7.5402	8.20885	8.53057	8.34003	8.04126	8.65483	9.62112	7.66066	9.21728	9.14774	8.54664	7.47341	9.06801	9.23781	9.42544	8.17266	8.79934	9.06399	8.6279	8.62037	9.22318	8.46428	7.8032	9.27016	8.20885	8.73842	8.03399	7.98463	9.31503	9.05718	8.53057	8.62317	8.52921	7.60094	7.5888	9.22899	8.34003	8.75464	7.5402	8.65678
213029_at	NFIB	-2.0973	9.18249	-9.19365	8.97306e-18	5.43169e-17	9.22343	9.87339	8.67004	8.98605	8.09561	8.67568	8.31749	8.55595	8.67004	9.29164	8.80307	8.75904	8.31711	9.02833	8.26387	8.92907	7.67454	8.42614	8.26649	8.93767	7.99876	7.46235	8.66668	9.28413	8.40418	8.33795	9.18832	8.09561	8.27552	8.44942	9.04535	8.90414	8.37843	8.67568	8.92695	9.31098	7.1047	8.49158	9.28316	8.31749	8.50025	8.98605	8.44002
226571_s_at	PTPRS	-2.0919	7.04656	-15.8991	5.41528e-41	2.94648e-39	7.75904	7.95015	8.72	9.65999	7.86133	6.86587	7.97015	7.53152	8.72	9.03743	7.32043	8.43516	8.04177	7.60222	8.57364	7.72681	8.67158	7.28928	5.74522	8.81388	8.004	8.74596	7.58212	7.75401	7.17484	7.39619	7.22135	7.86133	7.89671	8.07092	6.9692	8.34806	7.30681	6.86587	7.9153	7.42768	6.8722	7.32295	7.87747	7.97015	8.13617	9.65999	7.9531
218678_at	NES	-2.09062	7.55958	-9.02877	2.89694e-17	1.68897e-16	8.34123	10.469	8.72474	9.37458	8.38875	8.69723	8.82619	9.27858	8.72474	9.62337	9.62474	8.91465	8.55938	8.88786	9.39431	9.78308	7.92813	9.31536	9.26296	10.2197	9.26944	9.03924	9.53178	9.1117	8.63808	9.10597	10.5413	8.38875	8.15878	8.40015	10.3104	9.25718	9.64538	8.69723	8.591	8.75661	8.30329	8.62284	10.1942	8.82619	8.70993	9.37458	8.61293
202888_s_at	ANPEP	-2.07848	6.5204	-6.61221	1.91474e-10	6.09057e-10	7.95349	7.611	7.68795	6.92077	8.28478	7.06105	8.20009	8.53799	7.68795	7.56778	7.40736	7.45178	7.58442	7.34113	6.98138	8.09933	8.63026	7.70599	7.23295	7.23885	7.26599	8.16436	7.35108	8.59837	7.22098	8.647	7.41885	8.28478	7.21271	7.46143	7.14713	6.8998	7.36656	7.06105	7.01453	7.74168	8.13218	7.82814	7.86979	8.20009	7.902	6.92077	7.52425
225720_at	SYNPO2	-2.06908	5.80522	-9.23125	6.85797e-18	4.19633e-17	7.7751	5.67022	6.7138	7.006	6.06682	6.85771	6.91491	6.8125	6.7138	6.33435	6.09543	7.0156	7.58101	7.08831	6.38271	6.47896	6.11015	6.71963	6.46204	6.05137	6.72244	6.14665	7.44737	6.71043	6.39433	6.3392	6.0434	6.06682	7.53428	6.71745	6.57434	6.4509	6.61381	6.85771	7.12344	6.08358	6.63129	6.56256	6.4897	6.91491	7.0159	7.006	6.94426
223495_at	CCDC8	-2.05937	6.27484	-12.5503	5.83692e-29	9.62261e-28	8.58164	7.29435	7.39178	7.32475	6.98507	7.49736	6.90854	7.31677	7.39178	7.51171	7.68422	7.10481	6.73044	7.20533	6.95477	7.29504	7.56874	6.65048	8.78791	8.34969	8.05785	7.76323	6.89985	8.35194	7.21227	8.38559	7.83692	6.98507	7.26426	7.6651	7.59833	7.98278	7.70402	7.49736	7.47869	8.569	7.79705	7.53226	8.33859	6.90854	7.51198	7.32475	7.72639
212419_at	ZCCHC24	-2.05805	8.10725	-9.1131	1.59296e-17	9.483e-17	7.46843	6.46262	6.42343	7.07029	6.58535	7.3527	6.83973	6.79592	6.42343	6.45246	6.18816	6.33458	6.84769	6.78505	6.34201	6.63127	7.03414	6.56833	6.72679	7.0443	6.5152	6.84628	6.50242	6.75227	6.64582	6.42866	6.93002	6.58535	6.93395	6.74505	6.80413	6.62265	7.62235	7.3527	7.18194	6.88036	6.65677	6.89614	6.96809	6.83973	6.82989	7.07029	6.73835
1569872_a_at	LMF1	-2.05566	5.80728	-8.99166	3.76561e-17	2.18201e-16	8.97976	7.81967	8.87063	7.80738	7.96414	7.34459	9.13029	8.63779	8.87063	8.91213	8.33949	8.6062	9.29448	9.19854	8.11854	9.12724	8.21913	8.47957	7.82058	8.22963	8.73459	8.30332	8.2602	8.90911	7.55975	8.30878	7.80042	7.96414	9.27939	8.978	7.84683	7.6471	7.832	7.34459	7.85402	8.04838	7.16801	8.02884	7.67771	9.13029	7.95084	7.80738	8.56389
202274_at	ACTG2	-2.04582	6.97839	-4.36065	1.82461e-05	3.63803e-05	7.82635	7.92509	7.60634	7.64839	7.60437	8.0011	8.43101	8.12915	7.60634	7.53964	8.09722	7.63821	7.98259	8.05371	7.93503	7.93026	7.34326	7.74614	7.58573	6.88653	7.39922	7.83771	7.34699	7.47288	7.47105	7.88784	7.63328	7.60437	7.77064	7.47436	7.65759	7.71159	7.81646	8.0011	7.79138	7.80298	7.62891	7.39424	7.52247	8.43101	7.97479	7.64839	7.23553
205730_s_at	ABLIM3	-2.04282	5.93108	-8.28755	4.87297e-15	2.3368e-14	7.54972	6.60635	6.54847	3.91085	6.06714	6.0891	6.85942	6.71215	6.54847	6.60636	5.73289	7.30915	6.63279	6.76029	4.9098	5.6817	6.32225	5.80313	5.98816	6.10654	7.0804	5.23789	4.93786	7.22612	5.37945	6.09734	7.33413	6.06714	6.59923	6.13847	7.28644	6.67017	7.69618	6.0891	5.17331	5.85889	5.58102	5.39626	5.81166	6.85942	6.65957	3.91085	6.00083
208186_s_at	LIPE	-2.04245	5.98996	-15.2442	1.30484e-38	5.4787e-37	5.38805	6.16066	5.41742	5.87074	5.4607	6.19031	5.74568	7.01688	5.41742	5.25874	6.80553	4.98332	5.38041	5.0058	5.52635	5.31224	6.46955	4.63858	6.00891	6.44174	5.63741	5.53031	6.22173	4.57767	8.11931	6.06788	5.74251	5.4607	5.50925	4.93422	5.65827	6.6796	4.14351	6.19031	5.56899	5.93671	6.6361	5.64358	5.65975	5.74568	5.20481	5.87074	6.29459
228827_at	RUNX1T1	-2.02454	6.51511	-7.46322	1.07293e-12	4.20434e-12	8.56141	9.20183	9.21152	9.36212	8.54263	8.06762	8.69477	7.9893	9.21152	8.79489	9.59735	7.83636	9.15701	8.44304	8.53024	7.81029	8.191	8.43613	7.95737	8.31581	8.75662	8.2185	9.12664	9.22169	8.1366	9.32535	8.93883	8.54263	9.25397	7.82828	8.59711	8.70104	8.64245	8.06762	7.22724	7.58168	8.24079	7.7653	8.57181	8.69477	8.13582	9.36212	8.46724
229310_at	KLHL29	-2.02368	5.64731	-9.7401	1.71078e-19	1.21585e-18	10.4612	8.40053	10.0801	8.30597	8.68722	8.47122	9.35892	9.68472	10.0801	10.1899	9.1027	9.70657	10.2072	10.1244	8.90605	9.80206	8.19368	8.54573	9.2542	10.2309	8.82944	9.72546	9.92216	8.89294	8.93434	9.56956	7.9087	8.68722	8.26967	9.04748	8.70688	8.61165	9.17493	8.47122	8.41659	9.83467	7.88341	7.85571	9.64262	9.35892	9.58746	8.30597	8.47208
219213_at	JAM2	-2.01715	6.4525	-10.7069	1.20278e-22	1.13094e-21	9.16068	7.95064	7.98422	8.80581	9.33997	8.67889	8.94648	8.19263	7.98422	8.81711	8.37846	9.32958	9.60722	9.07122	9.13569	9.04593	9.04636	9.21662	8.73385	9.40043	8.96617	9.33939	9.63161	9.30111	8.98073	8.48412	8.01694	9.33997	8.25764	9.17082	10.1804	8.63553	8.58294	8.67889	8.92703	8.85023	9.52627	9.37394	9.14517	8.94648	9.36817	8.80581	9.26058
213675_at	PARVA	-2.00644	7.24787	-12.5124	7.92681e-29	1.29242e-27	9.66446	8.45048	10.0985	9.38233	9.53619	9.41925	9.85231	9.82144	10.0985	9.42873	8.47159	9.5635	9.88462	9.42954	8.79861	9.02878	9.48348	10.0973	8.92767	9.36676	9.70952	9.15353	10.0446	9.8208	9.07789	8.47584	8.59075	9.53619	9.66555	9.68805	9.21674	9.17236	10.3231	9.41925	8.64711	9.05944	9.55459	9.62044	9.43792	9.85231	9.73408	9.38233	9.58666
225627_s_at	CACHD1	-2.00355	6.55701	-9.22359	7.24454e-18	4.42374e-17	5.42572	6.6502	5.76769	5.72643	7.24739	5.97866	5.58162	6.50486	5.76769	7.45205	5.96057	8.21959	7.05477	5.97544	5.75349	6.65143	6.78271	5.36368	5.9029	7.27233	8.11712	5.54776	6.05944	6.14984	6.21445	6.62256	5.97881	7.24739	6.71715	6.7509	5.71882	7.43061	6.33152	5.97866	7.05579	7.20936	5.45486	6.53151	6.32782	5.58162	5.44585	5.72643	7.78425
[truncated: 235 more columns]
