# Supplementary material for: An in-silico method leads to recognition of hub genes and crucial pathways in survival of patients with breast cancer
Source: Sci Rep. 2020 Oct 30;10:18770. doi: 10.1038/s41598-020-76024-2 (PMC7603345; doi:10.1038/s41598-020-76024-2)
Supplement: Supplementary file 8 — Supplementary Information 8. [file 41598_2020_76024_MOESM8_ESM.xlsx]

## Sheet: Table S7
Table S7.	The top	100 nodes	ranked by	the CytoNCA	and the	CytoHubba	plug-in
Top 100 genes in Cytohubba plug-in								Top 100 genes in CytoNCA plug-in
Gene	EPC	Gene	MNC	Gene	MCC	Gene	Stress	name	Betweenness	name	Closeness	name	Degree	name	Eigenvector
CCNB1	55.925	GAPDH	185	BUB1	9.22337e+13	GAPDH	1040620	CDC42	8520.92	CDK1	0.551637	CDK1	131	CDK1	0.143721
CDK1	55.329	CDK1	158	MAD2L1	9.22337e+13	CDC42	372502	ACTB	7829.69	ACTB	0.536765	CCNB1	116	CCNB1	0.141733
CCNA2	53.408	CCNB1	133	CDK1	9.22337e+13	MAPK1	358414	CDC5L	7354.99	CCNB1	0.534146	CCNA2	105	CDC20	0.134576
MAD2L1	52.933	CCNA2	122	CCNA2	9.22337e+13	CDK1	356658	CDK1	6576	CDC42	0.526442	CDC20	103	CCNA2	0.134235
CDC20	51.776	FN1	119	MCM4	9.22337e+13	FN1	341938	HSPA8	6395.71	MAPK1	0.524551	CDC42	96	MAD2L1	0.13338
TOP2A	51.404	CDC20	116	NUF2	9.22337e+13	CDH1	335572	ERBB2	5888.26	CDH1	0.520809	MAD2L1	94	BUB1B	0.1322
CCNB2	51.282	MAPK1	113	SRSF7	9.22337e+13	CDC5L	323708	FN1	5653.03	CCNA2	0.52019	KIF11	92	BUB1	0.131858
MCM4	51.113	EZH2	112	SRSF1	9.22337e+13	VEGFA	321408	MAPK1	5365.51	HSPA8	0.52019	PCNA	92	CCNB2	0.130831
RRM2	50.883	MAD2L1	110	CKS2	9.22337e+13	ACTB	297856	CDH1	5038.27	ERBB2	0.52019	CENPA	92	KIF11	0.12981
KIF11	50.448	CDC42	110	CCNB1	9.22337e+13	HSPA8	287684	IGF1	4231.21	VEGFA	0.514689	EZH2	91	TOP2A	0.129326
CENPA	50.314	VEGFA	108	DLGAP5	9.22337e+13	ERBB2	279526	HSPA4	3776.52	FN1	0.512281	BUB1B	89	BIRC5	0.128747
AURKA	50.054	AURKA	107	AURKA	9.22337e+13	HSPA4	246460	ISG15	3703.15	HSPA4	0.511682	KIF23	89	CENPA	0.128201
BUB1	50.052	PCNA	106	UBE2C	9.22337e+13	EZH2	243314	RHOA	3483.45	EZH2	0.511085	CCNB2	88	ZWINT	0.126341
CDC6	49.824	KIF11	104	BUB3	9.22337e+13	RHOA	235728	MMP9	3442.98	RHOA	0.505774	UBE2C	88	KIF2C	0.125968
RACGAP1	49.766	TOP2A	104	KIF20A	9.22337e+13	CCNB1	213424	VEGFA	3411.4	MMP9	0.501718	BIRC5	88	KIF23	0.125494
BUB1B	49.684	HSPA8	103	CDC20	9.22337e+13	MMP9	207566	EZH2	3357.59	CDC5L	0.49943	KIF2C	88	NDC80	0.124551
SMC4	49.654	CDH1	103	NDC80	9.22337e+13	CANX	170830	CCNB1	3303.18	RRM2	0.497727	TOP2A	88	NUF2	0.123863
KIF23	48.965	UBE2C	101	RFC5	9.22337e+13	CCNA2	163390	CCT2	2908.53	CDC20	0.496036	BUB1	87	MCM4	0.123716
ZWINT	48.915	CCNB2	101	PCNA	9.22337e+13	PIK3CA	155542	PIK3CA	2888.06	RACGAP1	0.493799	RACGAP1	86	CENPU	0.123146
BIRC5	48.875	RRM2	101	BUB1B	9.22337e+13	CCT2	141686	PCNA	2862.97	KIF23	0.493799	RRM2	86	TTK	0.122962
UBE2C	48.824	CDC6	101	SMC3	9.22337e+13	STAT1	141614	CDC20	2758.72	BIRC5	0.493799	ACTB	85	RRM2	0.12285
SMC2	48.446	CDC5L	101	RAD21	9.22337e+13	ITGB1	139146	STAT1	2585.76	TOP2A	0.493243	CDC5L	84	SMC4	0.122593
TPX2	48.411	BUB1B	100	DBF4	9.22337e+13	CD44	131530	HSP90B1	2551.05	IGF1	0.492135	MAPK1	84	RACGAP1	0.122589
CENPU	48.23	CENPA	100	MSH6	9.22337e+13	IGF1	130466	CCNA2	2534.62	PCNA	0.489385	HSPA8	82	CENPF	0.122434
TYMS	48.12	BIRC5	99	RACGAP1	9.22337e+13	ALDH18A1	125096	ITGB1	2338.74	FOXM1	0.489385	SMC4	81	KIF20A	0.122201
PRC1	48.114	BUB1	98	ECT2	9.22337e+13	CXCR4	124822	P4HB	2294.84	CREB1	0.488839	MCM4	81	UBE2C	0.121928
CENPF	48.099	KIF23	97	MSH2	9.22337e+13	HIST2H2BE	123896	CD44	2288.34	KIF11	0.487751	KIF20A	81	SMC2	0.120478
KIF2C	48.009	ACTB	97	ALYREF	9.22337e+13	TFRC	121842	RANBP2	2214.22	KIF2C	0.487751	KIF4A	80	TPX2	0.120324
PCNA	47.942	KIF2C	97	ANAPC5	9.22337e+13	PTPRC	119932	TFRC	2195.46	MCL1	0.483978	FN1	80	KIF4A	0.119285
DTL	47.921	RACGAP1	94	ZWINT	9.22337e+13	HSP90B1	116520	NCOA3	2109	MKI67	0.483978	ZWINT	79	DLGAP5	0.119232
TTK	47.912	ERBB2	94	HSPA8	9.22337e+13	CDC20	116042	ARF1	1747.48	HSP90B1	0.483444	CENPU	79	ASPM	0.118918
MKI67	47.855	MCM4	93	CCNB2	9.22337e+13	ARF1	111760	RRM2	1745.83	CD44	0.482911	NDC80	78	PRC1	0.118899
NUF2	47.84	SMC4	92	NEK2	9.22337e+13	RRM2	110592	HSD17B6	1744	ITGB1	0.482911	SMC2	78	HMMR	0.118879
NDC80	47.633	TYMS	92	KIF11	9.22337e+13	RANBP2	109902	CREB1	1728.61	CENPA	0.481319	KPNA2	78	DTL	0.118878
TRIP13	47.481	KIF20A	89	TRIP13	9.22337e+13	AURKA	108970	CENPA	1704.2	MAD2L1	0.48079	DTL	78	PBK	0.118175
PBK	47.294	HSPA4	89	POLR2K	9.22337e+13	ISG15	108842	BIRC5	1678.4	RANBP2	0.479737	NUF2	77	MELK	0.117862
FOXM1	47.146	NDC80	88	POLR2J	9.22337e+13	BIRC5	108288	KIF23	1657.24	KIF4A	0.478689	TTK	76	NUSAP1	0.116983
FEN1	47.119	ZWINT	88	SMC4	9.22337e+13	PCNA	108266	LPL	1654.76	PIK3CA	0.478166	CENPF	76	TYMS	0.115678
EZH2	47.087	TTK	88	SMC2	9.22337e+13	HLA-DPA1	107104	RAC1	1644.52	BUB1B	0.477124	TYMS	76	KIAA0101	0.115088
MELK	46.972	KIF4A	88	RRM2	9.22337e+13	CDKN3	105544	MKI67	1638.77	HSP90AB1	0.476605	TPX2	75	PCNA	0.115085
NUSAP1	46.964	CENPU	88	RRM1	9.22337e+13	H2AFZ	104330	RBBP4	1601.89	SMAD4	0.476605	MKI67	75	CEP55	0.114263
DLGAP5	46.642	SMC2	87	KIF23	9.22337e+13	HNRNPC	103570	PTPRC	1580.47	CCT2	0.476087	CDKN3	74	CDKN3	0.114155
KIF20A	46.319	DTL	87	UBE2S	9.22337e+13	SMAD4	99786	ILF2	1554.04	BUB1	0.47557	FOXM1	73	MKI67	0.113669
KPNA2	46.149	NUF2	86	WAPAL	9.22337e+13	RAB1A	99626	EPRS	1550.12	CXCR4	0.47557	HMMR	73	FEN1	0.112564
CDKN3	46.121	KPNA2	86	TPX2	9.22337e+13	KIF23	99424	SMAD4	1547.72	KPNA2	0.47454	ASPM	73	CKS2	0.112067
KIF4A	46.046	MKI67	86	HNRNPC	9.22337e+13	TYMS	99082	SPP1	1535.68	TYMS	0.473514	CDH1	73	KPNA2	0.111362
ECT2	45.46	TPX2	85	SRSF3	9.22337e+13	RAC1	97270	FOXM1	1514.17	NRAS	0.473002	ERBB2	73	NEK2	0.111012
ASPM	45.456	FEN1	84	CDC6	9.22337e+13	HAT1	96610	HIST2H2BE	1488.98	YWHAZ	0.472492	FEN1	72	ANLN	0.110146
ANLN	45.324	CENPF	84	FEN1	9.22337e+13	KIF11	95940	KIF11	1464.21	SPP1	0.472492	PRC1	72	SPAG5	0.109196
FANCI	45.212	CDKN3	84	MAGOH	9.22337e+13	P4HB	94982	CXCR4	1459.82	CCNE2	0.471983	PBK	71	FOXM1	0.107399
CEP55	44.922	FOXM1	83	UBE2M	9.22337e+13	TOP2A	94808	UBE2C	1455.35	CDKN3	0.471983	DLGAP5	71	ECT2	0.107387
NEK2	44.854	HMMR	82	PTBP1	9.22337e+13	POLR2J	94020	ALDH18A1	1451.42	ACTR2	0.470968	NEK2	70	HELLS	0.107076
HMMR	44.849	DLGAP5	81	CDC5L	9.22337e+13	RACGAP1	93686	CANX	1430.46	KIF20A	0.470968	VEGFA	70	EZH2	0.104634
UHRF1	43.92	PBK	81	RANBP2	9.22337e+13	POLR2K	93028	UBE2N	1417.12	RAC1	0.470968	RRM1	69	ZWILCH	0.104521
RAD51AP1	43.634	ASPM	81	TTK	9.22337e+13	ACTR2	91822	CAV1	1399.03	KIT	0.470968	KIAA0101	69	UHRF1	0.102826
CCNE2	43.487	RRM1	80	DDX42	9.22337e+13	KPNA2	91340	BUB3	1397.3	PTPRC	0.469957	MELK	69	KIF14	0.0988811
RRM1	43.223	MMP9	80	HNRNPU	9.22337e+13	FOXM1	90920	ACTR2	1372	HIST2H2BE	0.469453	BUB3	68	RRM1	0.0981711
CKS2	43.171	RHOA	79	HNRNPH1	9.22337e+13	CREB1	90358	RACGAP1	1361.21	HSPD1	0.468951	CKS2	68	CCNE2	0.0973076
KIAA0101	43.002	PRC1	79	HNRNPF	9.22337e+13	CCL2	90016	RAB5A	1347.53	CCNB2	0.468449	NUSAP1	68	GTSE1	0.0966765
UBE2T	43	MELK	79	KIF2C	9.22337e+13	MKI67	89652	H2AFZ	1344.61	ECT2	0.468449	ECT2	67	UBE2T	0.0964709
SPAG5	42.889	NEK2	78	BIRC5	9.22337e+13	NRAS	89412	HNRNPH1	1343.81	FOXO3	0.468449	CEP55	67	TK1	0.0928373
ZWILCH	42.48	TRIP13	78	CENPA	9.22337e+13	LPL	87914	POLR2K	1342.98	MCM4	0.467949	RHOA	66	CENPK	0.0890021
KIF14	42.161	CD44	78	UBE2V1	9.22337e+13	SRSF1	87404	TYMS	1340.6	HMMR	0.467949	ANLN	66	CKAP2	0.0886381
ATAD2	42.066	CKS2	77	UBE2N	9.22337e+13	KIF2C	85072	RAB1A	1340.55	UBE2C	0.466951	UHRF1	66	FAM83D	0.0851313
TK1	42.037	KIAA0101	76	CENPF	9.22337e+13	DICER1	81544	FOXO3	1333.66	CENPF	0.466951	RANBP2	65	E2F8	0.082808
GTSE1	41.181	NUSAP1	76	CDC42	9.22337e+13	MUC1	81458	THBS1	1297.86	NDC80	0.466454	CCNE2	65	BUB3	0.0826538
GAPDH	40.608	FANCI	75	GAPDH	9.22337e+13	BUB3	80434	NRAS	1274.79	BCL2L11	0.466454	HELLS	64	GINS1	0.0798081
HELLS	40.481	CEP55	75	FUS	9.22337e+13	RAB5A	80152	HSPD1	1254.17	ZWINT	0.465957	ZWILCH	63	CKAP5	0.0786188
BUB3	38.772	BUB3	74	EZH2	9.22337e+13	ESRP1	78934	KIF2C	1182.01	NEK2	0.465957	HSPA4	62	RFC5	0.0781339
GINS1	37.671	RAD51AP1	74	TYMS	9.22337e+13	CAV1	77580	SRSF1	1155.02	H2AFZ	0.465957	SPAG5	61	SMC3	0.0718884
CKAP2	37.29	UHRF1	74	TK1	9.22337e+13	YWHAZ	77272	RRM1	1145.68	NUF2	0.465462	H2AFZ	60	RAD21	0.0694767
E2F8	37.222	ECT2	73	KIAA0101	9.22337e+13	UBE2S	76532	UBE2S	1135.42	P4HB	0.465462	UBE2T	60	KIF2A	0.0623909
FAM83D	36.952	RANBP2	73	NUSAP1	9.22337e+13	CENPA	74860	MAD2L1	1131.26	BUB3	0.464968	CENPK	58	H2AFZ	0.0600418
SMC3	36.869	ITGB1	73	FOXM1	9.22337e+13	COL1A1	73072	TOP2A	1122.68	EIF4E	0.464968	KIF14	58	RANBP2	0.0589908
CENPK	36.206	ANLN	73	HMMR	9.22337e+13	NCOA3	72818	CXCL10	1120.91	PBK	0.464968	MMP9	58	MAPRE1	0.0565032
RFC5	36.061	IGF1	72	TOP2A	9.22337e+13	MAD2L1	72556	DTL	1120.41	ANLN	0.464968	IGF1	57	DBF4	0.0559006
CDC5L	35.414	HELLS	72	PBK	9.22337e+13	CDC6	71714	YWHAZ	1071.48	CAV1	0.464475	GTSE1	57	CDC5L	0.0556259
RAD21	34.506	H2AFZ	71	SRSF2	9.22337e+13	EPRS	70458	DICER1	1063	CENPU	0.463983	SMC3	56	NDC1	0.0549773
CKAP5	34.009	CCNE2	71	LSM4	9.22337e+13	BUB1B	70110	HNRNPC	1056.25	DICER1	0.463983	CD44	56	CDC42	0.0543723
CDC42	32.643	PTPRC	71	PRPF4	9.22337e+13	KIT	70040	JUP	1042.08	FEN1	0.463492	RFC5	55	SLBP	0.0530186
MSH2	32.142	HNRNPC	70	KIF4A	9.22337e+13	RRM1	69510	POLR2J	1039.72	KIAA0101	0.461538	TK1	54	H2AFV	0.0486099
RANBP2	31.891	ZWILCH	69	GINS1	9.22337e+13	NAA50	67780	NCBP1	1039.6	CFL1	0.461053	HIST2H2BE	54	WAPAL	0.0456834
H2AFZ	31.503	PIK3CA	68	NCBP1	9.22337e+13	SPP1	67676	KIF4A	1008.41	SMC4	0.460084	HNRNPC	52	HIST2H2BE	0.043373
DBF4	30.569	UBE2T	68	ASPM	9.22337e+13	UBE2C	67434	DNAJC3	988.102	CEP55	0.459601	RAD21	52	PPP2R5C	0.0433325
KIF2A	29.564	SPAG5	68	CKAP5	9.22337e+13	FOXO3	67416	RPS11	970.333	TFRC	0.458159	PIK3CA	51	MSH6	0.0424195
MAPK1	29.539	ATAD2	68	CENPK	9.22337e+13	HSPD1	67180	KPNA2	961.568	CTNNA1	0.458159	RAC1	51	UBE2S	0.0418822
SLBP	28.897	HIST2H2BE	66	CENPU	9.22337e+13	CLU	67116	TMED2	941.978	RRM1	0.45768	ITGB1	50	RBBP4	0.0355356
ERBB2	28.121	CXCR4	65	PRC1	9.22337e+13	CD86	66420	ADIPOQ	923.776	DTL	0.45768	H2AFV	49	CDH1	0.0319996
VEGFA	28.018	SMC3	64	ZWILCH	9.22337e+13	KIF4A	65850	DDX58	921.234	ASPM	0.456726	CKAP2	49	HIST1H2BK	0.0307462
MAPRE1	27.951	KIF14	64	H2AFZ	9.22337e+13	PTBP1	64716	LAMP1	920.297	CANX	0.455775	SRSF1	48	HIST1H2BD	0.0307462
NDC1	27.908	RFC5	62	DHX15	9.22337e+13	YWHAE	64582	KMO	907.877	RAB1A	0.455301	CKAP5	48	HIST1H2BH	0.0307462
CDH1	27.462	TK1	62	CCNE2	9.22337e+13	LAMP1	64340	JAK1	904.208	PRC1	0.455301	KIF2A	48	ERBB2	0.0306318
HIST2H2BE	27.405	GTSE1	62	KPNA2	9.22337e+13	MSH2	64118	RFC5	903.266	PRKDC	0.454829	FAM83D	48	H2BFS	0.030147
PAICS	27.29	CENPK	61	UBE2B	9.22337e+13	UBE2N	61612	GDI2	886.696	SMC2	0.454357	UBE2N	46	HAT1	0.0299883
H2AFV	26.774	SRSF1	60	UBE2T	9.22337e+13	SMC4	61452	MUCL1	874	TTK	0.454357	GINS1	46	MAPK1	0.0298404
DONSON	26.272	RAD21	60	FANCI	9.22337e+13	KIF20A	61248	NUDT21	858.581	ISG15	0.454357	CCT2	46	VEGFA	0.0289723
ACTB	26.114	STAT1	60	KIF14	9.22337e+13	HNRNPH1	60938	KIT	854.758	MSH6	0.453886	E2F8	46	RHOA	0.028791
RHOA	25.975	RAC1	60	DTL	9.22337e+13	HSP90AB1	60248	HIST2H2AA3	827.8	SMC3	0.453886	UBE2S	45	ANAPC5	0.0263132
UBE2S	24.814	CCL2	59	CDKN3	9.22337e+13	ADIPOQ	60052	EIF4E	789.059	NCOA3	0.453886	SPP1	45	ACTB	0.0262036
MSH6	24.608	CCT2	57	ANLN	9.22337e+13	CCNB2	59850	PLEC	781.964	RFC5	0.453416	POLR2K	44	PRKDC	0.0260961
