# Supplementary material for: An in-silico method leads to recognition of hub genes and crucial pathways in survival of patients with breast cancer
Source: Sci Rep. 2020 Oct 30;10:18770. doi: 10.1038/s41598-020-76024-2 (PMC7603345; doi:10.1038/s41598-020-76024-2)
Supplement: Supplementary file 9 — Supplementary Information 9. [file 41598_2020_76024_MOESM9_ESM.xlsx]

## Sheet: Sheet1
Table S8. The result of Venn diagram of overlapping genes between different calculation	methods of	Cytohubba and	CytoNCA
Common genes in 4 computational methods in Cytohubba	Number	Genes	Common genes in 4 computational methods in CytoNCA	Number	Genes	Common genes in Cytohubba & CytoNCA	Number	Genes	MCODE_Cluster			Final Gene list	MCODE_Cluster
Stress, MNC, MCC, EPC	34	CENPA	Betweenness, Closeness, Degree, Eigenvector	36	ACTB	CytoNCA, Cytohubba	26	PCNA	Cluster 1			PCNA	Cluster 1
		CDK1			CENPA			RRM2	Cluster 1			RRM2	Cluster 1
		TYMS			CDK1			CCNB1	Cluster 1			CCNB1	Cluster 1
		BUB3			CDH1			CDK1	Cluster 1			CDK1	Cluster 1
		KIF11			TYMS			CENPA	Cluster 1			CENPA	Cluster 1
		CDC5L			BUB3			TOP2A	Cluster 1			TOP2A	Cluster 1
		RACGAP1			KIF11			TYMS	Cluster 1			TYMS	Cluster 1
		CDC20			MKI67			UBE2C	Cluster 1			UBE2C	Cluster 1
		GAPDH			CDC5L			KIF11	Cluster 1			KIF11	Cluster 1
		RRM2			DTL			MAD2L1	Cluster 1			MAD2L1	Cluster 1
		CCNB1			RACGAP1			RRM1	Cluster 1			RRM1	Cluster 1
		TOP2A			CDC20			KPNA2	Cluster 1			KPNA2	Cluster 1
		RANBP2			RRM2			CCNA2	Cluster 1			CCNA2	Cluster 1
		H2AFZ			VEGFA			EZH2	Cluster 1			EZH2	Cluster 1
		CCNA2			CCNB1			KIF4A	Cluster 1			KIF4A	Cluster 1
		KIF4A			TOP2A			RACGAP1	Cluster 1			RACGAP1	Cluster 1
		CDKN3			RANBP2			CDC20	Cluster 1			CDC20	Cluster 1
		PCNA			H2AFZ			KIF23	Cluster 1			KIF23	Cluster 1
		CDC6			CCNA2			KIF2C	Cluster 1			KIF2C	Cluster 1
		KPNA2			KIF4A			BIRC5	Cluster 1			BIRC5	Cluster 1
		SMC4			PCNA			CDC42	Cluster 7
		KIF2C			RFC5			RANBP2	Cluster 2|Cluster 7
		BIRC5			MAPK1			H2AFZ	Cluster 3|Cluster 2
		KIF20A			RHOA			CDC5L	Cluster 6|Cluster 3
		AURKA			KPNA2			FOXM1	Cluster 7
		UBE2C			HIST2H2BE			BUB3	Cluster 9
		CDC42			KIF2C
		BUB1B			BIRC5
		MAD2L1			UBE2C
		FOXM1			CDC42
		RRM1			MAD2L1
		EZH2			FOXM1
		CCNB2			RRM1
		KIF23			EZH2
					KIF23
					ERBB2
