# Supplementary material for: An in-silico method leads to recognition of hub genes and crucial pathways in survival of patients with breast cancer
Source: Sci Rep. 2020 Oct 30;10:18770. doi: 10.1038/s41598-020-76024-2 (PMC7603345; doi:10.1038/s41598-020-76024-2)
Supplement: Supplementary file 11 — Supplementary Information 11. [file 41598_2020_76024_MOESM11_ESM.xlsx]

## Sheet: UpregLnc
Table S10. Upregualted	lncRNAs	with	logFC > 0.5	and FDR < 0.01
PROBEID	SYMBOL	logFC	AveExpr	t	P.Value	adj.P.Val	Tumor1	Tumor2	Tumor3	Tumor4	Tumor5	Tumor6	Tumor7	Tumor8	Tumor9	Tumor10	Tumor11	Tumor12	Tumor13	Tumor14	Tumor15	Tumor16	Tumor17	Tumor18	Tumor19	Tumor20	Tumor21	Tumor22	Tumor23	Tumor24	Tumor25	Tumor26	Tumor27	Tumor28	Tumor29	Tumor30	Tumor31	Tumor32	Tumor33	Tumor34	Tumor35	Tumor36	Tumor37	Tumor38	Tumor39	Tumor40	Tumor41	Tumor42	Tumor43
201291_s_at	TOP2A	4.59582	8.81286	12.9142	3.05e-30	5.72e-29	6.5664	5.26765	5.16113	2.63335	6.15887	3.11281	4.62334	5.86636	5.16113	5.35518	2.87846	4.84266	4.17545	5.72236	5.64358	5.08869	5.19457	5.43111	5.04794	4.74081	5.21504	5.45124	5.37735	6.5007	4.73472	3.8542	5.18757	6.15887	5.77856	5.13289	5.97645	5.18282	5.65443	3.11281	4.38207	6.12076	5.21496	5.11389	5.32524	4.62334	4.77301	2.63335	4.5306
209773_s_at	RRM2	4.48108	8.63662	13.6882	5.38e-33	1.3e-31	5.63923	5.19828	6.39157	6.48415	4.96937	5.75175	5.76785	4.65134	6.39157	5.66832	7.51525	6.02349	6.15336	6.04157	6.50632	5.99483	6.54545	5.94156	5.83198	6.89019	5.78266	6.43798	5.92137	6.66789	5.05944	5.82463	5.68134	4.96937	5.85332	5.79843	6.21747	7.56032	5.98673	5.75175	5.51073	6.66573	5.15339	4.98422	5.944	5.76785	6.17528	6.48415	5.76991
228582_x_at	MALAT1	4.20558	8.19119	14.711	1.12e-36	3.96e-35	6.28422	6.16117	5.60556	5.80718	6.88416	5.18308	4.73095	5.05185	5.60556	5.50598	5.77726	5.87583	5.02504	6.18115	6.09794	5.18306	5.21349	6.7183	6.0918	5.76916	5.55403	6.24005	7.7308	6.35502	5.1546	5.94024	6.07568	6.88416	6.14933	6.17829	4.68878	5.72158	5.27213	5.18308	5.81118	5.72065	6.71541	5.84979	5.50663	4.73095	5.69614	5.80718	6.74505
210559_s_at	CDK1	3.72933	7.88294	12.6996	1.74e-29	3.03e-28	7.04193	6.56734	6.59014	6.15646	6.37026	6.76768	6.63545	6.06405	6.59014	6.42185	6.75376	6.21914	6.57353	6.33152	6.25099	6.68995	7.04049	6.4853	6.78928	6.51593	6.37204	6.74446	6.44123	6.92327	6.8652	6.62765	7.21638	6.37026	6.75416	6.78131	6.73724	6.82438	6.68775	6.76768	6.08527	6.84073	6.69699	6.12053	6.48958	6.63545	6.5837	6.15646	6.16886
211762_s_at	KPNA2	3.42827	10.3147	16.8829	1.41e-44	1.09e-42	4.9352	7.66341	6.6426	7.79533	6.47654	5.7283	4.92667	5.94963	6.6426	7.62173	7.12872	6.17812	5.9431	5.40924	7.44663	6.95929	6.59408	7.22463	6.58342	7.57904	7.54292	7.38194	7.12917	6.45604	8.05316	7.10833	6.72173	6.47654	6.04778	6.45675	4.37116	6.62265	6.37846	5.7283	6.49222	7.13244	7.11681	7.66701	7.10472	4.92667	6.24103	7.79533	7.12015
203362_s_at	MAD2L1	3.34637	7.95922	12.0584	3.04e-27	4.29e-26	5.99743	8.5302	8.2311	9.13631	7.55758	7.56081	7.6447	7.26413	8.2311	8.4938	8.97853	7.32448	6.66741	7.225	7.52225	7.77359	7.83626	7.35255	7.44978	9.04933	10.9856	7.95588	7.49782	7.93392	8.15768	8.15496	7.53342	7.55758	8.08505	7.43615	7.74057	8.23828	8.5035	7.56081	8.09992	8.8401	6.97827	7.75635	8.2967	7.6447	6.66272	9.13631	7.0166
204444_at	KIF11	3.20737	6.44635	12.6518	2.57e-29	4.39e-28	7.02967	7.30187	7.14299	6.63876	6.4966	7.77046	6.6731	6.24957	7.14299	6.63171	6.72276	6.55617	6.70231	7.04951	6.90093	7.58674	5.23173	6.62469	6.86047	6.99939	6.94843	6.92249	6.51826	7.43572	7.35346	6.88653	6.97449	6.4966	7.14016	6.49639	6.84759	6.45648	6.21955	7.77046	6.86108	8.08543	7.72646	7.04208	6.8901	6.6731	8.29025	6.63876	7.46053
214710_s_at	CCNB1	3.11542	7.94373	12.4857	9.83e-29	1.59e-27	12.6243	13.0404	13.0208	13.1855	12.9948	12.7368	12.9114	12.5654	13.0208	13.1079	12.7057	13.0021	12.8499	12.617	12.6131	13.0025	12.6845	12.9873	12.882	13.4242	12.7161	13.038	12.7534	12.6751	13.435	13.1049	12.9366	12.9948	12.6822	12.879	12.4471	12.6281	12.5058	12.7368	12.8735	12.8947	12.7339	12.6753	12.9645	12.9114	12.9815	13.1855	12.9344
202954_at	UBE2C	3.06207	8.69081	11.0094	1.17e-23	1.2e-22	7.13538	7.22264	6.24174	6.52734	6.49309	6.78153	6.75396	6.95228	6.24174	7.37422	6.76273	6.86273	7.21412	7.03268	6.7122	6.81496	7.05294	6.40718	6.18053	6.92052	6.19771	6.53939	6.80162	6.93659	6.51613	7.08378	7.24139	6.49309	6.68899	6.5804	7.87278	6.61329	7.29838	6.78153	7.11226	7.07414	7.25434	6.48465	6.76556	6.75396	7.45103	6.52734	6.92809
203358_s_at	EZH2	2.94215	7.4983	12.4948	9.14e-29	1.48e-27	10.3655	9.64239	9.98702	9.79206	9.91958	9.83943	10.2657	9.81122	9.98702	10.0892	9.68714	10.1135	10.2745	10.1996	9.68515	9.84795	9.68944	10.2078	9.57877	10.09	9.90637	9.85872	10.0342	10.249	9.49921	9.94326	9.60892	9.91958	9.82802	9.73721	9.93429	9.86313	9.91217	9.83943	9.69524	9.7865	9.75801	9.91625	10.1248	10.2657	10.1266	9.79206	10.1666
202589_at	TYMS	2.87808	9.2776	10.637	2.05e-22	1.89e-21	10.5437	10.9193	10.9909	11.784	10.5637	12.1195	10.2629	11.1527	10.9909	10.3658	10.8323	10.9594	9.77393	10.5028	9.50669	11.4087	10.4402	11.1378	12.1494	10.6741	12.2125	11.5959	10.7378	12.1565	11.9091	12.4156	11.2014	10.5637	10.5765	11.1597	11.3254	11.5226	11.016	12.1195	11.2803	12.1361	11.4319	12.2181	12.0348	10.2629	10.4125	11.784	11.8939
202870_s_at	CDC20	2.75639	7.76969	8.34267	3.36e-15	1.63e-14	9.5729	3.67033	8.69104	7.40316	7.2043	7.518	8.23247	7.09126	8.69104	7.84845	5.85901	7.99767	10.0059	10.4589	6.46854	7.60984	7.55119	8.82518	6.71589	8.90076	7.78495	9.52513	6.7633	6.98665	6.81589	6.44384	3.597	7.2043	8.22933	7.92801	6.65166	6.13053	8.46039	7.518	8.23563	6.06061	6.38951	8.01236	7.40273	8.23247	8.12324	7.40316	9.24171
204962_s_at	CENPA	2.75168	7.39939	8.44043	1.73e-15	8.64e-15	8.08814	6.93454	7.83263	6.04101	7.05999	7.33909	8.30246	7.94828	7.83263	6.89569	5.68678	7.4209	7.47604	9.42064	7.23909	6.90442	7.58244	7.12652	7.47906	7.73288	7.20276	8.40611	11.2204	7.65963	7.51858	6.47244	7.43324	7.05999	7.06214	7.50618	8.96305	7.31421	7.50087	7.33909	5.74336	6.38057	6.72076	7.86476	7.44946	8.30246	6.86735	6.04101	7.66256
204709_s_at	KIF23	2.68797	5.98021	10.1317	9.38e-21	7.39e-20	10.3774	10.2485	10.3183	10.8763	10.437	10.7868	10.1765	9.94808	10.3183	10.7083	10.1254	10.8083	10.1375	10.9188	10.1411	10.8114	9.9156	9.75341	10.7477	9.838	10.5133	10.1392	10.3078	10.1645	10.0941	9.82825	10.3117	10.437	9.65759	10.5887	10.689	10.2178	10.8269	10.7868	10.3223	10.0637	10.3226	10.6124	10.1067	10.1765	10.534	10.8763	10.4799
224589_at	XIST	2.6508	8.18069	8.6582	3.87e-16	2.04e-15	8.89649	8.06603	8.7363	7.79403	8.48018	8.00176	7.12404	8.74136	8.7363	8.3649	8.48366	8.59238	8.83975	8.8924	8.54941	8.9042	8.22204	7.49565	7.90764	9.2214	8.05531	8.96624	9.14871	8.37647	8.25011	8.32432	7.87317	8.48018	7.80523	7.83265	7.67555	7.44314	8.05353	8.00176	7.32655	8.49822	7.16209	7.49645	8.76524	7.12404	8.92842	7.79403	7.19989
200853_at	H2AFZ	2.61966	10.8003	17.7957	6.69e-48	7.08e-46	9.00268	6.92366	6.88902	7.48004	6.7782	7.46521	6.26901	7.92545	6.88902	6.4006	7.13005	8.62938	6.58582	8.71819	7.52851	6.60554	7.43911	7.14627	7.57778	6.23523	5.92249	5.96618	6.92603	7.3943	8.18822	6.86278	7.15644	6.7782	5.97703	6.50937	6.85969	7.27462	6.73	7.46521	6.47842	7.7238	6.45306	6.67415	6.71241	6.26901	7.19684	7.48004	6.42547
201202_at	PCNA	2.45368	9.95614	15.4543	2.25e-39	1.03e-37	10.2038	9.54681	9.59064	9.8037	10.4203	9.73087	10.909	8.77026	9.59064	10.2145	10.0551	9.95243	9.65682	9.85076	9.69304	8.94013	9.79391	9.26956	8.95139	10.0936	9.66762	9.22117	9.10152	9.27139	9.89202	10.5663	9.71847	10.4203	9.56643	8.84172	9.5182	8.95006	9.3064	9.73087	10.1317	9.06775	9.82555	9.40615	9.46373	10.909	9.94625	9.8037	10.1497
226400_at	CDC42	2.41162	10.2665	18.9612	3.98e-52	6.05e-50	3.79286	3.32542	3.416	3.63595	5.96069	3.67715	3.45967	7.13835	3.416	3.38087	3.2467	3.43174	4.33608	3.74974	3.42169	3.43146	3.66039	3.42006	3.62643	3.58299	3.54479	3.27875	3.68595	3.38041	3.61152	3.3016	3.67296	5.96069	3.6307	3.19777	3.4976	3.07441	3.57998	3.67715	3.28584	3.30592	3.41583	3.56296	3.42058	3.45967	3.86	3.63595	3.31404
222077_s_at	RACGAP1	2.40085	8.48194	11.2583	1.69e-24	1.87e-23	6.71482	7.41587	6.56339	6.48259	7.05085	6.96478	6.46333	6.467	6.56339	7.11735	6.74371	6.68012	6.60097	6.29491	6.57435	6.94072	6.81003	6.62576	6.63428	7.29279	6.67782	6.71841	6.62833	6.97638	6.56655	6.221	7.31072	7.05085	6.41585	6.65367	7.0707	6.9574	7.02155	6.96478	7.21147	7.86728	7.25434	6.79325	7.18288	6.46333	6.96944	6.48259	6.68103
209408_at	KIF2C	2.38931	7.63465	8.70361	2.83e-16	1.51e-15	6.78577	6.31244	6.75646	6.13952	6.22483	6.97232	7.32346	6.98592	6.75646	6.40069	7.18384	7.56792	6.41846	7.0587	6.62516	6.19543	5.75062	6.64179	6.9638	6.14803	6.98653	7.46711	7.18605	6.91044	6.30397	6.69093	5.99934	6.22483	7.40602	6.53023	6.79401	5.70642	7.0584	6.97232	6.20167	6.65254	6.48614	6.3358	6.78666	7.32346	6.68561	6.13952	6.51313
201476_s_at	RRM1	2.26866	7.35445	11.8492	1.61e-26	2.13e-25	10.9345	10.3563	10.0666	9.65943	9.70181	10.0205	9.58562	9.79586	10.0666	10.5517	9.83259	10.0865	10.2076	10.2479	9.59381	10.1102	11.0317	10.1197	9.09705	10.4446	9.95153	9.95349	9.01606	10.7766	9.68744	9.07072	10.4973	9.70181	9.95387	9.88307	10.2012	10.4554	9.51512	10.0205	10.0798	9.8543	9.38262	9.84325	9.50064	9.58562	10.5754	9.65943	10.0214
201711_x_at	RANBP2	2.2633	9.09535	13.0608	9.24e-31	1.81e-29	5.53854	4.73375	5.86521	3.65746	4.94088	4.79128	6.23868	5.97861	5.86521	5.20977	5.38865	6.38669	5.60234	5.86392	5.26629	5.24199	5.03632	5.6501	5.11093	4.85293	5.64309	4.92057	5.37601	5.06449	5.11841	6.08842	4.67163	4.94088	5.25839	4.80201	5.40542	5.25839	5.48997	4.79128	5.29159	5.08199	5.40132	4.96637	4.63153	6.23868	5.82158	3.65746	5.97968
213226_at	CCNA2	2.21992	7.43338	8.27327	5.37e-15	2.57e-14	6.9263	6.57409	5.98881	6.84059	6.3543	6.4431	6.57524	7.06693	5.98881	6.37891	5.95992	6.58961	6.65906	6.9241	6.76364	5.75752	6.34279	6.02914	6.01857	5.92873	6.15192	5.82847	6.18813	6.65632	6.41116	6.28551	6.94963	6.3543	6.80729	7.01728	6.98148	6.0997	6.79387	6.4431	6.39973	5.90439	6.87002	6.48211	5.79671	6.57524	6.55997	6.84059	6.1563
218355_at	KIF4A	2.20608	6.7811	7.92162	5.57e-14	2.43e-13	5.6301	5.02048	4.91607	4.68937	5.36059	4.69357	4.86501	4.87	4.91607	4.84127	4.58662	5.23986	4.81432	5.09419	4.38805	4.9985	5.05881	4.52183	4.80625	5.08409	5.12511	5.05915	5.2542	5.7293	4.78449	5.84287	5.16023	5.36059	5.13532	4.74291	5.13788	5.16591	4.54099	4.69357	5.243	5.13721	5.50647	5.76338	5.4749	4.86501	5.29769	4.68937	5.17313
201457_x_at	BUB3	2.13746	9.3033	14.8811	2.71e-37	1.02e-35	5.78985	5.97776	5.95708	5.81639	5.97819	6.08784	6.05461	5.81074	5.95708	5.48926	6.24433	5.93655	6.1392	5.91517	6.1845	5.82024	6.36704	5.81901	5.86672	5.91527	5.99429	5.94407	6.0453	5.82335	6.20528	5.78962	5.81895	5.97819	5.93688	6.12763	6.29174	6.02274	6.3228	6.08784	5.96044	5.92232	6.30116	5.91505	5.79278	6.05461	6.01598	5.81639	5.73482
202580_x_at	FOXM1	2.06521	7.07637	6.13099	2.96e-09	8.5e-09	5.89643	7.6816	6.12113	5.87959	5.9972	5.49345	5.29406	5.41676	6.12113	7.06358	6.22298	5.8322	5.28027	5.40608	6.18465	5.41984	7.53952	5.83911	6.08873	6.46169	6.43603	6.46163	4.8358	6.39226	6.34567	5.0118	7.10711	5.9972	6.30965	6.0952	5.22284	5.83637	6.25928	5.49345	6.61024	7.19252	6.8803	5.51522	6.35802	5.29406	6.47293	5.87959	5.8344
239153_at	HOTAIR	2.05281	5.572	5.56976	5.99e-08	1.52e-07	7.82856	6.58891	7.1029	7.70047	6.74487	7.19308	7.5682	6.01933	7.1029	7.53589	6.80569	7.7098	7.29714	7.37539	7.0466	7.67315	8.30226	6.62555	8.05124	7.79703	7.61434	7.13357	6.22391	8.07702	8.85901	8.01382	6.16363	6.74487	7.6727	8.29896	8.42601	8.67718	7.28475	7.19308	8.2424	8.1378	6.11453	6.99148	8.22808	7.5682	5.96994	7.70047	7.55486
228658_at	MIAT	2.00532	6.34875	8.00364	3.25e-14	1.45e-13	7.94498	7.51523	6.48373	6.2565	6.82754	7.05149	6.7246	7.20235	6.48373	7.92997	8.83391	7.88187	8.20961	6.7928	6.2705	8.01441	7.58543	7.24606	8.03851	6.66889	7.40633	7.15115	6.40478	7.71865	7.22781	7.54192	7.69099	6.82754	6.7923	7.59347	7.76011	7.50551	6.36654	7.05149	6.73746	7.52812	5.23425	6.2722	7.63245	6.7246	6.66436	6.2565	7.91365
210281_s_at	ZMYM2	2.00026	6.37152	10.1558	7.83e-21	6.22e-20	8.57717	7.90591	8.00366	7.52933	6.97595	6.47168	6.67675	7.18506	8.00366	7.54536	7.57713	7.06848	6.41484	8.29583	6.05499	6.76112	6.5806	6.84879	6.22782	7.70236	7.89088	8.54502	5.95972	8.18567	6.09889	7.21696	7.7717	6.97595	7.82841	6.55925	7.05845	7.86665	6.96693	6.47168	6.84338	6.94706	7.79111	5.993	7.6865	6.67675	8.30259	7.52933	7.44547
212337_at	TUG1	1.9702	9.08139	15.4116	3.22e-39	1.43e-37	6.70109	7.06833	6.71013	6.59181	6.05721	6.56236	6.14752	6.43078	6.71013	7.60018	7.08396	6.37354	6.3445	6.79189	6.85913	5.98537	7.21828	7.00571	6.49904	6.77814	6.5752	6.0232	6.60976	7.34668	6.52885	6.86763	6.82423	6.05721	6.63365	6.53031	7.27145	6.96033	6.20857	6.56236	6.76128	6.55779	5.72511	6.84812	6.45663	6.14752	7.02044	6.59181	7.12934
226663_at	ANKRD10-IT1	1.79166	9.22526	11.3721	6.94e-25	7.9e-24	9.08625	9.6204	7.41716	9.41868	9.44442	9.80418	7.9989	10.4662	7.41716	8.22588	7.76656	10.0797	6.28001	9.21568	7.1936	10.4517	8.81402	8.82263	11.5103	7.89598	10.6161	8.38235	10.5862	9.67868	11.3685	9.53431	9.84215	9.44442	7.44169	10.1739	9.63185	9.51966	6.93793	9.80418	8.67712	11.3545	9.55156	9.22238	10.8764	7.9989	7.66589	9.41868	8.54102
1558028_x_at	NORAD	1.68377	7.29216	10.1077	1.12e-20	8.78e-20	8.72639	9.07225	8.56262	8.9114	9.399	8.55995	10.0655	9.4972	8.56262	9.9143	9.62009	8.94823	10.0709	9.75372	9.52561	9.08219	9.63793	9.60852	8.21985	9.52413	9.00331	8.96034	9.01424	9.45163	8.87298	10.4638	9.19152	9.399	9.37476	8.76446	9.09897	8.69827	8.90222	8.55995	8.95915	8.95159	10.1888	9.26239	8.65712	10.0655	9.96308	8.9114	9.31951
1555858_at	THUMPD3-AS1	1.67658	6.77699	10.3718	1.54e-21	1.31e-20	8.30184	9.20441	8.51198	8.3204	7.76162	8.44564	8.90534	7.71961	8.51198	8.63495	8.80869	9.24098	7.98885	8.19468	9.17908	8.3412	7.07178	8.54838	8.7865	8.16673	8.2002	9.00762	8.2366	8.94343	8.38903	7.95284	8.71695	7.76162	9.04497	8.10778	8.37497	8.78645	9.05716	8.44564	7.59776	8.45542	7.77537	7.7181	8.51988	8.90534	8.33283	8.3204	7.77087
239432_at	PSMA3-AS1	1.6578	7.36228	12.6961	1.79e-29	3.11e-28	7.36394	7.99907	5.70044	5.50712	5.68981	5.04806	5.62056	5.08065	5.70044	8.38938	6.82025	5.06997	5.24552	4.68594	6.76342	6.04779	6.36212	6.13037	6.7904	6.84493	4.49594	7.82957	5.59354	6.77548	4.83359	7.31969	6.68773	5.68981	4.92115	4.70299	6.45879	6.39559	6.93996	5.04806	4.3554	7.38714	5.92347	5.02987	7.23752	5.62056	5.31364	5.50712	5.68951
215009_s_at	THAP9-AS1	1.52494	8.18879	11.004	1.22e-23	1.25e-22	10.262	11.3775	10.5782	10.111	11.3547	10.7493	10.477	10.9162	10.5782	10.5288	10.2725	10.2996	10.7882	10.6588	10.9958	10.9729	10.1415	10.3128	10.0592	11.0954	10.6215	10.5075	10.2257	11.7321	13.3833	10.5727	11.2508	11.3547	10.9766	10.3223	10.6364	10.1089	10.0244	10.7493	10.677	10.5092	9.79007	11.1669	10.5429	10.477	11.8477	10.111	10.5372
242350_s_at	ST8SIA6-AS1	1.50178	6.13907	3.34258	0.000943146	0.00155344	7.64583	4.89867	8.03856	4.58053	8.45654	6.74128	8.00928	6.96286	8.03856	7.10052	7.56471	6.23432	8.17674	6.60949	7.01123	8.24669	6.49174	7.9374	7.03447	8.13617	8.21346	7.6372	6.30929	7.99027	7.33426	5.79553	5.33909	8.45654	8.07273	8.19169	6.15147	7.42732	6.74553	6.74128	8.12524	8.05985	6.29998	8.17739	7.92519	8.00928	7.44649	4.58053	8.23963
220918_at	RUNX1-IT1	1.45685	6.73304	8.75902	1.92e-16	1.05e-15	5.54878	6.44237	5.1963	5.30503	6.51225	5.18328	5.69293	6.59295	5.1963	6.23329	5.04255	5.75419	5.45535	5.75941	5.56706	6.09215	5.87317	5.2892	5.70268	5.93412	5.37067	5.29769	6.00117	5.5619	5.63344	6.18097	6.03431	6.51225	5.40857	5.1713	5.02542	5.54828	5.19699	5.18328	5.32578	5.61512	5.53553	5.42671	5.75649	5.69293	5.21926	5.30503	5.20321
1556821_x_at	DLEU2	1.42771	8.35749	10.7681	7.53e-23	7.19e-22	10.0183	10.4362	10.5312	10.6411	11.2795	10.0648	11.3336	11.4797	10.5312	10.5174	11.0598	10.848	10.6151	11.0291	10.2838	10.0661	10.0366	9.98061	10.5684	10.858	10.5401	10.5821	10.7505	10.9129	10.5232	10.4154	10.408	11.2795	10.7786	10.3294	10.6038	10.1755	10.3236	10.0648	10.276	10.1698	11.4444	10.8793	10.2466	11.3336	10.4636	10.6411	10.2461
229635_at	LINC01094	1.42708	5.58988	7.84491	9.21e-14	3.95e-13	5.53618	6.83874	6.38688	6.53195	5.65164	5.49179	5.3554	5.81365	6.38688	6.62125	6.11717	6.27985	5.96993	6.13276	6.14291	5.70608	6.95496	5.32787	5.77849	6.76997	5.685	6.29032	6.33307	6.08176	6.03233	6.16351	7.22993	5.65164	6.36326	6.75657	5.87195	5.9023	6.36739	5.49179	5.81862	6.1351	6.01907	6.66555	6.0964	5.3554	5.61683	6.53195	5.7745
64432_at	MAPKAPK5-AS1	1.30164	5.93751	12.4825	1.01e-28	1.62e-27	11.5513	12.3012	12.7174	13.0122	11.8759	11.9591	11.7047	11.4423	12.7174	11.3237	11.3618	11.8939	11.302	11.5552	11.6478	11.3845	11.7198	11.6542	11.992	11.5466	12.3341	12.0207	12.0886	11.9961	11.7683	12.6793	12.486	11.8759	12.0262	11.9804	11.8471	12.1755	12.4345	11.9591	11.735	11.4166	11.7618	11.2477	11.7611	11.7047	12.3171	13.0122	11.722
227745_at	RNF139-AS1	1.29507	6.45643	8.14037	1.31e-14	6.05e-14	9.09866	7.99296	9.50713	8.99471	10.2777	8.7447	10.0976	10.9112	9.50713	9.43613	10.4114	10.1882	9.85434	9.61509	9.46954	10.7073	9.22014	7.66124	10.1936	9.49496	10.2179	10.7608	10.2614	9.76863	9.90207	9.78136	7.98061	10.2777	9.30161	10.4733	9.50989	9.67032	9.64325	8.7447	9.53115	9.39108	10.8949	9.88042	9.79538	10.0976	8.56873	8.99471	9.1817
230256_at	RUSC1-AS1	1.13526	7.64086	7.50399	8.28e-13	3.28e-12	6.8185	6.39421	6.2807	6.88017	6.18411	6.62768	6.36552	6.72296	6.2807	6.00101	5.94411	6.46267	6.68808	6.83309	6.21728	6.14954	6.07103	6.25044	6.35236	6.11485	6.62565	6.20998	5.91482	6.81824	6.42912	6.81061	6.72363	6.18411	5.98442	6.85364	6.2392	6.11909	6.61013	6.62768	6.46115	6.91681	6.50678	6.36547	6.62775	6.36552	6.62772	6.88017	6.20622
227383_at	LINC00869	1.13375	9.21792	5.26845	2.75e-07	6.58e-07	6.40681	5.72292	5.85305	5.83423	5.95559	6.16505	6.56694	5.71126	5.85305	5.76122	5.37662	6.96522	6.41996	7.07876	5.62489	6.24921	5.96902	5.52221	5.67272	5.50847	5.70238	5.33037	6.22443	5.62763	5.59069	5.50882	6.52476	5.95559	6.29675	6.33381	6.93618	5.88851	6.30029	6.16505	5.87686	5.97332	5.62842	5.83319	5.48595	6.56694	6.10911	5.83423	5.62243
229899_s_at	ZFAS1	1.05105	7.6559	7.59947	4.51e-13	1.82e-12	6.27041	6.79323	7.25254	7.38654	7.30852	7.31871	6.49818	6.51594	7.25254	7.66839	7.30414	7.20053	7.5058	6.39442	7.03667	6.84946	7.83007	6.74175	6.57153	7.36725	7.3579	7.53394	7.73419	7.16142	7.4222	7.32037	6.16519	7.30852	7.12775	7.06862	6.44143	6.81216	6.4218	7.31871	7.16828	6.79206	6.29014	7.52588	7.18749	6.49818	7.38194	7.38654	7.50304
228799_at	NCK1-DT	1.03919	6.09424	7.26039	3.83e-12	1.43e-11	5.60955	5.19617	6.40136	5.78464	6.24206	5.91443	5.84996	5.98422	6.40136	5.87052	6.04995	5.5591	6.21613	5.69542	6.10971	5.50062	5.97902	6.4458	5.77304	6.06555	7.02331	6.43682	5.57276	6.49726	5.77151	5.75974	5.70276	6.24206	6.40884	6.02559	5.54601	5.76118	5.44545	5.91443	5.72683	6.39193	6.07596	6.26307	6.23625	5.84996	6.23254	5.78464	7.06477
242812_at	HCG18	1.0283	5.71267	6.42046	5.8e-10	1.77e-09	9.52554	8.79975	8.12412	8.76132	9.56817	8.83093	9.43709	7.04268	8.12412	7.73826	11.2911	9.49598	10.3021	6.3594	9.94867	10.4813	11.5711	7.70567	9.88038	8.87661	7.27963	7.76314	6.52244	9.57767	9.88419	5.73992	8.97106	9.56817	8.40376	7.0498	9.91945	11.1191	8.70792	8.83093	9.46759	9.70103	9.19127	10.2949	9.51671	9.43709	9.65917	8.76132	9.16555
239162_at	DAPK1-IT1	1.00414	5.98354	5.60312	5.04e-08	1.29e-07	7.69946	8.75865	7.65923	7.69043	8.26582	8.04305	8.52995	8.17557	7.65923	7.61415	7.80844	8.02455	8.09349	8.02789	8.17226	8.96006	7.39939	7.61412	7.76267	7.39824	7.81103	7.29352	8.18235	7.78036	7.96423	7.63655	8.81847	8.26582	7.93877	7.97069	8.35117	8.01982	7.74507	8.04305	7.99398	8.00589	6.95234	8.0592	7.79608	8.52995	8.14508	7.69043	7.43407
1558515_at	FTX	0.997558	7.67456	5.23711	3.21e-07	7.61e-07	7.42641	6.60324	6.23102	6.7535	6.29417	6.62192	7.22579	6.30303	6.23102	5.84317	7.49416	6.54832	6.74298	6.93144	6.34541	6.70286	6.73958	6.80058	7.17008	6.34029	6.39491	6.30451	6.1598	6.37602	7.00717	6.63723	7.05546	6.29417	6.87125	6.77053	7.7361	6.61279	6.58556	6.62192	5.99529	6.12773	7.90992	6.36009	6.43458	7.22579	6.61647	6.7535	6.46392
230710_at	MIR210HG	0.978799	6.36559	4.65964	4.91e-06	1.04e-05	7.03098	8.03174	8.48627	9.06631	6.75957	7.09212	6.14973	7.91202	8.48627	8.86445	8.6826	8.11931	7.58123	7.17343	8.26416	8.31956	9.31383	8.62741	8.64058	9.08364	8.54592	8.44696	10.0537	8.63016	8.20819	8.72318	8.04753	6.75957	7.5235	8.79517	7.0179	8.85116	8.04552	7.09212	8.16186	9.04176	8.18749	8.29857	9.04401	6.14973	7.60118	9.06631	8.72554
227129_x_at	LINC01000	0.933286	8.64554	8.31538	4.04e-15	1.95e-14	7.97732	9.1425	7.45623	7.52433	7.03206	7.9057	8.92535	8.3068	7.45623	7.43496	8.48573	7.37887	6.84003	6.68095	7.53468	8.06808	8.24931	7.11467	7.05129	7.37629	7.65505	7.70039	6.66295	7.78504	7.02521	7.74548	8.93945	7.03206	7.20111	7.91763	7.8963	7.6916	7.48086	7.9057	6.90818	7.21898	8.19082	7.21885	7.82578	8.92535	7.20848	7.52433	7.42896
227431_at	APTR	0.902114	6.54799	7.58311	5e-13	2.01e-12	9.32247	8.25073	8.57351	8.23126	7.91942	8.40955	9.81745	8.79517	8.57351	8.54286	8.61831	8.62375	8.60947	9.31154	8.35977	8.81928	8.7079	7.56035	8.1984	9.11223	8.40126	8.35379	10.1063	8.87667	8.06048	8.77153	8.65213	7.91942	8.89265	8.92343	8.82875	8.71295	8.98221	8.40955	9.00274	8.23208	9.27983	8.66677	8.28698	9.81745	8.64649	8.23126	8.5087
65588_at	SNHG17	0.845995	7.6267	6.48574	3.99e-10	1.23e-09	10.0214	8.0257	9.60218	8.09956	8.43398	8.4741	7.88916	8.83761	9.60218	8.93965	8.98123	9.01425	9.27764	9.35769	8.77644	9.78122	7.79023	8.52876	9.03859	10.3795	8.63568	9.16622	8.88751	8.55746	8.50389	9.33141	7.22545	8.43398	8.26029	8.7539	8.24454	8.06689	8.67072	8.4741	7.79754	8.4438	7.04503	8.01572	9.1219	7.88916	9.27001	8.09956	8.32085
224443_at	LINC00467	0.832747	6.40514	4.71132	3.88e-06	8.32e-06	6.83075	6.31745	6.63205	6.3573	6.43353	6.81599	6.8636	5.98884	6.63205	6.62853	6.69134	6.51854	6.49817	6.88115	6.73827	6.01129	6.45151	6.46744	6.51151	6.24048	6.55997	6.35404	6.37122	6.73828	5.9659	6.4335	6.45395	6.43353	6.22289	6.58354	6.40691	6.02836	7.18131	6.81599	6.4847	6.56815	6.5033	6.47143	5.99597	6.8636	6.78915	6.3573	6.24849
1556180_at	LINC00847	0.827721	6.63958	6.81251	5.87e-11	1.96e-10	8.08497	6.85034	7.69938	7.87032	8.09309	8.16632	7.92221	8.01526	7.69938	7.21692	6.8795	7.96209	8.15548	8.03261	6.99129	7.53951	7.20143	6.98255	7.32053	8.59737	7.62752	8.04942	8.18868	7.41934	7.80686	7.61119	6.87979	8.09309	7.76766	7.41838	7.95598	7.10532	7.9034	8.16632	7.33654	7.60004	6.99172	7.4089	7.33591	7.92221	7.99704	7.87032	7.35109
227446_s_at	DHRS4-AS1	0.822775	7.78025	5.07279	7.15e-07	1.64e-06	5.66051	7.074	6.54291	6.22591	6.02137	5.97834	5.88272	6.3271	6.54291	6.87968	9.02955	6.06402	5.77566	5.15383	5.97893	6.53326	6.14868	6.45016	6.19814	7.59785	6.11675	7.5081	6.91782	5.93963	6.08028	8.15155	6.30802	6.02137	5.91626	6.57	6.38142	6.40842	6.06398	5.97834	5.80177	7.10434	6.45137	6.6507	7.2946	5.88272	5.94505	6.22591	6.14167
1557685_at	ASAP1-IT2	0.818956	5.87069	6.57539	2.37e-10	7.49e-10	7.28764	6.12755	6.5032	6.31782	6.66901	6.58468	7.03499	7.0584	6.5032	6.24778	6.32508	7.36104	6.61886	7.15734	6.51335	6.31327	6.9888	6.68055	6.35917	6.43218	6.33468	6.71305	7.14814	6.76425	6.27899	6.31641	6.31271	6.66901	6.22534	6.51449	7.28366	6.67567	6.92736	6.58468	6.81663	6.70804	7.55993	6.77628	6.5742	7.03499	7.03909	6.31782	6.64366
233013_x_at	WAC-AS1	0.809078	8.18276	10.1424	8.65e-21	6.85e-20	8.9273	7.81845	8.4698	7.70218	8.07632	8.92107	7.96008	8.19247	8.4698	8.19003	8.09564	8.8659	8.76237	8.55374	8.16739	8.08854	7.90701	7.92056	8.35871	8.31051	7.75589	8.53348	8.01619	8.42798	8.06333	7.49071	8.21589	8.07632	8.25828	8.34411	8.89045	7.94672	8.15038	8.92107	8.01329	8.18394	7.57364	8.29958	8.21509	7.96008	9.14551	7.70218	8.04346
220694_at	ASAP1-IT1	0.800708	7.08401	4.84815	2.07e-06	4.56e-06	5.68755	7.00666	5.57301	5.74245	5.60109	7.14811	5.83022	6.01474	5.57301	7.27556	5.35393	5.93685	5.57939	5.53524	6.62465	5.50959	5.30003	6.30982	5.79336	4.83247	5.12621	6.07575	5.18828	4.41552	5.62854	5.36064	5.92357	5.60109	4.49093	5.0023	6.75956	7.04293	5.88385	7.14811	5.53532	7.53769	5.82628	4.58099	7.07287	5.83022	4.85104	5.74245	5.58347
226995_at	LINC00205	0.795551	6.51129	6.2148	1.86e-09	5.42e-09	10.8715	10.3956	10.7012	9.33324	10.6669	9.48094	11.0887	11.4713	10.7012	9.75175	10.9589	11.3083	10.2473	11.125	10.8854	11.5949	10.2886	9.17919	11.4389	10.589	11.179	9.61029	9.78105	11.8207	11.3174	10.9768	10.1962	10.6669	10.437	11.0375	10.3117	12.3178	11.5747	9.48094	11.2642	11.2904	10.0385	10.1258	11.7716	11.0887	9.94484	9.33324	9.27053
224644_at	FGD5-AS1	0.759434	9.5403	6.55611	2.66e-10	8.34e-10	6.52032	6.19468	7.68724	3.8589	6.70946	7.05819	7.59259	7.67026	7.68724	7.26682	8.01975	6.91076	7.11374	7.87467	7.08687	7.50471	5.92079	6.09107	7.06321	7.18063	6.93922	8.84585	9.34534	5.68103	6.50743	9.77059	6.02185	6.70946	4.92737	6.51549	5.12773	5.67273	8.65589	7.05819	6.47741	6.2961	5.728	6.2632	6.49958	7.59259	7.00663	3.8589	5.28427
226235_at	LINC00667	0.756343	7.41775	5.59853	5.16e-08	1.32e-07	8.6334	8.27213	8.25743	8.45642	8.28349	8.2481	8.46038	9.15423	8.25743	7.59742	7.92636	8.49124	7.37835	7.97121	8.79222	8.41766	8.20409	8.70572	8.1387	8.1633	8.22349	7.80787	8.54544	7.88656	7.86749	7.86651	7.9686	8.28349	8.10117	8.93936	7.98511	8.10456	8.94116	8.2481	8.71437	8.09076	8.36276	8.02264	8.09284	8.46038	8.34353	8.45642	8.0558
226413_at	LINC00938	0.727097	7.08274	5.32688	2.06e-07	4.98e-07	7.00819	5.90143	6.34768	6.88905	6.75624	6.39119	6.95356	6.4615	6.34768	6.04575	6.37005	7.35247	7.72117	6.43734	6.4123	6.48407	5.53456	6.55534	5.81564	6.76026	6.29633	6.59156	6.72813	6.25812	6.5927	5.35891	5.97145	6.75624	6.61351	6.37991	7.08969	5.42664	6.79425	6.39119	6.08605	5.75093	6.71846	6.19524	6.08004	6.95356	6.86673	6.88905	6.95246
235191_at	LINC00662	0.717911	5.81538	4.3723	1.74e-05	3.47e-05	8.00655	6.73642	6.8593	6.38353	6.49078	7.17125	6.94378	7.4552	6.8593	6.18734	6.37889	7.57815	7.16686	7.71649	6.52983	7.39246	6.72414	5.95978	6.03741	6.55575	6.72746	6.31334	6.83519	6.94412	6.18478	6.57405	7.49904	6.49078	7.12728	7.12382	7.39262	6.5271	7.21997	7.17125	6.41716	6.40154	7.03288	6.97204	6.762	6.94378	7.07307	6.38353	6.52572
231979_at	GABPB1-AS1	0.709016	6.08193	3.13903	0.0018764	0.00297135	7.47816	7.68955	7.40632	7.67981	7.64643	8.27711	7.44245	7.70281	7.40632	7.78902	7.59539	7.65036	7.60984	7.82625	7.10557	7.58916	7.21697	7.46344	7.8248	8.80263	7.5826	8.31873	7.93394	7.85269	7.87809	7.75897	7.3198	7.64643	7.36738	7.48741	7.26178	7.1814	7.14642	8.27711	8.23227	7.87087	6.82378	7.3217	7.96144	7.44245	7.88098	7.67981	7.96703
231233_at	PCAT6	0.701195	6.5697	4.40647	1.5e-05	3.02e-05	9.92428	9.41461	9.95473	9.6376	10.0183	9.9813	10.3103	9.60258	9.95473	9.20425	10.071	9.14831	9.80144	10.1878	10.1574	9.93657	9.85551	10.0653	9.55744	9.69912	9.66663	9.65988	10.0885	9.62186	9.90185	9.58259	9.73559	10.0183	10.4134	9.93899	9.95006	10.227	9.58774	9.9813	10.2897	9.136	9.49938	9.76412	9.97994	10.3103	9.88536	9.6376	10.0093
235152_at	FAM111A-DT	0.676059	7.27254	4.57561	7.15e-06	1.49e-05	6.22981	4.74504	5.44635	5.28962	6.50976	7.90568	4.90212	7.92572	5.44635	6.37253	9.10862	6.15319	4.63759	7.47434	5.11635	4.61342	6.0664	5.77106	8.82095	6.20454	5.52542	5.20412	10.3773	5.70722	5.6414	5.16584	4.96817	6.50976	6.92752	6.01647	5.63201	6.14936	5.91821	7.90568	6.97009	5.65568	6.86751	7.02546	6.78482	4.90212	4.85409	5.28962	7.17176
1555852_at	PSMB8-AS1	0.657073	6.89817	3.09181	0.00219026	0.00344559	9.83348	9.79898	9.52782	9.64999	9.2081	9.2957	9.05585	9.82187	9.52782	8.93706	10.0131	9.20997	8.46066	9.33756	9.15688	8.77914	9.00443	8.90973	8.51656	8.52861	8.75769	10.0874	8.27542	9.24823	8.9315	10.3511	9.30291	9.2081	9.15521	9.13211	9.57568	8.99232	8.44346	9.2957	8.88874	9.52308	9.2641	8.6157	9.01934	9.05585	9.67715	9.64999	8.6123
231808_at	OIP5-AS1	0.622509	6.62998	5.11004	5.97e-07	1.38e-06	7.7039	6.32172	7.35756	8.63931	7.18598	7.98795	6.82344	7.13153	7.35756	7.86149	7.41847	8.29787	7.86657	7.02745	6.69412	7.72496	6.8847	6.66995	7.51429	7.7966	8.06114	6.47042	6.76047	7.46179	8.91481	7.17083	6.54206	7.18598	6.99266	8.17283	6.71245	8.4433	6.79132	7.98795	8.88937	9.82386	8.22653	8.15768	8.78482	6.82344	7.28558	8.63931	7.46158
235174_s_at	LINC01003	0.610135	7.50694	3.2287	0.00139172	0.00224033	9.36743	10.3376	9.94587	9.75694	10.0785	9.73087	9.74785	10.3689	9.94587	9.42278	9.17133	9.19384	10.0302	9.88562	11.0348	9.86562	9.97203	9.55557	9.53875	10.0947	9.03057	9.67646	9.34655	9.44176	10.3653	8.83313	10.5925	10.0785	9.98195	9.79587	10.2285	8.98996	9.52797	9.73087	8.81174	10.0306	10.1675	8.24051	9.36461	9.74785	10.0866	9.75694	9.49217
224870_at	DANCR	0.604666	9.30019	3.65355	0.000308758	0.000538459	5.88496	5.40526	5.26451	5.781	5.70691	4.76418	4.6358	6.49364	5.26451	5.37385	6.13772	5.76157	4.33112	5.37008	4.35044	6.93466	4.10437	4.34106	6.61865	6.26656	6.63597	6.33025	5.31151	5.14456	5.88336	7.02792	5.24571	5.70691	4.43735	6.45162	4.51403	5.49211	4.83892	4.76418	4.715	5.67038	5.88668	5.30611	7.87765	4.6358	4.03419	5.781	4.68246
1558801_at	NNT-AS1	0.60205	6.18358	2.7779	0.0058413	0.00871749	10.3057	11.6379	10.7686	10.1417	10.849	10.7614	10.919	11.0338	10.7686	11.0679	11.3478	11.5721	10.3208	11.041	11.9282	11.0095	10.5271	11.1918	11.3883	11.4233	11.6271	11.2373	11.2058	11.8682	10.9487	11.4771	11.6124	10.849	11.6479	11.0309	10.3151	11.4243	11.0699	10.7614	11.3111	11.6748	11.5012	11.1968	11.1753	10.919	11.0588	10.1417	10.9723
210109_at	SND1-IT1	0.555323	7.11436	5.88518	1.13e-08	3.09e-08	5.62238	7.06985	5.86137	6.55692	6.08384	6.06796	5.35518	5.60039	5.86137	6.02345	6.26051	5.15663	5.65051	5.48272	5.66796	5.33432	6.86814	5.23643	5.30735	6.49946	5.51137	5.06342	4.45665	6.28199	5.86103	5.20912	7.37212	6.08384	5.60292	5.47255	6.25828	5.61055	5.88306	6.06796	6.40652	7.19799	6.71012	5.65387	6.11898	5.35518	6.91223	6.55692	6.07164
244490_at	LINC01355	0.547465	6.189	3.59522	0.000382998	0.000660022	8.00195	8.50444	7.96364	9.10262	7.77495	7.84472	8.50206	7.42368	7.96364	8.82142	9.1749	8.20119	8.46424	7.9122	7.73819	7.60829	9.42012	8.8087	7.47464	9.10564	7.7959	9.06136	7.62397	8.8504	7.75641	8.87032	8.03539	7.77495	8.10892	8.59892	7.49925	7.93225	7.80582	7.84472	7.23448	7.60096	8.11575	7.86513	8.46983	8.50206	8.94516	9.10262	9.21918
205677_s_at	DLEU1	0.526403	6.87956	4.01096	7.77e-05	0.000144851	5.90052	6.08867	6.60686	6.46964	5.63871	5.52391	4.95371	6.49391	6.60686	7.10774	5.75124	5.99833	4.63644	5.81634	7.06372	5.93604	6.06086	5.49629	5.30079	7.01782	5.34744	5.56582	6.7657	5.32732	6.31065	5.32731	5.90102	5.63871	5.43013	5.52289	5.09578	6.42997	4.93444	5.52391	5.33962	7.57708	5.83011	4.96267	7.13723	4.95371	5.47011	6.46964	6.08843
212957_s_at	LINC01278	0.525596	6.44986	3.7537	0.00021191	0.000376931	6.82336	7.58871	6.13592	7.2497	8.55984	7.16036	8.08904	7.93176	6.13592	7.93412	7.69681	8.50397	7.50735	7.46932	7.50094	8.85207	7.69987	7.42931	8.23709	9.21824	7.45171	7.9663	7.25836	7.15155	7.90843	8.08106	7.46885	8.55984	7.4373	7.71481	7.91939	8.40157	7.01635	7.16036	8.56532	6.10902	7.20404	8.39828	8.32115	8.08904	8.27237	7.2497	7.14713
238557_at	CHKB-DT	0.523744	6.31283	5.13427	5.31e-07	1.24e-06	6.04974	4.62451	6.41066	5.19929	6.03327	6.8476	6.24723	6.55552	6.41066	5.70563	6.12117	5.35049	6.13136	5.9553	5.65137	5.92986	4.75443	6.68708	6.35151	5.45489	7.03401	6.54535	5.91009	6.27877	5.65476	5.58222	5.0086	6.03327	5.96846	5.75058	5.0584	5.5228	6.0884	6.8476	5.97656	5.93813	5.70167	7.00165	6.40125	6.24723	6.5228	5.19929	6.41746
238540_at	GARS-DT	0.517877	5.77056	4.22351	3.26e-05	6.34e-05	8.22853	8.20193	7.67041	7.8594	7.63366	7.38249	8.11173	7.03449	7.67041	8.48896	8.10906	8.67757	8.02797	8.32256	8.60721	8.84871	8.87134	8.07628	8.02396	8.39031	8.05172	8.1176	8.54151	7.92988	8.85838	7.78013	8.39859	7.63366	8.45191	7.78569	8.82662	7.91925	7.94028	7.38249	7.7765	8.7942	7.5234	7.84879	7.92938	8.11173	7.68256	7.8594	8.63483
[truncated: 235 more columns]
