# Supplementary material for: An in-silico method leads to recognition of hub genes and crucial pathways in survival of patients with breast cancer
Source: Sci Rep. 2020 Oct 30;10:18770. doi: 10.1038/s41598-020-76024-2 (PMC7603345; doi:10.1038/s41598-020-76024-2)
Supplement: Supplementary file 12 — Supplementary Information 12. [file 41598_2020_76024_MOESM12_ESM.xlsx]

## Sheet: DownReg
Table S11. Downregualted	lncRNAs	with	logFC< 0.5	and FDR < 0.01
PROBEID	SYMBOL	logFC	AveExpr	t	P.Value	adj.P.Val	Tumor1	Tumor2	Tumor3	Tumor4	Tumor5	Tumor6	Tumor7	Tumor8	Tumor9	Tumor10	Tumor11	Tumor12	Tumor13	Tumor14	Tumor15	Tumor16	Tumor17	Tumor18	Tumor19	Tumor20	Tumor21	Tumor22	Tumor23	Tumor24	Tumor25	Tumor26	Tumor27	Tumor28	Tumor29	Tumor30	Tumor31	Tumor32	Tumor33	Tumor34	Tumor35	Tumor36	Tumor37	Tumor38	Tumor39	Tumor40	Tumor41	Tumor42	Tumor43
1558828_s_at	CARMN	-2.67488	6.71877	-10.3117	2.43e-21	2.03e-20	8.97016	7.64463	8.58384	8.35896	7.65401	8.14467	9.21963	8.27407	8.58384	8.69086	7.81236	8.92544	8.60265	8.49501	8.00671	7.29734	8.39053	8.09368	7.71596	7.98941	7.92232	8.11292	8.87454	8.4345	7.9013	7.60807	7.62206	7.65401	8.28534	7.93208	8.24235	7.89915	7.7638	8.14467	7.65326	8.80951	7.86405	8.18424	8.90204	9.21963	8.58913	8.35896	7.77495
209057_x_at	CDC5L	-2.18723	6.54117	-22.6243	3.86e-65	2.62e-62	4.9904	5.07214	5.47093	5.81441	5.89564	5.46728	5.44011	6.55758	5.47093	5.10221	6.22878	5.12812	5.60881	5.51271	5.69242	5.13919	5.4263	5.62801	5.53756	4.95316	5.66264	4.96388	5.22339	6.07145	5.54619	5.31922	4.99842	5.89564	6.30357	5.20756	5.21574	5.51072	5.21526	5.46728	5.33489	5.15874	7.11707	5.70544	5.11906	5.44011	5.40772	5.81441	6.22085
210794_s_at	MEG3	-2.14535	6.34051	-12.639	2.85e-29	4.84e-28	6.11516	6.27513	6.11606	6.15875	6.19289	6.60502	6.26124	6.22883	6.11606	6.08044	5.85956	6.24423	6.28831	6.24362	6.46401	6.26234	6.57598	6.32898	6.13702	6.17506	6.16612	6.17288	6.07046	6.01059	6.2398	6.2053	6.52218	6.19289	6.47635	6.37305	6.51805	6.23844	6.27026	6.60502	6.38031	6.14794	6.73463	6.27548	5.98072	6.26124	6.48967	6.15875	6.08843
228642_at	HOTAIRM1	-1.81295	6.37404	-10.9705	1.58e-23	1.6e-22	6.01267	4.09158	4.79681	4.80176	5.25091	4.90952	5.05328	5.45156	4.79681	5.31456	5.38088	6.40856	3.6998	5.33383	5.50788	7.58847	3.93004	4.73382	6.6699	5.36144	6.42648	4.32552	6.04315	6.53395	6.11043	4.6721	4.0582	5.25091	6.59778	6.56119	5.26032	5.6598	4.50736	4.90952	4.67495	6.1632	7.41044	5.68483	6.55276	5.05328	4.34771	4.80176	4.41158
228040_at	GLIDR	-1.53515	6.98852	-10.9372	2.05e-23	2.04e-22	8.4377	8.56544	8.63564	8.28936	8.65232	7.98985	7.77496	8.75879	8.63564	9.36	9.36203	8.31803	7.82433	7.47434	9.33618	8.46458	8.89985	8.53624	8.59691	9.00497	8.127	9.13682	8.9474	8.51494	7.86994	10.161	7.93847	8.65232	8.75172	8.53533	8.47148	8.92685	7.41549	7.98985	8.64383	9.3253	8.04763	8.41168	8.86335	7.77496	8.49035	8.28936	8.51331
229086_at	ZNF436-AS1	-1.52315	6.00231	-16.5795	1.8e-43	1.24e-41	7.02967	5.8578	6.30296	6.39935	5.79835	6.47675	6.06978	5.73574	6.30296	4.9498	5.76024	6.70153	6.33918	6.17036	6.37486	5.53152	5.04825	6.45586	6.25167	5.91189	5.70251	5.13919	6.13955	5.40362	6.07057	5.05103	6.60197	5.79835	6.03552	6.32817	6.31916	5.46153	6.2527	6.47675	5.5561	6.07053	4.87214	6.81805	5.07391	6.06978	5.67709	6.39935	6.2199
225381_at	MIR100HG	-1.37835	5.87258	-5.78652	1.92e-08	5.13e-08	8.81217	9.95854	8.23997	9.67235	10.0024	9.31722	8.39128	10.5772	8.23997	9.75258	8.44313	9.67858	7.94981	10.4109	8.5694	8.40863	6.81701	9.50031	9.99375	9.01577	9.03805	9.13988	8.5574	8.96642	9.19697	8.86545	9.661	10.0024	9.03335	8.76186	9.88257	9.87504	8.85043	9.31722	8.97807	10.5161	9.33551	9.52007	9.05786	8.39128	8.78989	9.67235	9.14421
1560081_at	RAD51-AS1	-1.30546	6.73385	-11.7207	4.46e-26	5.66e-25	11.4583	6.80683	11.2181	7.72341	10.5152	9.22803	9.76037	9.71956	11.2181	11.9307	11.2993	9.48016	8.70411	11.1094	9.49721	10.8301	9.53967	11.701	9.80633	10.1674	11.6517	11.0355	8.5996	11.4512	9.02229	9.42617	6.95734	10.5152	10.5651	8.63523	7.76726	10.6499	10.7281	9.22803	9.75288	9.99764	12.0566	11.3776	10.7849	9.76037	12.1548	7.72341	10.8671
228049_x_at	SNHG19	-1.2489	9.35643	-6.54241	2.87e-10	9e-10	7.74038	6.71897	7.40102	7.38178	7.77215	7.27258	7.51028	7.17532	7.40102	6.84432	6.87131	7.12746	7.58916	7.29364	6.92821	7.0095	7.57452	7.26566	6.99651	7.44417	6.72131	6.80382	6.96017	7.42584	7.44069	7.34573	6.6323	7.77215	7.14334	7.03608	6.9428	6.81331	7.56983	7.27258	7.19601	6.93032	7.56293	7.21721	7.05427	7.51028	7.2749	7.38178	7.10529
225698_at	EPB41L4A-AS1	-1.24324	8.31052	-8.47536	1.36e-15	6.86e-15	6.0957	5.92778	5.93665	5.92728	5.85755	5.88027	5.78247	6.26672	5.93665	6.00894	5.60303	6.06053	6.10142	6.3025	5.42644	5.54177	5.93017	5.80098	5.70225	6.00135	6.03335	5.95862	5.93342	5.80065	5.9385	6.1651	6.08942	5.85755	6.1532	5.9308	5.94729	5.41219	5.84383	5.88027	6.07935	6.07693	6.53247	5.81061	5.85537	5.78247	6.05834	5.92728	5.87397
237591_at	LINC00173	-1.21596	6.01477	-3.80478	0.000174349	0.000313056	8.87005	7.71269	6.68007	7.31289	6.586	6.99448	7.64457	7.51908	6.68007	7.73601	7.75515	7.43053	7.43276	7.75965	7.16752	7.25513	7.43745	7.22432	7.50626	7.899	6.80328	6.96399	6.81922	7.4577	6.9921	7.09674	7.68422	6.586	7.15558	6.77401	7.39908	6.9462	7.77904	6.99448	7.04249	7.5234	7.17521	6.88894	7.3371	7.64457	7.78827	7.31289	7.41608
232066_x_at	CTBP1-DT	-1.19409	5.89109	-14.7355	9.12e-37	3.27e-35	6.78681	6.54978	6.18529	5.85662	6.43482	5.76077	5.452	6.19804	6.18529	6.25674	6.15832	6.22429	5.52975	5.18058	6.34253	6.74483	5.6547	5.89586	6.45482	6.02353	6.22922	5.88872	6.37898	6.60048	5.80825	6.36073	5.69848	6.43482	6.17017	5.53565	5.5893	5.97765	5.52334	5.76077	5.74297	6.25922	5.83685	6.14642	6.49872	5.452	6.26491	5.85662	6.34874
228160_at	LINC00667	-1.16155	5.98573	-6.52348	3.21e-10	9.99e-10	7.51856	7.87093	7.46265	7.84307	7.68277	7.39772	8.47109	8.57147	7.46265	7.74094	7.28124	8.39699	7.19795	7.75168	6.88249	8.73704	6.86641	7.63064	8.66824	7.32317	8.32124	8.09651	8.20775	7.6129	7.89341	7.60547	7.30003	7.68277	7.54604	7.53582	7.35255	8.69549	7.7653	7.39772	8.26497	8.38996	6.29947	7.47257	8.12468	8.47109	6.36127	7.84307	7.55326
231024_at	PGM5-AS1	-1.13054	6.53232	-7.44289	1.22e-12	4.75e-12	6.16848	6.25141	5.62429	5.77	7.55638	6.22987	6.20504	5.91974	5.62429	5.7978	5.68433	5.50514	5.51661	5.70805	5.56035	7.05848	7.41224	5.50666	5.7312	5.53816	5.22462	5.87589	5.33147	5.86005	5.57232	5.84376	6.36231	7.55638	5.71583	6.97706	6.49312	5.80757	6.52538	6.22987	5.90595	5.6968	6.02926	6.0711	5.98976	6.20504	6.05058	5.77	5.31466
227061_at	LINC01279	-1.12242	7.54957	-3.0288	0.00268458	0.0041745	8.95568	9.48548	8.88313	8.19638	7.27958	8.84261	7.92867	8.60833	8.88313	8.67549	7.97923	8.40652	8.02288	9.31058	8.54106	8.14118	8.46595	8.73587	8.69575	8.73099	8.57233	7.68107	8.45012	9.05704	8.80959	8.92686	9.15721	7.27958	7.7066	7.9913	8.56919	9.61225	7.80501	8.84261	8.71429	8.73775	7.49503	7.67475	8.2545	7.92867	8.52493	8.19638	8.47849
1566557_at	BAIAP2-DT	-1.11866	6.3634	-5.19271	3.99e-07	9.39e-07	5.563	6.14918	5.88721	5.65334	5.8392	6.48338	6.02789	5.13432	5.88721	6.49529	5.45886	5.38082	6.01171	5.53714	5.91126	5.40347	6.21631	5.88415	7.59954	5.83787	5.90633	5.84914	5.51079	5.79528	5.84752	5.8343	6.44787	5.8392	5.79179	6.22943	5.97939	6.05024	5.69157	6.48338	5.99006	5.88651	5.7986	6.39641	5.42503	6.02789	5.98939	5.65334	7.93833
227709_at	TPT1-AS1	-1.1079	6.24793	-6.83825	5.03e-11	1.69e-10	7.21439	6.81034	9.71848	6.54076	8.05262	7.51095	8.15927	7.55346	9.71848	8.83926	11.4088	6.77575	7.08129	7.28676	7.23462	10.1416	6.39355	9.59194	8.56731	9.38756	8.81453	10.1037	8.01571	7.81548	7.36948	9.11407	5.70244	8.05262	8.6041	7.8536	5.95099	9.8718	8.32509	7.51095	8.76572	8.04516	7.15898	9.27543	9.52451	8.15927	8.91953	6.54076	9.05212
216051_x_at	PRINS	-1.09781	6.7223	-17.1942	1.03e-45	9.09e-44	4.87267	7.26289	6.45071	7.10109	6.19065	5.44227	5.99979	6.30289	6.45071	7.67974	7.58524	6.20994	6.22744	4.73374	7.06666	6.29151	7.64543	6.83109	5.09762	7.71048	6.95757	6.56226	6.78349	6.56485	6.91008	5.85505	6.18654	6.19065	5.79467	5.57802	4.81566	6.41802	6.31053	5.44227	6.45426	6.80203	6.09348	6.96421	7.29779	5.99979	5.51182	7.10109	7.22149
1564281_at	LINC00491	-1.08956	6.08984	-13.856	1.35e-33	3.45e-32	6.3769	6.33392	5.92662	5.44781	5.80419	6.45917	5.44323	5.94229	5.92662	6.31144	6.15369	6.2892	6.01614	5.77942	5.4763	6.68983	5.5413	5.82651	5.85669	6.32612	5.89392	6.01401	5.62447	5.89906	6.95673	6.42192	6.1931	5.80419	6.02843	5.64641	7.08406	5.96652	6.73549	6.45917	6.27845	5.72079	5.09086	4.91202	6.80969	5.44323	6.00208	5.44781	5.16907
238485_at	IQCH-AS1	-1.03589	6.20029	-8.10833	1.62e-14	7.44e-14	6.82795	6.8295	7.14842	7.32108	7.43966	7.17571	7.83519	6.82795	7.14842	6.81148	6.7728	7.19556	7.71602	6.67253	7.78905	7.3947	6.90067	7.03926	7.44616	7.04549	7.16389	6.72629	7.52664	7.23849	6.95898	6.8654	6.68038	7.43966	7.41149	6.80516	7.14048	7.09224	7.16733	7.17571	6.7027	6.4701	6.7578	7.52547	7.32248	7.83519	6.66788	7.32108	7.13414
215513_at	HYMAI	-1.02331	5.41808	-5.15607	4.78e-07	1.12e-06	8.15358	8.77381	9.14423	7.44221	9.37084	9.15207	9.00799	9.97526	9.14423	8.50998	9.7701	9.08946	9.26438	9.4646	9.14826	7.98302	7.49169	9.2355	8.79264	7.63797	8.90456	8.52164	10.4431	8.32237	8.25647	8.30792	8.36484	9.37084	8.14921	8.51066	9.35099	9.56159	7.6985	9.15207	9.28518	7.53371	9.25689	9.5035	8.86239	9.00799	9.51569	7.44221	9.32545
1556248_at	EIF1B-AS1	-0.946541	6.37213	-12.5538	5.68e-29	9.39e-28	6.92647	6.39573	7.1633	6.01583	6.2882	6.67823	7.73863	6.82281	7.1633	5.84882	7.00665	7.3951	7.57039	6.52061	6.40858	6.29249	6.01631	6.94517	6.07563	6.26943	7.37797	6.49453	7.70861	6.54048	6.33949	5.68072	6.60741	6.2882	7.0454	7.05889	6.96698	6.61977	6.596	6.67823	6.11391	6.20612	6.5143	7.41646	6.50288	7.73863	7.53503	6.01583	7.45221
205510_s_at	GABPB1-IT1	-0.943422	6.15797	-8.05434	2.32e-14	1.05e-13	5.89379	6.04632	6.23573	5.06347	6.09937	5.48715	5.7156	5.88931	6.23573	4.8355	6.84663	6.05848	5.88918	6.01524	5.69395	6.5776	5.91396	6.07425	6.2034	7.44758	6.05205	5.81569	6.29759	5.89796	6.18043	6.3468	6.14523	6.09937	5.08389	6.27627	6.24541	7.36124	5.80106	5.48715	6.08528	5.90334	5.26082	6.0711	6.59324	5.7156	5.84017	5.06347	5.0304
220244_at	LINC00312	-0.940511	6.55757	-5.34162	1.91e-07	4.64e-07	7.175	7.54047	7.61053	6.79553	7.13751	7.98725	6.9486	7.41508	7.61053	6.85979	6.77205	7.23119	7.30948	7.13115	7.01576	8.42108	5.84151	6.48835	6.4786	7.20925	6.88579	7.66484	6.65829	7.74771	7.1486	6.26024	7.37029	7.13751	7.8552	6.63769	8.12562	6.88875	7.16961	7.98725	7.16379	7.08944	6.35444	7.30056	6.96741	6.9486	8.47891	6.79553	7.03593
1557276_at	LINC01016	-0.934319	6.50055	-14.048	2.76e-34	7.63e-33	6.03111	5.53924	6.3101	5.91907	5.83584	6.01735	6.03484	5.86158	6.3101	5.64042	5.74952	6.12177	6.17481	5.98665	6.01596	5.98013	5.66884	5.93287	5.64359	5.66701	6.20433	5.74982	6.40919	6.24757	5.83715	6.68774	5.9474	5.83584	6.56312	6.01031	5.60111	5.78798	6.0113	6.01735	6.14133	5.73642	5.91729	6.03055	5.5136	6.03484	5.94524	5.91907	5.79891
238893_at	ATP2B1-AS1	-0.923364	6.67401	-7.7976	1.25e-13	5.31e-13	5.46117	5.71808	6.26799	5.27897	5.75254	5.61292	9.65014	7.57551	6.26799	5.51218	6.38284	6.63047	5.56744	7.13654	5.3019	6.25061	5.63	5.4217	5.60677	7.26271	6.32775	5.71478	6.22984	6.82946	5.17004	6.5575	6.1252	5.75254	8.37272	5.98691	8.44436	8.15509	7.31387	5.61292	9.12487	5.30702	5.95233	5.56377	7.68796	9.65014	5.45365	5.27897	5.36423
229699_at	LINC02035	-0.888914	6.67419	-7.78827	1.33e-13	5.62e-13	5.08351	3.86759	5.98641	3.55709	4.63649	6.01507	5.72308	5.16136	5.98641	6.31197	4.45959	7.91426	7.48942	4.96708	4.74597	4.30797	5.95115	7.81474	5.76162	7.5476	8.1975	5.83886	4.26539	5.42203	4.99456	4.35548	3.83649	4.63649	6.89779	5.63457	7.87442	4.45239	5.53489	6.01507	4.52457	3.98461	4.36921	8.20947	5.50138	5.72308	7.53164	3.55709	8.11076
232480_at	MIRLET7BHG	-0.852827	6.98504	-4.75718	3.15e-06	6.81e-06	11.0512	10.555	10.5689	11.419	10.2095	10.4804	11.4518	12.2649	10.5689	10.2341	9.9796	11.2148	11.4134	11.3949	10.6436	10.8358	10.5234	11.3262	10.2665	10.553	11.1596	10.1483	10.6862	11.0918	11.2342	10.5362	10.7305	10.2095	10.2035	10.522	10.7728	10.3783	10.1583	10.4804	10.3722	10.9149	10.4313	10.5559	10.274	11.4518	10.5157	11.419	11.0679
214857_at	RPARP-AS1	-0.842933	6.17318	-6.10894	3.35e-09	9.56e-09	7.78561	10.8025	7.78463	8.87529	7.47883	8.5797	7.58792	7.80779	7.78463	9.55814	8.46904	7.20486	7.38545	7.9557	7.77385	6.83109	10.4047	9.29785	8.46303	9.60921	9.63004	7.82522	8.06244	8.6471	8.13699	8.71889	10.7569	7.47883	7.79925	7.82328	7.67449	8.82192	8.37247	8.5797	8.90773	9.33035	6.69699	9.87434	8.64848	7.58792	8.66354	8.87529	8.8238
222279_at	HLA-F-AS1	-0.807495	6.87543	-6.18203	2.23e-09	6.47e-09	7.62714	9.07228	7.44561	7.80145	7.71955	7.44439	7.64484	7.28159	7.44561	7.06046	8.37593	7.33033	7.33516	7.81623	8.77143	7.24871	8.19624	7.93417	7.64905	8.31742	6.6423	6.17908	5.78232	7.50784	9.26756	7.07993	8.90489	7.71955	8.11346	7.64908	8.9401	7.11094	7.01949	7.44439	7.98183	9.4665	8.07597	9.31189	7.02927	7.64484	8.13048	7.80145	7.50482
229930_at	LINC01315	-0.79613	6.21631	-3.81604	0.000166966	0.000300571	6.65956	6.18001	5.84909	5.77019	5.98863	6.34038	6.0448	5.98716	5.84909	5.77324	5.5769	5.61997	6.07179	6.4078	5.63875	5.85563	6.23521	6.37673	6.10541	5.61448	5.97547	6.14581	6.23389	6.04851	5.98598	6.37115	6.27738	5.98863	6.03225	5.90053	6.40267	6.03983	5.94392	6.34038	5.77651	5.95105	5.87218	6.29517	5.66806	6.0448	5.94002	5.77019	5.84912
1554517_x_at	LINC00537	-0.795295	6.28026	-13.309	1.21e-31	2.59e-30	4.57326	5.34763	5.72583	6.02012	5.21016	5.60295	4.58265	5.88539	5.72583	4.82682	5.41207	4.64727	3.8808	5.17903	5.74175	5.10995	5.06488	4.91488	6.4174	4.44463	5.25092	4.15708	5.61205	4.44463	5.26217	6.55975	5.45622	5.21016	4.59035	5.04463	5.09056	5.31481	4.97748	5.60295	4.91592	5.22957	5.17588	5.92718	5.40753	4.58265	4.05561	6.02012	4.90733
1560939_at	PCOLCE-AS1	-0.747942	5.92132	-10.2985	2.68e-21	2.23e-20	10.0807	5.44246	9.73519	6.5081	10.3957	8.9084	8.0831	11.6776	9.73519	7.87104	7.93898	8.50314	10.3269	9.80291	7.67119	9.63846	5.61388	9.75372	8.90627	8.78229	8.7093	8.84023	10.7866	8.75717	9.55703	8.34984	5.06874	10.3957	8.50236	10.3688	7.62506	9.92151	9.63406	8.9084	7.97117	9.67933	11.9463	8.10526	9.78156	8.0831	8.10529	6.5081	9.07734
1564207_at	LINC00957	-0.744718	8.16793	-7.45727	1.11e-12	4.36e-12	5.39303	4.05286	6.75712	5.25702	6.35637	6.34606	5.23156	5.87381	6.75712	5.8431	5.45183	5.64914	7.1119	5.76629	5.9145	5.32396	5.65487	7.13899	6.02037	6.68591	6.63465	7.02731	5.38527	6.07287	5.926	4.90077	5.01154	6.35637	7.60938	6.10231	5.48437	5.77617	5.54926	6.34606	5.67814	4.4266	5.41092	7.29547	6.55062	5.23156	6.39306	5.25702	7.8448
221728_x_at	XIST	-0.744442	10.6776	-2.98406	0.00309568	0.00477899	7.06649	7.98346	8.18951	8.12332	8.61452	8.75807	7.09692	8.31627	8.18951	8.66583	7.96709	6.56658	9.07763	7.33891	8.11375	7.39538	7.13181	8.27911	8.82461	7.91402	9.61231	10.1628	9.54307	8.50376	8.71769	7.64907	7.61231	8.61452	8.43629	9.20248	6.20028	7.96981	7.44812	8.75807	8.07064	7.78896	8.17313	9.04949	8.50791	7.09692	8.56888	8.12332	9.41096
1563250_at	LINC01875	-0.743572	5.98172	-12.1361	1.63e-27	2.35e-26	10.6337	9.225	10.3685	9.63098	10.3866	10.5685	10.675	10.5519	10.3685	9.88934	10.1239	10.2028	10.6128	9.92073	9.87194	9.98006	9.69348	9.98494	10.6551	10.6647	10.7695	11.5905	11.2725	10.3655	10.6461	10.3615	9.0856	10.3866	10.2687	10.5994	9.73878	10.2485	11.0064	10.5685	10.3252	10.5744	10.6699	10.6555	11.1333	10.675	10.1111	9.63098	10.5979
226146_at	HEIH	-0.736019	8.14884	-6.71001	1.08e-10	3.51e-10	8.6642	7.90506	5.58269	6.0161	5.79377	6.88843	9.04236	6.81169	5.58269	7.18615	9.12751	7.57141	8.40681	8.80779	7.82267	8.31284	7.46612	8.05737	8.59071	6.616	7.37693	7.04916	9.72951	7.5088	7.29237	7.26876	8.00715	5.79377	8.75071	7.21659	9.52928	7.67189	9.26782	6.88843	9.34823	9.27337	5.74453	7.24295	7.3855	9.04236	8.4284	6.0161	9.73977
1562081_a_at	LINC00424	-0.726517	5.94717	-9.88588	5.84e-20	4.32e-19	8.16142	8.92412	9.33217	9.08552	8.10424	8.48376	8.27032	7.29404	9.33217	7.93756	8.65566	9.09435	8.27477	8.22216	8.14214	7.2539	9.05856	7.33398	8.17172	7.78199	7.67986	7.99324	8.67419	8.2373	7.70165	8.13772	8.83321	8.10424	8.53791	8.3968	7.83309	8.70211	8.7933	8.48376	7.36179	7.14613	7.84835	7.17227	8.60132	8.27032	8.71443	9.08552	7.41381
1560198_at	LINC00523	-0.717599	6.70678	-11.9706	6.12e-27	8.39e-26	10.6404	10.4159	10.675	10.5558	11.4401	10.5037	9.836	11.1739	10.675	11.0925	11.4371	10.868	9.88215	10.2067	10.3376	10.6051	10.7266	10.2019	11.92	11.3383	11.1675	11.0553	11.0336	10.8074	11.8642	10.8803	10.4269	11.4401	10.8598	10.6857	10.4532	11.0752	10.8765	10.5037	11.1013	12.2614	11.1139	10.4895	11.5298	9.836	10.4686	10.5558	10.5767
1555786_s_at	LINC00520	-0.704922	7.44181	-11.1585	3.68e-24	3.94e-23	9.67154	9.25423	8.70214	8.09538	8.98119	9.80743	10.6232	10.1503	8.70214	8.28613	8.59116	10.1874	8.32826	10.8088	9.11093	9.15992	6.56306	7.08293	9.74344	9.12762	8.07806	9.39345	9.85021	8.46501	9.25274	8.42887	9.05882	8.98119	7.65386	10.8036	11.248	10.4658	11.5766	9.80743	9.37282	8.35313	9.6318	9.53165	9.43776	10.6232	8.94899	8.09538	6.18514
213340_s_at	TP73-AS1	-0.704035	7.502	-4.80247	2.56e-06	5.58e-06	5.91854	6.25536	6.06882	6.40271	6.12444	6.00365	5.61192	6.13842	6.06882	5.95905	6.44303	6.00604	6.27851	5.7143	5.93677	5.72758	5.79178	5.85823	5.83295	5.85223	5.9322	5.4199	5.1447	6.52575	5.73164	6.07503	6.34299	6.12444	5.58905	5.69622	5.97574	5.81642	5.7852	6.00365	5.89166	5.93358	5.35171	6.32431	5.68281	5.61192	6.10721	6.40271	5.90183
234423_x_at	LINC02256	-0.703755	6.58223	-9.32853	3.41e-18	2.14e-17	9.76212	9.74451	9.66797	10.4049	9.90531	8.87813	9.7776	8.70227	9.66797	8.97179	9.91255	9.68466	8.96198	9.01433	9.15651	9.48174	9.6841	9.21654	9.91333	10.2996	9.47326	9.9062	9.34495	9.46071	9.49742	10.3728	9.84761	9.90531	10.233	9.05405	8.95941	9.79579	9.82772	8.87813	8.78714	9.49726	9.4249	9.26769	9.78001	9.7776	8.83759	10.4049	8.94472
220681_at	PRR34	-0.693662	5.9765	-12.8051	7.41e-30	1.33e-28	6.07894	6.42865	6.26077	6.39243	6.53953	6.3408	6.56862	6.6269	6.26077	6.32781	6.20187	6.4266	6.4343	6.50625	6.47121	6.46687	6.62402	6.45899	6.43873	6.08751	6.52622	6.62157	6.17621	6.24847	6.55826	6.59361	6.75499	6.53953	6.43202	6.71951	6.65481	6.18546	6.5345	6.3408	6.32608	6.68727	6.75222	6.79602	6.33182	6.56862	6.43548	6.39243	6.58224
1556768_at	LINC00930	-0.690349	5.99599	-8.6401	4.39e-16	2.31e-15	7.075	7.32793	7.04026	6.26364	8.16415	6.67384	6.30607	8.04715	7.04026	8.23063	8.4152	7.49856	5.84141	5.99513	7.07265	7.44732	6.60411	7.15325	7.87624	8.45075	7.89114	7.65002	6.63212	7.81758	7.43313	6.54377	6.87887	8.16415	6.16316	7.31589	6.08279	7.93487	6.79223	6.67384	7.25164	7.89089	7.11266	7.62002	7.65231	6.30607	6.25608	6.26364	6.57929
220465_at	CEBPA-DT	-0.684925	6.44404	-13.6767	5.92e-33	1.42e-31	5.66267	4.91977	6.86629	7.06478	7.06819	7.88886	6.46127	5.97319	6.86629	4.89223	6.19395	6.68255	4.05103	7.25751	6.99319	5.94709	6.17153	5.45917	8.42683	6.06391	6.78618	3.72518	7.77815	4.86559	5.78008	4.81478	5.59433	7.06819	6.80366	6.47671	7.96435	3.70785	7.8491	7.88886	6.00878	6.31981	7.98278	6.32966	5.54432	6.46127	5.56604	7.06478	5.81167
244512_at	HOXB-AS1	-0.684716	5.51232	-4.27408	2.63e-05	5.17e-05	6.11874	6.81805	7.61014	7.6384	6.91502	6.18647	6.85125	6.1886	7.61014	6.63835	5.84562	7.26456	5.95652	6.20888	5.9635	6.55664	5.75651	5.80276	7.05672	5.85554	5.81565	6.50098	7.57313	7.20065	6.97251	7.80896	6.82422	6.91502	6.08711	6.37031	6.14503	6.99301	7.09944	6.18647	5.10962	6.31578	6.44259	5.62877	6.74579	6.85125	6.34521	7.6384	6.90049
1553145_at	TAPT1-AS1	-0.684249	6.63933	-3.71041	0.000249598	0.00043952	4.65248	5.99038	4.66562	5.90633	5.40255	4.40641	6.51532	5.95891	4.66562	4.34584	5.32736	5.2076	4.50205	4.95477	5.91883	4.65595	6.86339	6.0037	4.38011	5.29737	4.74954	3.99321	4.0702	5.479	5.58793	3.8508	6.19576	5.40255	5.19004	4.59994	5.70529	5.92528	4.49642	4.40641	7.23478	5.21543	6.18519	4.9613	4.76013	6.51532	5.55967	5.90633	4.06442
235397_at	LINC00174	-0.67746	5.96532	-9.77538	1.32e-19	9.5e-19	8.25458	8.57061	7.39629	8.03336	8.44868	8.66288	8.4172	8.15424	7.39629	8.79701	9.24063	8.553	8.62791	7.85946	8.80451	8.13497	8.21541	8.9511	8.81795	9.07412	7.26535	8.74049	8.78572	7.57572	9.26992	7.71484	8.38427	8.44868	7.71301	7.34795	9.66615	9.04771	8.99651	8.66288	9.23718	8.82359	7.55903	7.84755	8.31442	8.4172	8.34559	8.03336	7.92132
228275_at	LINC00888	-0.676123	5.75567	-4.58722	6.79e-06	1.42e-05	6.81597	7.60048	6.10792	6.93007	6.60276	6.27043	6.84294	8.36109	6.10792	5.94585	6.15864	6.91539	6.77066	6.79414	6.29439	6.35989	6.15662	5.81389	6.26428	6.37271	5.57171	5.8782	7.2597	5.63822	6.40473	6.50686	7.37779	6.60276	5.42327	5.8363	6.73432	6.63533	6.08364	6.27043	5.96044	6.66459	6.7165	5.85236	7.12494	6.84294	5.4968	6.93007	5.44632
226369_at	LINC01089	-0.673149	7.40061	-6.5539	2.69e-10	8.44e-10	8.59129	7.25466	7.69727	8.73593	8.29756	9.66239	7.76521	10.0834	7.69727	7.39682	8.38323	9.25008	5.35472	9.05233	7.2843	9.43875	5.79012	8.39633	10.4632	8.83063	9.78389	8.06314	8.69247	9.2202	8.40823	8.3911	7.14652	8.29756	7.98237	9.3683	7.72654	9.12074	7.24298	9.66239	7.77755	9.93966	7.96198	8.86727	8.91377	7.76521	6.67043	8.73593	7.99254
1556797_at	RNF144A-AS1	-0.670938	5.75624	-7.45481	1.13e-12	4.42e-12	6.09994	5.30304	5.76014	5.83371	5.77512	5.61866	7.7652	6.68591	5.76014	5.29276	5.57235	5.61248	6.20553	8.49016	5.58669	6.11671	6.14036	5.84884	5.912	5.29968	5.71882	5.39249	7.23447	5.29518	5.59589	5.35999	5.64769	5.77512	6.37608	6.60091	6.476	5.99006	5.77702	5.61866	6.02381	5.40599	7.32734	5.70376	5.96528	7.7652	5.56952	5.83371	5.65965
242889_x_at	FUT8-AS1	-0.668414	6.74445	-11.4954	2.64e-25	3.12e-24	8.52529	10.0621	9.76868	8.65014	9.06838	8.82268	8.41473	9.12504	9.76868	10.0504	10.3173	9.10209	9.47651	7.87318	9.48389	10.1651	8.3042	9.78325	8.93811	9.0521	8.92953	10.7269	9.08833	8.85224	9.23465	10.5113	8.08851	9.06838	9.25175	8.74337	8.18624	9.02174	7.60587	8.82268	9.43376	10.2292	9.29354	9.11497	10.2549	8.41473	8.98057	8.65014	10.4648
237266_at	KCNIP2-AS1	-0.661331	5.97362	-12.2699	5.58e-28	8.37e-27	11.0774	10.8933	11.4485	11.379	11.8316	10.6951	11.6172	11.5631	11.4485	10.732	11.1254	11.5798	11.5603	11.8307	11.6946	10.4104	11.0954	11.6527	10.9102	10.6038	10.3237	10.9402	11.0534	11.0707	10.992	11.2897	11.3321	11.8316	10.7634	11.1771	11.3549	11.0875	11.8609	10.6951	10.7196	10.5329	11.3217	10.6579	10.7932	11.6172	11.559	11.379	11.1868
1556507_at	LINC01210	-0.647794	7.36642	-9.16391	1.11e-17	6.67e-17	5.78513	7.31257	6.55935	6.0799	7.16434	5.77726	5.75584	5.79209	6.55935	6.10728	6.73837	5.66853	5.21405	5.70431	6.15274	5.98707	5.36056	6.01547	6.88824	5.76966	6.36016	6.133	5.59162	5.66551	5.85739	5.58753	6.64604	7.16434	5.99021	6.71296	6.26142	6.35946	5.92574	5.77726	5.89213	6.44676	6.95726	6.50619	6.62272	5.75584	6.12567	6.0799	6.23588
237108_x_at	PRDM16-DT	-0.633726	6.29	-10.6524	1.83e-22	1.69e-21	9.72423	8.96579	7.69665	8.47893	8.1379	9.41455	7.79988	9.29499	7.69665	8.8814	8.29742	9.49725	9.30476	9.41539	8.01616	9.24219	9.17075	9.41636	10.0479	9.26776	9.62506	8.28783	8.93514	9.18454	9.78066	8.47492	9.53887	8.1379	8.47024	9.69747	8.72818	9.5051	8.74088	9.41455	9.80259	10.237	9.25677	9.21283	9.23746	7.79988	8.95186	8.47893	9.14273
1564069_at	HOTTIP	-0.625713	5.94052	-8.18797	9.52e-15	4.46e-14	5.79975	6.16947	5.12656	5.09608	5.2437	5.7135	5.03594	5.82004	5.12656	5.50057	5.74947	5.95891	5.26521	5.56968	5.61026	5.41379	5.75803	5.88452	6.66056	5.27023	6.19258	5.36517	5.01885	5.6469	5.38103	5.90112	6.31272	5.2437	5.15509	5.27965	5.246	6.38509	6.52679	5.7135	5.88224	6.62225	5.45583	5.5055	5.81978	5.03594	4.76288	5.09608	5.03318
232420_x_at	MAN1B1-DT	-0.610675	7.19007	-8.20941	8.24e-15	3.89e-14	5.69643	5.97183	5.17259	6.40943	6.58439	6.86179	10.1749	8.51511	5.17259	4.23559	7.73186	7.30441	4.89954	9.2588	6.41081	7.37699	5.65184	6.18435	8.04962	5.81883	4.85383	5.31199	10.304	6.89382	8.93377	7.87196	5.97283	6.58439	4.57638	6.64707	6.63974	8.68646	6.95073	6.86179	7.07474	7.37204	6.67432	7.27279	6.51719	10.1749	5.85834	6.40943	4.77024
235173_at	MBNL1-AS1	-0.602758	6.76647	-4.30598	2.3e-05	4.55e-05	9.43365	10.2086	9.78111	10.0614	9.7378	8.30993	10.4955	9.7533	9.78111	9.72182	9.78707	9.64602	9.55387	9.40565	10.0663	9.82306	9.72583	8.5174	9.36381	10.6515	9.71897	10.4827	8.5868	10.3916	9.31339	10.3364	10.3657	9.7378	10.5033	9.85813	9.92753	9.66297	9.20274	8.30993	9.3951	9.72933	10.0423	9.15958	9.54533	10.4955	9.52348	10.0614	9.19957
232527_at	PSMD6-AS2	-0.590049	7.83485	-6.16643	2.44e-09	7.03e-09	9.65272	10.4026	8.87073	9.10061	9.50213	9.46528	8.80607	9.08298	8.87073	10.1164	9.66508	9.10498	8.32103	8.57486	9.55328	9.76992	9.2592	9.7364	9.64911	9.43364	8.58894	9.80285	9.64749	9.25398	9.44005	10.2418	10.117	9.50213	8.97316	9.36874	9.55156	9.6871	9.16069	9.46528	9.59318	9.88082	9.86101	9.65244	9.82961	8.80607	9.1345	9.10061	9.46655
232190_x_at	TNFRSF14-AS1	-0.584343	6.78124	-8.9087	6.75e-17	3.84e-16	9.46868	9.69748	9.72915	9.85888	9.62193	9.30023	9.24357	9.914	9.72915	9.95898	10.1395	9.37847	8.93535	9.97313	9.8556	9.80947	9.62071	9.53286	9.46092	10.5244	9.68431	10.5932	9.84904	9.82667	9.79359	9.71979	9.52835	9.62193	10.0426	9.17145	10.0769	9.65441	9.10264	9.30023	9.83045	9.66781	9.88937	9.67776	9.67472	9.24357	9.76012	9.85888	10.1684
229716_at	UBXN10-AS1	-0.584204	5.88658	-4.83956	2.15e-06	4.73e-06	7.94191	6.86704	9.37343	7.39122	7.83616	7.78922	7.68229	8.67949	9.37343	8.39226	6.46219	8.10395	8.31963	9.14138	8.46652	8.9248	8.94762	7.37782	8.15556	8.56994	8.66725	8.18384	8.5873	7.96302	8.1525	7.91788	7.76587	7.83616	8.29417	7.31309	7.55359	7.78793	8.27483	7.78922	7.97593	7.86692	6.49021	7.30624	8.66716	7.68229	8.04834	7.39122	7.84516
227591_at	SH3BP5-AS1	-0.584118	6.24234	-5.31798	2.15e-07	5.2e-07	7.35641	6.99563	7.84602	7.05451	7.53991	6.99906	7.27169	7.29911	7.84602	7.46272	7.71383	7.02704	6.94568	7.35571	6.67636	7.88966	7.28377	7.47465	7.03833	7.87412	7.45011	8.08365	6.61451	7.67401	7.23854	7.98717	7.18022	7.53991	7.83792	7.02182	7.17496	7.45694	6.79922	6.99906	7.36768	7.10256	7.56688	7.13561	6.69569	7.27169	7.5189	7.05451	7.36435
238058_at	PRR34-AS1	-0.582654	8.7939	-4.15686	4.29e-05	8.24e-05	7.14378	5.52593	8.82811	6.46228	9.05911	7.76778	8.63929	8.66887	8.82811	7.91141	8.60789	8.57081	8.18669	7.60166	8.33716	7.22839	7.91909	9.2262	7.9488	8.31291	10.1062	9.00733	9.05962	9.13327	8.0131	9.05083	5.60986	9.05911	9.50637	8.67573	5.97459	8.83696	9.13205	7.76778	9.46689	8.06163	7.23069	9.25313	8.81415	8.63929	9.55765	6.46228	9.12926
235443_at	CKMT2-AS1	-0.580639	5.62326	-4.23722	3.08e-05	6e-05	9.56766	9.35916	9.76593	9.68773	9.31495	10.0098	9.64739	9.59107	9.76593	8.87301	9.20592	9.58462	9.87837	9.68899	9.63114	8.96751	8.80057	9.23905	9.5138	10.1788	9.3596	9.34812	9.235	9.12651	9.7238	9.47779	9.58313	9.31495	10.3575	8.8124	9.57877	8.71592	9.9729	10.0098	8.86479	9.41156	9.00297	8.21952	9.06603	9.64739	9.23832	9.68773	9.40598
1569895_at	LINC01134	-0.57893	6.83605	-8.76392	1.86e-16	1.01e-15	8.44274	9.56326	8.06042	8.65573	8.32934	8.35678	8.26596	7.85694	8.06042	8.89531	9.01572	8.82282	5.56099	7.43624	8.65439	8.47619	10.3956	8.92282	8.58873	9.36336	8.49299	8.09831	8.61618	8.66836	8.83203	8.55502	9.25447	8.32934	8.16337	8.82915	8.58096	8.74855	8.34074	8.35678	8.73727	9.82249	8.38399	9.24801	9.02146	8.26596	8.33182	8.65573	8.15703
1557613_at	KIF9-AS1	-0.567575	6.29179	-12.6238	3.22e-29	5.46e-28	4.94887	8.84104	5.04277	6.90092	5.21085	6.92554	4.66551	5.20032	5.04277	5.662	6.53043	4.94846	5.18499	5.13043	6.07991	4.79506	7.71914	5.94896	7.97796	7.37506	5.52766	5.24321	5.00477	6.24959	9.36123	6.35248	8.7124	5.21085	6.92255	5.23254	6.49845	8.63311	5.04687	6.92554	7.84147	9.04511	5.05134	5.43931	5.578	4.66551	6.06588	6.90092	8.24845
228664_at	TRIM52-AS1	-0.566689	6.40251	-5.48129	9.43e-08	2.36e-07	5.82126	8.35881	5.70918	5.67204	6.5131	6.12512	5.9394	5.90744	5.70918	5.65463	5.20523	5.69881	5.33805	6.0803	5.59458	6.1082	5.95552	5.75536	6.7908	5.95044	5.9237	5.31623	5.64289	5.9195	5.7594	6.75981	8.5864	6.5131	6.07617	6.12365	5.24782	6.06578	5.44687	6.12512	5.72051	5.98651	6.41123	6.40389	5.75469	5.9394	5.56971	5.67204	6.63426
231735_s_at	MALAT1	-0.562999	9.36355	-3.21641	0.00145048	0.00233002	6.76597	6.64544	7.24804	8.13438	7.12166	6.92171	7.31427	7.25564	7.24804	7.63361	6.76454	6.84311	7.55346	6.9209	8.48794	7.73986	7.13896	7.02426	7.14931	7.63369	6.88688	6.7838	7.14099	6.47718	6.80674	6.78092	6.30839	7.12166	6.72711	7.35956	6.81803	6.79756	7.38551	6.92171	6.80524	7.78102	6.72346	6.51735	7.00356	7.31427	6.69646	8.13438	7.01644
1553205_at	MIR1-1HG-AS1	-0.554809	5.99904	-10.629	2.18e-22	2e-21	10.4302	10.5605	11.1043	11.0042	10.9384	10.1178	11.3194	9.72599	11.1043	10.223	10.4564	11.1268	10.3532	11.1127	10.7084	10.6156	10.4579	11.1482	10.6868	10.8919	10.6726	10.7864	10.7102	11.0328	10.5899	11.5247	10.511	10.9384	10.975	10.4783	9.8004	11.0263	10.8062	10.1178	10.6174	10.572	9.79832	10.6249	10.8408	11.3194	10.921	11.0042	10.5267
235124_at	EIF3J-DT	-0.553034	5.85708	-4.66606	4.77e-06	1.01e-05	6.00972	6.18429	6.78205	6.05439	6.41995	6.69839	7.18984	6.98454	6.78205	6.32164	6.31341	7.38391	6.69105	6.72359	6.56053	6.29301	5.97466	7.23438	6.45648	6.26192	7.64507	7.30016	6.73824	6.3016	6.54397	6.22616	6.1231	6.41995	7.02372	6.67587	6.0003	6.37923	6.69133	6.69839	6.52193	5.94214	6.95471	5.9897	6.60746	7.18984	6.61682	6.05439	7.13801
1561243_at	TMEM105	-0.548676	6.65568	-8.39446	2.36e-15	1.17e-14	7.00397	8.96921	7.41445	7.60214	7.50556	8.40569	8.19311	7.17603	7.41445	8.22546	8.25525	7.07821	7.95403	7.65972	8.17312	8.51062	7.34529	7.52492	7.30579	8.29051	7.66119	8.01497	6.5045	7.71799	9.44546	7.46595	8.30333	7.50556	7.2986	7.71496	7.62088	8.68386	7.25875	8.40569	8.14814	8.18767	6.56259	6.92174	8.09519	8.19311	7.15658	7.60214	7.15071
242521_at	CARD8-AS1	-0.543432	6.09772	-4.30532	2.31e-05	4.56e-05	9.20809	8.51686	9.86271	9.63799	9.6111	9.32066	9.4764	10.6305	9.86271	8.63339	9.20242	9.38006	9.19605	9.43622	9.71856	10.2346	8.56585	9.83609	9.17426	8.22389	9.25167	9.17427	9.63603	9.31564	9.37891	8.93229	8.4863	9.6111	8.39984	9.09014	8.59006	9.04468	9.01916	9.32066	9.26247	9.82238	8.73557	8.57384	9.26774	9.4764	8.85269	9.63799	9.2101
1553438_at	C11orf72	-0.53675	6.57858	-6.89895	3.5e-11	1.19e-10	9.18972	10.0819	9.54297	9.86027	10.6038	9.74702	9.77266	11.084	9.54297	10.1633	8.49011	10.2511	9.63404	9.12339	8.95249	9.81659	10.1335	9.58789	9.05485	10.1939	9.91129	9.48834	9.02929	9.54891	10.0228	9.31935	10.0463	10.6038	9.25802	9.3781	9.02118	9.61561	9.23	9.74702	9.8267	9.98392	9.08953	9.42054	9.63942	9.77266	10.3135	9.86027	9.40504
230236_at	TDRG1	-0.535547	6.06025	-8.49897	1.16e-15	5.88e-15	8.74545	5.03291	8.79795	4.8988	7.94988	5.01604	9.20255	8.71923	8.79795	6.81474	9.56428	8.18593	8.66752	8.7	10.0695	7.08883	3.51875	8.19054	8.56845	8.23857	5.57479	8.9267	7.74284	7.4787	7.89101	4.1047	4.80364	7.94988	7.93718	7.94905	7.70657	7.54508	8.91013	5.01604	7.31135	6.54753	9.30858	9.47744	7.57389	9.20255	8.48267	4.8988	6.67601
1558728_at	VPS9D1-AS1	-0.53137	6.16378	-8.21589	7.89e-15	3.73e-14	4.87333	6.18554	4.3557	4.51162	8.81927	4.894	4.99002	9.50679	4.3557	4.60101	3.59049	6.0774	4.29961	6.32722	6.64786	4.28375	4.39236	4.93933	6.13453	5.60937	4.56091	4.1131	8.57483	4.42331	4.73265	7.2314	5.83357	8.81927	5.55695	5.02578	5.88813	7.097	4.78698	4.894	5.72315	4.7655	9.42423	4.8024	6.05392	4.99002	4.82729	4.51162	4.41409
207631_at	NBR2	-0.514771	5.85757	-7.38472	1.76e-12	6.76e-12	5.87074	5.63372	5.80766	6.36267	6.07039	6.29284	5.98337	6.01012	5.80766	6.05623	5.69154	6.24375	5.87056	6.13027	6.22512	5.91692	6.50299	5.66982	6.04788	5.78572	6.02407	5.85361	6.03112	6.10926	6.20778	5.82906	6.24924	6.07039	6.42166	6.51084	6.39747	6.06742	6.27986	6.29284	6.00714	5.85352	6.43351	5.95663	5.88222	5.98337	6.35966	6.36267	6.22315
238093_at	STPG3-AS1	-0.513527	5.90255	-8.07272	2.05e-14	9.34e-14	5.86463	7.14318	6.86866	7.28635	8.96126	7.01941	7.34855	8.79911	6.86866	5.1879	6.01824	6.7614	7.31655	7.64658	7.3046	6.25289	7.73565	7.59511	6.70175	6.70947	6.63813	6.21262	8.47437	5.8944	7.02228	5.5897	7.70667	8.96126	6.59014	6.96451	6.0524	6.40428	5.62776	7.01941	6.09941	6.75454	7.62777	6.53375	6.46425	7.34855	6.60108	7.28635	6.82611
1553399_a_at	LINC02210	-0.511846	5.86832	-6.27502	1.33e-09	3.91e-09	5.95496	6.74173	6.18221	6.7879	5.84255	6.34979	6.86094	7.46805	6.18221	6.87456	7.86248	6.35115	6.82356	6.06097	6.30021	7.17168	6.30972	6.26558	5.95819	6.48604	6.51951	6.53536	5.58495	5.98686	7.76004	6.64597	6.15836	5.84255	6.47818	6.08698	6.37356	7.51104	6.83654	6.34979	10.0141	7.24325	5.38073	5.39622	6.67354	6.86094	6.10263	6.7879	6.83569
1555922_at	MIR1915HG	-0.509881	7.0563	-8.15347	1.2e-14	5.56e-14	7.4044	7.61584	5.72728	7.09849	7.02109	5.97687	6.77016	7.41204	5.72728	7.73841	6.93522	7.31261	7.03915	7.5693	6.84289	6.10778	7.00665	6.91352	7.73366	7.2043	6.92129	6.62413	7.40753	5.92333	6.69056	7.17552	7.07724	7.02109	6.12059	7.10629	8.20905	6.88337	7.24852	5.97687	6.15841	7.18731	6.77544	6.45468	7.0528	6.77016	7.12257	7.09849	6.50447
1554222_at	LINC01869	-0.508486	5.97505	-8.2567	6e-15	2.86e-14	6.2224	8.85445	7.80015	7.98553	7.59035	6.88159	6.33574	7.35286	7.80015	7.88962	8.46707	6.87634	5.67269	5.8733	7.43792	8.08604	8.13544	7.97774	8.03176	7.94008	7.59352	8.25047	6.89259	7.46849	8.17077	8.56443	8.14125	7.59035	7.31019	7.0074	6.96608	8.30815	6.8062	6.88159	7.59126	8.73438	7.81436	7.60741	7.96746	6.33574	6.06916	7.98553	8.2719
[truncated: 235 more columns]
